# Supplementary material for: Identification of a Novel Epigenetic Signature CHFR as a Potential Prognostic Gene Involved in Metastatic Clear Cell Renal Cell Carcinoma
Source: Front Genet. 2021 Sep 1;12:720979. doi: 10.3389/fgene.2021.720979 (PMC8440929; doi:10.3389/fgene.2021.720979)
Supplement: Supplementary file 4 [file Table_1.XLSX]

## Sheet: Sheet1
ID	TCGA-CJ-5677-11	TCGA-B0-5696-11	TCGA-CJ-5679-11	TCGA-CZ-5452-11	TCGA-B0-5712-11	TCGA-CW-5584-11	TCGA-B0-5701-11	TCGA-CZ-5461-11	TCGA-B0-5690-11	TCGA-CZ-5468-11	TCGA-CW-6090-11	TCGA-B0-5694-11	TCGA-CJ-5689-11	TCGA-CZ-5985-11	TCGA-CZ-5463-11	TCGA-CW-5591-11	TCGA-CZ-5984-11	TCGA-B0-5699-11	TCGA-CZ-5988-11	TCGA-B0-5691-11	TCGA-A3-3387-11	TCGA-B8-4619-11	TCGA-CW-5585-11	TCGA-CZ-5466-11	TCGA-CZ-5467-11	TCGA-CJ-5672-11	TCGA-CZ-5458-11	TCGA-CJ-5676-11	TCGA-B0-4700-11	TCGA-B0-5402-11	TCGA-CZ-5453-11	TCGA-CW-6087-11	TCGA-B0-5711-11	TCGA-CZ-5987-11	TCGA-CZ-5454-11	TCGA-B0-5706-11	TCGA-B0-5697-11	TCGA-CJ-5681-11	TCGA-CW-5581-11	TCGA-CZ-5455-11	TCGA-B0-5703-11	TCGA-B8-5549-11	TCGA-B8-4622-11	TCGA-B0-4712-11	TCGA-CW-5587-11	TCGA-CZ-4864-11	TCGA-CJ-6033-11	TCGA-B0-5709-11	TCGA-B0-5705-11
C16orf13	8.5733	8.9564	8.6488	8.7045	8.3375	8.5013	8.5225	8.3849	8.6013	9.2706	7.9871	8.6425	8.3613	8.63	8.4321	10.8652	8.6943	8.7922	8.6085	8.1626	9.342	9.4595	8.7268	8.6367	8.9848	8.5069	8.5406	8.5001	8.7109	8.8401	8.1625	8.7653	8.5387	7.8146	8.6437	9.0107	8.965	8.9021	8.8636	8.9389	9.2006	8.2097	9.2004	8.631	8.7444	8.6758	9.6361	8.765	8.3788
C16orf11	7.8357	8.579	7.1988	9.0621	6.6311	2.4738	8.4229	8.2449	8.6317	8.7294	7.3177	7.4592	7.8777	4.6331	9.089	0	8.2421	7.9053	6.7728	7.1735	6.6742	6.4835	7.8914	6.8731	8.032	8.1187	7.9339	6.1928	8.0628	7.2523	8.2702	7.8472	7.8457	4.6984	8.1641	8.0996	8.9503	8.7027	8.4342	7.7867	8.5201	8.9753	6.3062	9.4452	7.9434	7.2829	8.849	7.6586	8.0227
PMM2	8.8687	9.1468	8.9605	8.2223	9.1621	9.583	8.4411	8.4909	8.505	8.3697	8.661	8.7357	9.0164	8.765	8.627	9.81	8.4655	8.6675	8.5728	8.7813	9.155	9.4003	8.7445	8.7235	8.3555	8.3739	7.778	9.1276	8.6899	9.037	8.3346	8.6346	8.775	9.1312	8.2998	8.41	8.6953	9.0317	8.4663	8.293	8.5781	8.1535	9.0045	8.8724	8.8852	8.8852	9.3005	8.9285	8.2331
LOC100272146	3.9594	3.8957	4.2132	4.0686	4.3614	3.9471	3.878	4.0848	3.6688	4.084	4.0719	4.4033	3.9722	3.1249	4.0229	4.5038	3.892	4.083	4.2974	3.2947	3.8012	3.9452	3.1766	3.7247	3.7369	4.173	3.7393	3.9187	5.5976	3.4582	4.032	4.835	3.7547	3.4287	4.2527	4.9311	3.2642	4.5905	3.0717	3.783	4.1992	4.8077	3.9711	3.7105	3.4431	4.3861	4.2028	3.8109	3.9858
ASS1	15.0311	14.9777	13.6215	10.8753	12.2388	13.7476	12.4477	13.2156	14.452	10.9202	15.3914	14.3085	11.526	15.0584	11.568	12.3764	14.9407	15.1072	15.1578	14.5462	16.4634	15.9068	15.4901	14.9782	11.0588	12.4183	10.6853	15.1745	15.0744	14.2591	11.0022	12.9795	13.766	13.0359	10.9331	11.8996	14.9537	14.8293	15.2885	9.7716	13.4385	10.0731	14.9328	10.1254	14.7786	15.8504	12.3525	15.1955	13.0524
DISC1	6.6117	6.4791	7.11	6.3494	7.3937	7.6154	7.2128	6.1138	6.257	6.9651	6.3039	7.5817	6.8148	6.1848	6.5816	8.209	7.12	6.4402	6.0929	7.7374	5.9421	6.4499	6.4087	6.9192	5.0004	5.9196	5.0761	6.901	6.7092	7.4488	6.3959	5.6701	6.5354	7.9153	6.3585	5.8056	5.8507	6.2345	6.0199	5.8419	5.981	6.1946	7.2679	5.8889	6.2835	6.5424	5.5634	6.792	6.7041
RPL37	12.0981	12.4514	12.5956	12.4835	12.9433	12.9485	12.3972	12.2553	12.32	13.0917	11.6992	12.6105	12.4752	12.1792	12.4061	13.4429	12.4761	12.3262	12.1686	12.2887	12.6848	12.7447	12.6186	12.7498	12.5648	12.3318	12.7399	12.6345	12.3897	12.5007	11.7952	12.3414	12.3263	12.4983	12.3026	12.6591	12.4273	12.7429	12.2686	12.7202	13.2445	12.0644	12.8953	12.4885	12.3281	12.2818	12.9588	12.5192	12.3819
SPN	6.5792	6.4988	7.044	4.4183	7.8615	8.1055	6.641	5.6931	5.5065	5.4069	5.544	7.782	7.2659	5.3313	5.8385	9.0142	6.1267	5.5961	5.4772	7.8737	5.1694	6.2947	5.9191	7.058	4.8141	5.2662	4.2342	7.4109	5.896	7.2184	5.8995	5.3059	6.0966	7.6293	4.5731	4.5104	5.1469	7.6131	6.0199	4.1799	5.1778	4.4548	6.981	5.0981	6.1393	6.1253	6.9942	6.222	6.5538
HMGCLL1	4.2627	4.5522	5.3679	3.4412	3.6627	4.4513	4.5458	2.9442	4.4151	3.1391	5.1355	5.3554	4.7883	4.5162	3.0113	2.7035	5.3238	5.6644	4.7506	5.5311	4.3681	5.2231	4.8732	4.7586	2.0605	4.2919	3.1824	4.0314	5.3715	5.4443	2.5697	3.4573	4.3961	3.6936	2.9586	4.1536	4.9002	5.3807	4.9369	2.8534	4.3361	3.2894	4.8992	3.0738	4.7603	4.9064	2.8907	5.5226	3.9533
LRRTM1	3.4363	3.4866	2.776	0	4.4088	3.6308	1.487	1.4869	3.2128	1.0134	2.4097	2.6611	3.8852	2.6203	1.0909	0	3.1392	3.6697	3.2164	3.1107	2.7552	2.6976	2.7634	3.0587	0	2.7173	0.7764	2.4056	3.6678	2.3756	0.8662	1.7697	2.0694	3.1039	1.2355	2.4698	3.6606	3.7602	3.3589	0.3911	2.5917	0	3.3095	1.4053	2.4817	2.5583	2.8907	3.5145	3.2452
HAP1	4.6449	3.1308	4.9187	4.7177	2.3552	4.2645	4.1944	6.3278	3.6292	5.0992	1.8141	3.8004	5.9559	3.8596	5.712	2.9291	4.2825	2.8273	4.2192	3.2056	3.0337	3.3098	2.8302	3.1932	7.726	6.0988	5.7289	4.3022	4.0199	3.4152	4.6982	3.5869	4.1585	4.6049	5.3877	5.0146	3.5401	3.0926	3.3589	5.4378	4.6827	6.0105	3.8186	6.9329	2.9452	3.6061	5.477	4.0567	4.8363
KLRA1	3.6183	2.6574	3.8072	3.526	3.3594	3.4917	3.8054	2.7368	2.3606	3.1937	4.0719	3.1056	3.6936	3.2276	4.0963	4.0064	3.1392	1.7421	3.2947	4.4306	2.6489	3.2064	2.6934	2.9102	2.0605	3.6395	2.6926	3.117	5.0275	3.2782	3.2483	4.1027	3.3234	2.9092	3.3265	4.26	2.9226	4.2909	2.493	2.1456	3.3422	3.1862	2.3772	3.1201	3.6599	2.9329	3.5849	3.7068	2.6556
GTSE1	2.9165	2.9134	3.9043	1.2109	3.3594	5.418	4.7721	2.7368	2.778	3.1391	2.5042	3.4449	2.5972	2.6203	2.6054	6.0537	2.9533	2.3844	2.0393	3.496	2.5342	3.3098	3.1243	3.2355	2.2857	1.7984	1.5365	3.7965	2.7771	3.6555	2.3545	3.6673	2.6396	4.3601	3.2936	2.4698	2.3365	7.5449	1.2563	2.9143	2.9739	2.6002	4.0645	2.5038	3.0717	3.6469	3.2093	3.8109	2.7344
ITGA8	9.1496	8.7557	9.3384	7.6406	11.4211	7.7839	10.4628	8.3408	8.7782	5.4184	8.6152	9.4198	9.6975	9.7421	7.5656	6.4733	10.221	9.7659	9.5349	9.6852	8.4006	8.2389	8.4123	9.0906	6.7328	8.8747	6.6654	8.6532	9.4941	9.9686	8.2444	7.2027	8.0335	9.9541	6.1124	8.2769	8.7358	8.9127	8.6917	7.7475	8.662	7.6056	9.4029	5.2723	8.8385	8.853	6.8002	9.0236	8.5986
MYO3B	8.5539	9.3513	8.5609	10.4097	8.208	7.7411	9.5917	9.4691	10.0028	9.4813	9.0146	7.8358	9.0461	9.5744	10.3615	2.7827	8.5972	9.4625	9.5379	9.3139	7.7721	7.7934	8.6767	7.5699	9.7178	10.2257	10.2222	7.7646	8.3459	8.6286	9.7679	10.4601	10.0277	8.7215	10.3113	9.8273	8.9053	8.5851	9.0402	9.6666	9.6545	10.3525	7.0794	9.9939	9.5807	8.0691	9.6899	8.8703	10.432
ATP2A1	2.096	1.7867	1.8479	1.2109	1.2463	1.0967	1.8173	0.8259	2.2604	0	2.0825	2.0154	1.5043	2.0766	0.359	2.7035	1.8012	1.5242	2.0393	1.3039	1.9544	1.2459	1.1933	0.8597	1.0406	0.9482	1.2783	1.3421	3.4533	1.9636	0.3497	2.3593	1.4562	1.394	1.0901	1.7092	2.4743	3.9123	1.9175	0	1.904	1.0091	1.0348	1.0698	1.9343	1.9238	1.5024	2.6355	1.4684
ITGA2	11.013	10.5622	11.0245	10.8679	10.8667	11.769	10.9229	11.2418	10.911	10.6448	10.8076	11.0766	11.0152	10.7396	11.5457	8.9471	10.708	10.5427	10.7719	10.4539	9.9446	9.8828	10.5289	10.7899	10.9095	10.6468	10.4514	11.3467	10.2457	10.5746	10.9655	10.8075	10.8804	11.477	11.0266	10.4144	10.5645	10.759	10.6535	10.9105	10.9027	11.2701	10.7007	11.4696	10.8887	10.0707	10.1045	10.1431	11.1721
ITGA4	7.6037	7.5636	8.4847	6.6231	8.4486	8.7986	8.447	7.6204	7.2918	7.4089	7.4456	8.847	8.1452	7.5186	8.0504	9.9727	8.3101	7.6198	7.4673	9.3751	7.3709	8.3777	8.0297	8.7117	6.5771	7.3404	6.9548	8.9248	7.9074	8.6182	7.5287	7.3017	7.7221	9.4505	7.5907	7.7472	6.3236	8.6518	7.1957	6.6029	7.134	6.788	9.7562	6.5382	7.5142	7.8146	7.0285	7.5442	7.7956
ITGA5	9.9001	9.1658	10.0579	9.8155	11.8997	10.0785	11.2663	10.0244	9.4695	10.5558	8.7999	10.6865	10.8916	9.5198	9.7951	12.9688	9.9478	10.1057	9.3305	9.7006	8.8519	8.8472	10.0121	9.5527	10.7604	9.4981	10.3722	10.4239	9.5893	11.0248	10.1047	9.186	9.8428	11.8842	10.4343	10.5569	9.0652	10.4936	8.9898	9.9227	9.877	9.6675	9.7829	9.1703	9.3746	9.3795	9.6294	9.7217	9.4301
LOC100132287	7.072	6.1546	6.6076	6.1766	5.6156	6.6612	6.5716	5.3272	6.017	5.6409	6.9989	6.3033	5.6996	5.7661	6.3885	5.6512	6.4822	6.1185	6.3553	6.7262	6.2706	6.4835	5.3307	4.6535	5.2071	6.3106	6.0205	6.0056	7.9444	5.8749	5.9193	6.973	6.4909	5.6392	7.1161	7.2752	6.7527	7.6278	6.0804	4.4908	7.0162	6.8082	4.5251	6.3921	6.3783	6.1181	6.8002	6.9973	6.8341
PHLDA3	7.7407	7.815	8.7437	8.4174	9.7355	8.7992	8.7056	8.1368	7.5583	9.6669	6.6573	8.9527	8.934	7.3447	8.2051	10.5571	8.1386	7.5413	7.1339	7.4911	7.4745	7.6382	7.8953	8.3429	8.9554	8.4982	8.1216	8.1703	7.6653	8.8187	8.531	7.5514	7.8888	8.3125	7.9424	8.1067	7.3668	8.305	7.7412	9.2483	8.6958	7.911	8.9062	9.2809	7.5916	7.9437	9.6608	7.7134	8.0595
CYP27B1	10.4469	8.2919	7.7794	2.9825	3.846	7.5232	6.2751	7.5305	7.9508	3.346	9.8754	8.6078	5.5091	9.266	5.2158	7.3594	9.3591	9.755	9.8457	8.4573	11.0343	10.1749	9.0166	8.1371	5.4933	6.5199	3.0229	10.7771	10.4296	8.1625	4.5199	7.6338	7.0294	7.0059	3.6193	3.8698	10.2092	9.1944	8.9885	5.2849	6.0222	4.0171	8.6384	4.731	9.6142	11.2425	4.0909	8.3294	6.633
FBXL16	7.3482	7.933	7.3501	9.3213	7.2211	6.6773	8.6574	8.7656	8.5872	9.3335	7.0545	8.546	8.6407	6.3928	9.5941	10.1216	7.3942	7.5303	7.0001	7.6152	6.0273	6.6699	7.1584	7.4155	8.9585	9.1129	9.204	6.8171	7.5025	7.4933	8.7286	8.3818	8.4998	6.9875	9.2889	9.4728	7.9694	7.7405	7.7721	8.5336	8.9543	9.4248	6.8296	9.7878	7.6485	7.3307	9.153	7.4513	8.9055
FAM169A	9.1141	9.0483	9.274	9.8171	8.6549	8.4707	9.4575	9.958	8.9225	9.3327	8.975	9.0356	9.5453	9.0288	9.6295	6.599	8.79	9.1653	9.0661	8.8779	8.6168	8.8407	8.6538	9.0483	9.4492	9.0349	10.1894	8.4705	9.093	8.6437	10.3424	8.9643	9.1366	9.0486	9.2472	8.7002	9.124	9.459	8.9004	10.1099	9.3424	9.3029	8.9219	9.8962	9.3055	8.6371	8.582	8.5574	9.4404
RALGAPA2	9.7195	9.7547	9.7332	9.7365	9.0063	9.7475	10.0351	9.1983	9.9615	9.6609	10.1354	9.571	9.4519	10.1857	9.6351	9.9796	9.6783	9.5162	9.8343	9.9932	9.6939	9.0971	9.0511	9.5216	9.422	9.8311	9.4918	9.5616	9.1945	9.5618	9.5172	9.6758	9.9489	10.1187	9.8584	8.3123	9.2613	9.1944	9.8345	8.9149	8.5273	10.135	9.0358	8.8555	9.8754	9.725	8.4986	9.5026	10.0937
THSD4	9.963	10.1824	9.8378	11.1062	11.1307	9.7746	11.454	11.2496	10.9108	10.8338	9.9751	10.0544	11.1317	10.2723	11.6213	8.7978	10.5937	10.6502	10.2314	10.9342	9.4626	9.1932	9.7662	9.9197	11.399	11.1761	11.2264	9.7662	10.1954	10.2173	11.4464	11.025	10.9153	10.577	11.2932	10.9366	10.5727	10.0665	10.3221	11.5772	10.5032	11.4138	9.8067	11.2167	10.197	10.1924	10.2619	9.7827	11.6849
KIAA0895L	7.1855	6.66	7.2237	6.8256	7.2491	6.6503	7.0997	6.6441	6.6276	6.2418	7.4232	7.1654	7.1212	6.174	6.9563	7.1444	7.2084	6.7352	6.9786	7.3055	7.419	7.603	6.1448	6.1232	7.6032	6.6688	7.3651	6.8102	8.8381	7.2974	6.356	6.7591	6.9689	6.8853	7.5838	7.9683	7.123	7.6698	6.9342	6.4419	7.3798	7.1085	6.1867	6.079	6.5401	7.3626	7.4994	7.7776	7.2437
COL4A5	9.9535	9.7864	10.0667	10.3665	10.3972	9.2278	10.4472	10.0982	10.1958	10.7395	9.9884	9.9221	10.1986	9.7668	10.16	8.1611	10.2402	10.089	10.0724	10.0757	9.1288	8.8102	9.7683	9.6588	9.9763	10.2824	10.5238	9.7581	9.7598	10.2402	10.1899	9.9713	10.1945	10.0729	10.5035	10.5746	9.8636	10.1832	9.9878	10.227	10.6462	10.5277	9.2633	10.3159	9.7139	8.5737	9.646	9.3625	10.0472
COL4A4	11.1951	10.8097	11.5825	11.4265	10.6113	11.3419	11.3446	10.5477	10.9419	10.7094	11.0017	11.5189	10.9607	11.1597	10.9692	9.8734	11.5312	11.1984	11.2158	11.3914	10.3425	9.9623	10.8154	11.1694	11.3376	11.127	11.9019	10.899	11.1712	11.3311	11.4442	10.7348	10.9625	11.3042	11.3334	10.4714	11.0852	11.0395	11.0005	10.9544	10.4391	11.4186	10.5028	10.8196	10.7121	10.5626	10.5904	10.7264	11.4638
COL4A3	11.42	11.0465	11.7159	10.3083	10.7688	10.3734	10.118	9.3608	10.827	9.2377	11.1306	11.3145	10.4748	10.9663	9.8277	7.8593	11.9686	11.6137	11.4102	10.9932	10.3382	10.2196	10.7986	10.9539	9.9854	10.4725	10.8091	10.584	11.5568	11.5805	10.2424	10.2285	10.4637	9.7446	10.3764	10.5582	11.3375	11.2472	10.9528	9.1825	10.3834	9.9151	9.0951	9.7156	10.9297	10.0655	10.2684	11.0737	10.5197
COL4A2	12.7266	12.6087	13.675	12.5843	13.9928	14.1478	14.1279	13.0115	12.5876	12.9083	12.0686	13.6319	13.3554	12.232	13.0668	15.0265	13.2425	12.6539	12.3007	13.1149	12.3812	11.8398	13.164	12.5737	12.7295	12.9332	12.5365	13.7543	12.2486	13.7572	12.3066	12.4131	12.831	14.8891	13.2064	12.734	12.205	12.316	12.5663	12.6882	12.6819	13.1493	13.077	12.7421	12.5397	12.8006	13.0349	12.4635	13.082
COL4A1	12.5447	12.2244	13.6643	12.2589	13.6981	14.0775	13.9339	13.0136	12.1368	12.6675	11.8043	13.6216	12.9819	12.3191	12.8557	15.1811	13.1405	12.3684	12.1869	13.0276	12.1502	11.7247	13.0269	12.5619	12.4392	12.777	12.2233	13.9512	12.0366	13.6807	12.3176	12.1897	12.7012	15.2607	13.1782	12.5654	11.752	11.9777	12.178	12.3757	12.3598	12.9992	13.0065	12.2194	12.3552	12.5827	12.5969	12.2471	12.8569
CHST6	2.9165	2.3459	4.1353	6.8003	4.5841	5.1359	5.3711	5.1915	5.7197	5.9959	2.5928	1.3343	4.1691	2.0766	4.3168	1.5048	2.9533	1.2673	0.6026	3.496	2.2733	1.6124	0.9745	2.802	6.7705	5.962	7.9423	3.4363	1.9736	3.2782	6.571	5.4605	4.8819	5.4729	5.4487	5.2393	1.5971	5.05	2.2338	7.0385	6.0915	5.7639	1.3636	5.7849	2.2869	1.9238	2.7986	3.3397	6.3749
ITGAX	5.9145	5.5715	5.8547	2.9825	6.9759	7.9325	6.9454	4.2105	4.1042	4.4405	4.3765	6.9121	6.6597	4.5952	4.724	8.9221	4.8246	3.9579	4.8051	7.643	4.774	6.217	4.0671	6.1891	4.1911	3.8401	3.1442	6.512	5.8233	6.8785	4.554	3.9504	5.0684	7.4528	4.503	3.9567	3.4759	4.7335	4.7509	3.5343	4.6568	4.0171	6.9073	4.1729	5.2493	5.3511	6.2247	6.0833	5.1836
BCL2A1	3.484	2.3459	4.1084	2.3988	5.1558	5.1667	4.0761	4.7137	1.9097	3.8994	2.6763	4.9387	4.4372	3.6536	4.0722	4.6162	3.3548	3.0064	3.5713	4.2418	3.9871	4.8976	3.3229	5.127	5.0004	3.0764	2.9801	5.0548	3.2902	4.8598	3.1176	3.545	2.8286	5.6234	2.9586	1.2399	2.6001	3.9596	3.2224	3.5343	5.1778	3.7895	5.4246	3.2085	3.4892	4.0931	4.7368	4.4923	4.0177
LIPG	8.7544	7.3169	8.7878	9.0353	8.9036	10.4316	8.5753	9.5084	8.0777	9.6505	7.6909	9.0198	9.4939	7.6522	9.3629	4.8177	7.6374	7.6863	8.342	8.4906	8.9005	9.3485	6.1326	8.0961	11.2294	9.2498	9.8943	9.526	7.5071	9.2793	9.7958	9.4943	8.42	9.8712	10.0659	9.2564	8.2942	7.5642	7.1843	10.3342	9.2555	9.6759	8.6906	10.0715	8.2462	8.3967	8.4216	8.1222	9.3107
HIBCH	11.4669	11.6928	10.5897	9.7135	9.6043	10.0981	10.3377	11.0963	11.1926	10.056	12.0711	10.5544	9.6911	11.4255	10.8346	9.2257	10.8239	11.5886	11.3667	11.4621	11.463	12.4087	12.0005	10.8514	9.3569	10.2767	9.7734	10.7595	11.3302	10.79	9.4079	11.5329	11.0655	10.5816	9.4939	10.6822	11.3259	10.5381	11.9766	9.7091	10.8947	9.4106	11.5286	9.413	11.7175	11.8348	10.7002	12.1709	10.8409
ITGAL	7	7.3925	8.4659	4.8714	8.8173	8.7744	7.7519	6.1767	6.0093	6.2806	6.0537	8.6603	8.2219	6.1529	7.082	9.671	6.8361	5.898	5.9702	8.7713	6.1781	8.0314	6.7305	7.9627	5.8246	5.7788	4.836	7.8968	6.7252	8.5612	6.1089	5.6701	6.719	8.7454	5.6631	5.782	4.9002	6.9657	6.5625	4.3873	6.5013	5.0327	8.4435	6.023	7.165	6.8613	7.9833	7.0968	7.0457
ITGAM	6.6383	6.7493	6.9409	4.5251	7.5007	8.2017	8.372	6.4175	5.7291	6.0996	5.9734	8.1536	7.2222	5.8965	7.26	9.6833	6.5329	6.3683	5.9938	8.2695	6.8583	6.8437	6.8916	7.6065	6.0938	5.441	3.9087	7.3819	6.8549	7.9702	6.0623	6.8362	6.275	8.4487	5.6823	4.1536	5.3928	5.6204	6.4751	5.4063	5.6931	5.6903	8.3045	4.4519	6.9222	7.1579	6.4303	6.9825	6.7748
IL1RAPL2	1.4954	2.0932	1.2016	2.2066	1.7662	0.8148	2.759	2.3564	2.7036	2.6855	3.1552	1.7147	3.0613	1.8377	1.705	0.4516	3.3039	3.1657	3.1336	2.4347	2.7552	2.1471	2.3734	2.2636	2.652	1.7984	3.1824	2.836	3.0046	2.2831	1.6755	2.8473	2.0694	1.8927	2.4032	1.8968	2.8229	2.7053	2.6071	0.6984	1.904	2.5176	3.4546	1.6774	2.0616	2.9974	1.9068	2.6355	2.1808
TMEM213	12.4309	12.6094	12.9482	12.8573	11.3166	11.4508	12.1385	11.932	12.8008	12.6011	12.4722	12.3698	11.7896	12.2207	13.0844	0.7951	13.1419	12.637	12.4137	11.8668	11.9661	11.8711	12.4435	12.3117	13.0269	12.7609	12.9075	11.5971	12.6797	11.9103	12.169	12.5108	12.6681	10.8573	12.3001	11.6274	12.8527	13.0445	12.5383	12.3439	12.4812	12.3431	11.1048	12.3782	12.547	11.0351	11.9254	12.374	12.6807
HERC2P2	8.6732	7.0183	7.8563	7.7723	7.6876	7.7614	8.4138	6.0479	7.3486	7.8057	8.8603	7.3491	8.045	7.7243	8.1631	7.902	8.2233	6.6569	7.1655	8.3444	7.8669	7.2855	6.3811	6.0658	6.1013	7.7754	7.4662	7.015	8.9704	7.237	7.2543	8.7698	8.1591	7.4394	8.9454	9.4515	7.5258	8.655	7.562	5.8805	8.5661	7.4611	6.0101	6.8182	7.6307	7.2502	9.0077	8.9721	8.0595
COX4I2	3.6605	4.393	3.8403	5.2284	4.6837	2.1428	5.7931	4.8743	4.6109	6.3118	2.0825	4.8271	4.8355	3.9821	6.1739	7.0942	4.6922	4.2345	3.2947	3.6045	4.1517	3.4063	3.4974	3.9185	5.2612	5.3119	6.0518	2.8968	4.1205	4.5971	4.4672	5.1882	5.4883	2.6841	5.9742	6.5275	4.4768	3.1751	3.8962	5.2499	5.6412	5.5928	4.1941	5.9543	4.1065	4.5456	5.6449	4.1121	5.3046
SIPA1	8.4436	8.54	9.0588	9.1624	9.3835	9.2895	9.5809	8.6418	8.633	9.6938	7.7133	9.2078	9.3378	7.629	8.6137	10.1867	8.8322	8.5787	8.0378	8.7665	8.1363	8.5098	8.8981	8.3609	9.5055	8.8927	9.2277	8.8628	8.6804	9.3293	9.2381	8.5843	8.7057	9.0486	9.141	9.265	8.5338	8.5794	8.1954	9.1258	9.1631	8.8245	8.9724	9.0181	8.6244	8.5724	9.3237	8.6315	8.6349
CRTAM	2.4241	2.7479	3.4691	1.2109	4.3371	4.3475	2.6801	2.2819	1.6173	1.6028	1.4841	3.1056	2.2245	2.0766	2.309	5.3338	1.8012	1.5242	1.8448	4.4693	2.1226	3.2064	2.0761	4.5233	0	0.9482	1.1296	3.7643	2.6483	4.2995	2.0061	1.9085	1.8544	3.8646	1.0901	0.54	0.591	0.5869	1.9175	1.167	2.4779	1.0091	4.9733	2.1035	3.1309	2.6414	3.2791	1.7142	2.9477
CCDC116	0.4477	0.8613	0.9818	1.985	2.0313	1.0967	1.0578	0	0.7564	1.4318	1.0555	1.537	0.9399	0	0.8857	1.8372	1.9412	0.9546	1.0263	0.9117	0.9697	1.6124	0.4024	0	1.0406	0.3893	1.65	0.9419	1.4628	1.5527	1.4036	1.2492	1.4562	0.6255	1.8006	2.5835	1.0091	1.8115	0	0.6984	1.7161	2.2368	0.6082	1.0698	0.7702	1.4575	0.5443	1.5633	0.4366
CADPS2	10.9073	10.7095	11.2207	11.9107	11.1615	10.6535	11.1162	11.0677	11.1858	11.6311	10.9502	11.694	11.0833	10.8101	11.6161	8.9156	11.2046	10.983	10.807	10.864	10.5989	10.2837	10.8213	11.0798	10.9708	11.4419	11.5651	11.003	10.8701	11.083	11.2274	11.0171	11.3568	10.6707	11.2514	11.1252	11.2024	11.0746	11.1316	11.5839	11.712	11.806	10.7184	11.7821	10.8654	10.4424	10.7708	10.6712	11.4576
CCDC113	7.0681	7.1815	8.0296	8.3785	7.5202	7.7048	8.113	8.914	7.5793	7.9711	7.2272	7.6213	8.337	7.3618	8.5363	5.553	7.3063	7.5007	7.1498	7.4864	6.0483	6.7177	6.8194	6.9449	8.3745	8.1646	8.1807	7.1238	7.209	7.4673	8.2561	7.9452	8.0729	8.4147	8.6933	7.8864	7.6291	7.109	7.1935	8.3857	7.8282	9.103	7.1872	9.2097	7.756	7.395	7.7935	7.0023	8.2322
ATP1A3	1.0647	1.1539	2.5545	2.8572	3.1523	3.4421	3.2163	4.9604	1.2501	3.297	1.4841	3.1056	3.1385	0.7169	5.2906	4.0709	0.774	1.2673	1.0263	2.7185	2.1226	2.8425	1.1933	1.7841	3.5757	2.4161	0	1.7892	1.1184	3.4582	3.4428	4.4818	2.2566	2.9092	2.2056	1.2399	1.8203	5.7061	0.9455	2.9727	3.5252	3.1862	2.6424	3.9083	1.7946	1.4575	4.0111	2.2958	4.167
ATP1A1	16.3308	16.5678	16.1248	17.131	15.4105	16.2135	16.6741	16.9696	17.0088	16.6693	16.436	15.6573	16.8344	16.7207	17.1188	14.2916	15.9226	16.5701	16.5609	16.2529	15.8436	15.6004	16.5757	15.9535	17.6464	17.4228	17.3632	16.0689	16.0239	15.8491	17.234	17.5367	17.0851	16.1828	17.3504	17.0151	16.4933	16.3045	16.5452	17.3989	16.4315	17.2459	15.4895	17.1263	16.7835	16.2426	17.4292	16.0218	17.0938
CBLC	6.5117	7.0979	6.6961	7.3347	5.8134	7.2305	6.761	6.7806	6.7342	7.6314	6.8404	6.5749	7.1726	6.4786	7.1409	1.6805	6.6599	6.8393	6.7796	6.7461	6.7404	6.5589	6.6121	6.1944	7.6188	7.0882	7.1194	6.5551	6.5379	6.225	7.0545	6.9369	6.9704	6.4743	7.3557	6.8842	6.6833	6.0932	6.9233	6.9613	6.8828	7.0878	6.4342	8.1845	6.918	6.3885	6.8296	7.0621	6.6018
SPHK1	5.4624	3.7571	6.4122	2.9662	6.9527	6.531	5.9783	5.7198	3.1146	5.2161	3.3412	6.2895	6.3332	3.2286	4.7557	4.1408	5.3427	3.723	4.0996	5.6073	4.6705	5.5898	5.287	5.6671	7.5238	5.0916	5.392	6.2215	4.8747	6.4857	4.0641	3.1444	3.9377	7.1421	5.4964	4.9128	4.3478	6.3752	3.6043	4.5057	5.4804	4.2993	6.6767	4.48	4.4586	5.1103	5.7376	5.5383	3.4405
DPT	5.8792	8.4022	6.1	8.7293	10.3612	5.2554	9.0952	8.8781	7.8489	5.9882	7.5318	8.3174	7.2873	7.5118	8.254	0.4516	7.3288	7.0683	6.859	7.1105	5.7214	6.4155	6.0369	7.2909	7.5253	8.3293	9.8567	6.3423	8.4797	7.0285	9.6067	6.0383	7.3087	7.7137	7.2312	8.2534	6.8509	6.1856	6.5483	8.9733	7.268	8.5817	8.2233	3.6799	5.3401	8.3418	7.855	7.6209	7.9524
CPEB4	12.0728	11.994	12.2419	11.8682	11.1591	11.1622	11.1472	12.1804	12.1785	10.9225	12.5258	11.7593	11.2298	12.4644	11.8333	11.7177	12.2238	12.2587	12.3239	11.8466	11.6819	11.5456	11.9928	12.2112	11.7805	12.1302	12.783	11.8337	12.219	11.479	11.748	11.454	12.4605	11.3819	11.89	11.8741	12.1674	11.9424	12.4019	11.7522	11.084	11.4498	11.411	11.0457	12.0761	11.5704	10.9106	12.2704	12.5922
CPEB1	4.2627	5.0558	4.9341	4.254	5.5952	2.9694	3.6484	3.2864	4.8013	2.2434	4.9466	4.0527	3.9293	4.1484	3.9719	4.1021	4.3086	5.177	4.8832	5.1917	5.3327	4.6832	4.1993	5.3451	1.7935	4.2217	3.7898	4.6409	4.2593	5.238	4.0796	3.3639	3.7854	3.1922	3.8849	3.3969	4.9718	5.7061	4.2868	2.5806	4.5198	3.5192	3.8713	2.7593	5.2359	5.748	2.7003	4.8753	3.8152
CPEB3	8.6354	8.9094	8.427	9.3086	8.2146	7.6404	9.173	9.3833	9.1043	8.4874	8.9511	8.5223	8.8037	9.4968	9.228	6.7346	8.6376	9.064	8.9857	8.7992	8.1166	8.3583	8.6165	8.5927	9.0874	9.166	9.1982	8.3789	8.9585	8.2245	9.5888	9.2247	9.2675	7.6721	9.2983	9.3376	9.1306	8.6923	9.0055	9.07	8.6571	9.5385	7.879	8.9556	8.7337	8.6129	8.6642	8.5882	9.6972
ABAT	12.8735	13.5707	11.3954	9.2326	9.9628	11.1352	11.2182	11.1968	12.6113	8.8265	13.8371	11.7561	9.393	13.6357	10.8161	7.3398	12.6986	12.6853	13.3922	13.0497	13.6676	13.4015	13.0097	12.8152	9.3444	10.8892	9.326	12.1324	12.4944	11.4647	9.7908	11.805	12.2709	11.7996	9.6292	10.6215	12.4564	11.9463	13.1846	8.4136	10.3094	8.7427	12.2227	8.7527	13.1433	13.481	11.3215	12.931	11.2849
TLN2	12.349	12.6281	11.0444	12.2396	10.7793	11.7515	11.6032	11.3541	12.5903	11.2593	12.7726	11.3588	10.5633	12.6207	11.5719	11.2263	11.8785	12.6262	12.0838	12.3701	12.4039	12.2586	12.4737	11.7634	11.3546	11.7071	12.8885	12.2272	11.7735	11.8228	12.3944	11.6845	11.9278	10.8688	11.5827	11.0941	11.9765	11.9085	12.2908	11.1752	10.9795	11.9407	11.5452	11.1856	12.5877	12.6355	11.5779	12.3252	12.1724
FRG2	0	2.4574	0	5.7263	0	0	3.2163	1.7303	4.2936	3.9946	1.2856	0	2.2245	1.8377	4.2326	0	0	4.5264	4.442	0.6668	0	0	3.4128	0	0.7695	6.0791	4.2523	0	1.9736	1.7031	0	1.2492	6.6786	0	5.7625	2.4698	2.8229	2.3266	5.3993	1.167	4.1256	4.6025	0.6082	0.3503	3.9832	0.4322	3.7414	3.1409	5.6373
RHEBL1	2.2138	1.1539	1.9726	1.7229	2.0313	2.5691	1.8173	2.1204	1.0242	1.7557	1.6585	2.9004	1.7207	0.7169	2.389	3.349	1.2751	1.2673	1.0263	2.7185	2.1226	1.2459	1.8373	2.4896	1.0406	2.14	2.7949	2.13	1.9736	3.1267	1.6755	1.9085	1.8544	1.394	1.8912	1.8968	1.5971	3.7602	1.5119	2.9143	1.5	1.4265	2.2236	2.3567	1.0414	2.0509	2.0732	1.8508	1.2712
IL10RA	7.521	7.7645	8.4726	5.8047	8.8869	9.2692	8.7582	7.4689	6.5554	7.1523	6.9577	8.9845	8.696	7.1162	8.2134	9.65	7.832	7.0065	6.659	9.3783	7.6569	8.3154	8.0256	9.1818	7.0757	6.0724	5.8703	8.6642	8.2658	8.7523	7.3349	6.5485	6.9263	9.233	6.6325	6.1294	5.7593	6.6351	7.2777	5.9835	6.3639	6.0769	9.3792	5.8482	7.4533	8.3104	7.8493	7.9332	7.7422
POU5F1B	3.8362	4.1125	3.8582	4.4833	4.4088	4.6821	4.6006	4.4672	3.7816	4.6501	3.9763	4.551	4.3094	3.3142	4.8424	5.423	3.4256	3.2899	4.0934	4.1253	3.6441	4.008	4.2234	3.3163	4.5577	4.7561	4.7747	3.6976	5.0532	3.5798	4.8771	4.1313	4.5292	3.4287	5.0372	5.7087	4.4944	5.7199	3.9769	4.5874	5.4583	4.4325	3.0603	4.59	3.2955	3.9374	4.4345	3.844	4.1952
SLC27A4	9.944	9.8731	9.7491	9.9356	9.4885	10.6027	10.0853	10.1093	9.8826	10.1666	10.0122	9.7858	10.2701	9.6445	10.2832	8.7382	9.6215	9.7439	9.5369	9.5339	9.9055	9.6973	10.2143	9.7098	10.5233	10.1518	9.6206	9.8348	9.8245	10.0098	9.9573	10.7403	9.7387	9.5167	10.0525	9.9018	9.7554	10.0135	10.1623	10.1712	9.7154	10.0645	10.1667	10.5147	10.0598	10.4785	10.4348	9.8991	9.9781
MCM10	1.2961	1.1539	2.5545	1.7229	2.3552	3.8743	4.1944	2.1204	1.2501	2.1361	0.7816	2.4763	2.4833	0.7169	2.1343	3.7934	1.9412	0.9546	0.6026	2.0812	1.2856	0.7535	2.6934	2.802	1.2687	1.3499	1.7553	2.4868	1.7407	1.9636	1.2457	1.6162	2.2566	2.9092	2.6306	1.8968	1.5971	7.2537	0.9455	2.9143	2.7954	1.0091	2.3772	2.8167	1.4666	2.3761	0.9385	1.9756	1.7966
PDIA5	8.5497	8.796	9.0789	8.7493	9.0629	8.9738	8.9732	8.5256	8.6591	8.5658	8.6231	9.153	8.6896	8.5381	8.5291	10.9142	9.1451	8.9914	8.712	8.7499	8.5501	8.7215	8.6317	8.8195	8.2925	8.369	8.1055	8.8104	8.9534	9.4033	8.5897	8.1876	8.7296	8.6217	8.8377	8.5787	8.5993	8.9629	8.4648	8.3572	8.5661	8.7952	8.9451	7.6923	8.6801	8.8366	8.2433	8.987	8.368
PNP	12.0963	12.1782	11.4879	12.1126	11.254	10.9469	11.8648	12.5272	12.0897	11.82	12.3398	11.4428	11.9316	12.2506	12.7039	10.0618	11.9305	12.2146	11.9369	12.0274	12.3286	12.4861	12.2338	11.9621	12.5259	11.6027	12.6814	11.4868	12.2072	11.6126	11.4615	12.016	11.8916	11.2821	12.5498	12.1954	12.649	11.9843	12.0435	11.5497	12.8154	11.6544	12.138	12.6247	12.1513	12.6705	11.5108	12.3979	11.7545
CFB	10.4083	10.7745	11.553	9.9577	11.5194	12.3601	10.6064	10.4444	9.161	12.4885	10.5531	10.975	11.2002	9.7711	10.1464	12.1116	9.8244	9.1404	9.5187	10.934	10.1105	10.8686	10.2084	10.884	11.3899	9.641	9.7974	11.2516	10.6246	12.3578	10.1497	11.0868	9.7993	11.8337	10.7436	9.7016	8.2825	9.6807	9.6221	11.0452	11.044	9.5021	11.4145	11.6241	11.8803	11.2039	11.7358	10.8733	8.6678
PHYHIPL	9.2904	9.9353	9.3412	10.1473	8.5467	9.3424	9.9225	10.3874	9.7852	9.4592	10.2502	9.2184	8.816	10.3114	9.8832	8.0923	9.5722	9.6566	9.8415	9.2844	10.1667	10.1409	9.4593	10.3084	9.867	10.3702	10.0717	9.5552	9.8324	9.0223	10.2029	10.6514	10.1114	9.0902	10.5839	10.2739	9.2717	9.0463	9.8106	10.5441	9.8438	10.4113	9.8379	10.1958	9.8	10.1869	9.9941	9.7687	10.0412
ATP6V0E2	10.9963	10.9868	9.8985	10.5838	10.3211	9.435	10.4458	10.5047	11.0865	10.3951	11.0641	10.2549	10.1439	10.8091	10.6321	8.932	10.7006	11.2144	10.508	10.9869	11.8143	11.2736	11.223	10.6755	10.6133	10.1773	10.3891	10.6071	10.7515	10.8524	10.5006	10.796	10.4786	9.1974	9.9964	10.2922	10.6895	10.7631	11.228	10.733	10.5323	10.2525	11.0112	10.415	10.9372	11.7469	10.7832	10.9829	11.24
CFP	4.3425	4.1492	5.3792	2.6461	6.0333	6.489	5.9102	4.7692	3.0422	4.7806	2.7553	6.5399	6.1268	3.498	4.7085	5.3073	4.6315	3.821	4.2974	5.6113	5.0282	4.9939	4.2732	6.1399	5.3511	3.6032	4.0395	6.2346	3.8546	6.2858	4.056	3.2114	3.519	6.5763	3.1171	2.787	2.6001	4.706	4.4175	2.9143	4.2693	3.016	6.4516	3.8268	3.8126	4.3618	6.0361	4.217	4.8183
HAMP	0	0	0.7224	0	0.4256	2.5691	0.7834	1.0216	0	0.7477	0	1.0984	1.7207	0	0.6463	3.7934	0.4383	0	0	0.3716	0	0.7535	0	0.8597	1.0406	0	0.3075	1.1558	0	1.9636	0.3497	0.7557	0.3682	0.6255	1.4887	0.54	0	4.8129	0	0	0	0	0.6082	0	0.4358	1.4575	2.9772	0.724	0.4366
SIX4	6.8025	6.3112	7.1892	6.735	6.1771	6.9227	6.5328	7.9526	7.0478	6.9493	6.5396	6.6313	7.4628	6.7699	7.7643	0.7951	6.9687	6.8034	7.2117	6.3693	5.7214	5.839	6.7305	6.4125	7.4313	7.1958	8.2811	6.3639	6.2689	6.2435	6.8638	6.8449	7.3682	6.8244	7.9647	7.4835	6.9895	7.0826	7.2384	7.0756	6.4569	7.4721	6.2966	7.5107	6.5832	6.168	7.1326	6.512	7.6075
LOC283070	6.4649	5.9789	6.6502	6.247	7.9582	6.6283	7.0511	6.9283	6.4683	6.8886	6.2229	7.3012	7.1863	6.3364	6.896	8.0967	6.6548	6.6636	6.4352	7.2563	5.8707	6.0774	6.677	6.9575	5.9116	6.9359	6.5712	6.7973	6.7646	6.8344	6.3752	6.6995	6.6413	7.6683	6.3938	7.1608	6.1778	6.5056	6.3166	6.9756	6.5443	6.7863	7.0794	6.5143	6.0728	6.2364	6.6569	6.2776	6.7933
PM20D1	7.6651	8.2402	3.6666	1.8599	5.3259	5.3524	5.8025	6.0252	7.254	2.7597	7.2782	3.4449	4.0935	7.5861	4.6769	2.4359	6.4057	6.4634	8.1552	7.3266	9.085	0	8.789	8.4732	2.4804	3.9012	0	7.594	7.3962	7.0178	0.8662	5.2018	4.9377	0.6255	0	3.0468	6.6327	7.2297	7.2251	3.6098	0.9367	0	1.0348	1.5477	7.2172	7.9741	0	9.5423	5.717
MGC4473	1.2961	1.605	2.2927	1.2109	0.4256	1.535	1.2883	0.8259	1.4453	0	1.4841	1.537	1.2495	1.8377	1.0909	1.6805	2.0687	1.2673	1.3534	2.178	1.9544	1.6124	1.7012	1.6656	1.0406	2.0349	1.2783	2.4056	1.7407	1.7031	1.4036	2.1514	0.9046	1.0603	0.7462	0.54	2.0136	2.7053	1.7289	0	2.5917	0	2.0518	1.5477	2.2869	1.4575	0.5443	2.5578	1.0429
NODAL	1.4954	1.7867	1.8479	2.1001	1.4411	0.8148	1.6616	1.7303	1.7708	0.7477	2.3087	1.3343	1.5043	1.8377	0.8857	1.6805	2.1859	1.7421	1.8448	1.8655	1.9544	0.7535	1.5509	1.0609	1.2687	2.14	1.1296	1.1558	3.2902	0.9759	0.6309	0.4269	1.2947	1.0603	1.7039	2.0627	1.5971	2.3266	0.9455	0.9517	2.4779	1.5972	1.3636	0.3503	1.6399	1.9238	1.7187	1.9756	1.4684
C4orf19	9.083	8.9449	9.4104	9.495	8.775	9.6883	8.5154	9.2228	9.1226	9.3297	8.878	8.8893	9.0511	8.9726	8.9301	8.2842	8.8191	8.6205	8.9828	8.8479	9.1487	9.0456	8.7442	8.8622	9.1949	9.2172	8.709	9.756	8.589	8.6125	9.2692	9.1903	8.9768	9.233	8.7419	8.6643	9.0265	8.7114	8.7688	9.1507	9.1677	8.9683	8.7603	9.4802	9.0568	8.7666	8.839	8.9775	8.9288
C3orf70	6.8848	6.3694	7.3501	4.4403	8.9771	6.0994	8.2093	6.0479	6.1699	4.3712	6.0769	7.4116	7.7936	6.6822	5.4668	7.7649	7.4827	7.0933	6.717	7.1197	6.2343	6.1349	6.6121	6.8731	4.2983	6.0183	4.9177	6.6984	7.5392	7.0741	5.2696	4.7266	5.8858	7.825	4.997	6.5968	6.3308	6.7404	6.1	4.9048	6.5372	5.5309	7.161	4.2583	6.3722	6.4873	5.1814	6.6588	5.6475
MRO	11.3723	9.3913	8.5559	7.6239	6.7041	7.2084	8.6981	8.5063	10.2346	5.5286	10.7001	8.9779	7.2267	11.2441	8.799	6.3422	9.137	10.8887	10.9814	10.3804	10.6012	10.2995	10.3421	9.5934	6.644	8.7432	6.1322	9.4438	8.4389	7.7394	7.2851	8.6685	10.1955	7.1562	6.4169	6.8102	10.2445	10.309	11.1364	5.9835	8.2761	6.6858	9.8243	6.6547	10.0928	10.9339	8.0522	10.9982	9.1177
CHFR	7.7818	7.5103	7.8962	7.3258	7.9462	8.2689	7.8156	7.3188	7.044	7.706	7.4212	7.7338	7.7481	6.9534	7.6143	8.5172	7.5389	7.4743	7.5031	7.9322	7.6152	7.5299	7.1584	7.454	7.4633	7.4973	7.1986	7.908	7.9132	7.826	7.4949	7.6437	7.5627	7.9725	7.707	8.0461	7.5765	7.5096	7.2295	7.3698	7.79	7.7686	7.6571	7.6632	7.2443	7.672	7.7788	7.6954	7.5434
EFHA1	10.5394	10.7092	10.7096	10.6714	10.1772	10.5452	10.315	10.9221	10.6875	10.7495	10.8399	10.4449	10.6802	10.7494	10.9649	9.0804	10.6674	10.5926	10.7547	10.6846	10.7543	11.0598	10.6822	11.0278	10.8274	10.8916	10.864	10.4752	10.6257	10.4338	10.7354	11.2933	11.0342	10.4138	10.8886	11.1033	10.6208	10.6487	10.5061	11.2136	11.1937	10.6516	10.8164	10.9224	10.6824	10.7959	10.9198	10.8201	10.7031
AAA1	2.9165	3.1308	3.1897	0.729	2.4489	2.6586	0.7834	1.1939	2.6252	0.7477	3.2672	1.0984	3.1385	2.0766	0.359	0	3.3039	2.6228	3.3689	2.8418	1.9544	2.6976	2.9551	2.0904	0.4355	2.238	0.7764	3.065	2.35	2.0782	0	1.7697	2.166	2.2626	1.7039	0	2.9226	2.8123	3.4225	0	1.5	1.0091	2.8664	0.3503	3.1879	2.4701	2.0732	3.6703	1.4684
SYPL2	9.3244	9.2466	8.4909	8.2421	8.218	8.6694	8.8901	9.3637	9.4674	7.8468	9.6589	8.326	8.4069	9.4865	8.9276	7.8176	8.5718	9.0704	9.3807	9.1704	9.9676	9.1607	9.0959	9.2542	9.0667	8.9123	8.8846	9.124	9.0522	8.833	8.8031	9.8103	9.2938	8.6316	8.9553	8.5139	8.8174	8.8991	9.6981	8.9056	8.538	8.7382	8.8184	8.7248	9.4623	9.7562	8.9447	9.0172	9.4323
RFX8	1.2961	1.1539	1.5606	0	1.0209	1.3325	1.487	0.8259	0.4272	0	1.0555	1.0984	0.5452	0.7169	1.4304	1.8372	1.8012	0.5548	0.6026	0	1.2856	0.7535	0.4024	1.0609	0.7695	1.3499	0.3075	0.9419	2.1741	0.9759	0.3497	1.0235	0.6611	0	0.5376	0	0	1.3254	0.5489	0.3911	0.9367	0.7443	0.6082	0.3503	0	0.7643	0	1.8508	1.4684
AVPR2	6.9835	7.9617	6.0371	9.9875	6.7599	6.388	8.4648	8.0844	8.9019	9.6085	6.3364	6.7635	8.2439	6.5596	8.2778	6.1614	7.2401	7.2303	6.3644	6.86	6.0059	6.9027	7.7541	6.7292	8.4822	8.2653	8.8048	5.8758	7.3657	6.7199	8.8269	8.2263	7.9099	5.2442	7.5244	8.3807	8.3332	8.2201	7.6936	9.4836	8.0902	7.1509	6.6901	9.4491	7.3385	6.8613	8.1899	7.2529	8.584
NRXN1	4.3164	5.2385	5.4236	1.2109	7.5517	2.3716	5.884	3.8212	5.0616	1.2377	4.2184	4.8464	6.4709	6.1265	3.4447	1.0722	5.6021	5.3694	5.2602	5.4067	3.404	4.5203	4.8732	4.8429	2.5688	4.4017	2.0317	3.6276	5.7623	5.9964	2.8695	3.7435	4.4924	5.2849	3.1903	3.8698	4.9002	5.1755	4.1803	1.167	4.7332	2.6002	5.5429	1.5477	4.5374	5.4351	4.1665	4.938	4.3779
XPNPEP2	13.1246	13.1852	10.6087	6.1832	9.1895	9.7939	10.6564	10.4788	12.5877	6.6313	14.2848	11.7213	9.0335	13.51	9.7923	1.5048	12.4731	12.9651	13.23	12.6627	13.545	13.9181	13.6184	13.212	7.3084	9.3519	4.1007	12.3277	12.6382	12.706	8.5062	11.4154	11.2398	11.5072	5.2745	6.0525	11.8052	12.5076	13.3961	4.1799	9.0507	3.561	13.3839	3.6167	13.4202	13.6146	10.8199	13.3945	11.3876
STXBP6	5.4812	5.4555	5.1607	7.9875	6.3448	4.1764	6.4871	5.9002	6.4626	6.905	5.7603	5.9331	5.6477	5.4422	6.9629	5.5865	5.5151	5.792	4.8316	5.475	5.5401	5.7126	4.7578	5.8854	7.1492	6.515	8.8538	5.6207	6.1901	5.7681	8.1105	5.9765	5.4789	4.6679	6.4508	6.1294	5.1262	5.7336	5.1399	8.1259	6.5929	7.1847	6.5274	6.7387	4.9201	5.3877	3.136	5.7753	6.7654
RUNDC2C	4.0573	3.8556	3.8714	2.8572	3.6856	3.6743	3.4721	1.7303	3.3022	3.1116	3.8013	4.1474	3.744	3.6536	2.9672	4.0922	3.6661	3.5007	4.1298	3.6702	3.2671	3.6954	2.5423	2.4896	2.1775	3.7392	2.6926	3.1373	5.1501	3.0725	3.3535	4.0071	3.6801	3.4287	3.6288	4.2891	3.7512	4.5291	3.2224	2.422	3.1236	2.9545	3.3095	2.7593	3.3956	3.4594	3.5287	3.939	3.572
STAC2	9.1561	7.6222	9.2965	8.7776	8.5452	9.7976	8.5449	7.4689	7.8249	9.0837	7.1194	8.6562	8.7647	7.1361	10.1126	0	7.9934	7.6017	7.4655	7.9546	8.655	7.0519	8.3034	7.867	9.5048	8.6145	8.6875	8.9197	8.3328	8.3791	6.5998	8.7857	7.8994	8.6934	8.0434	8.5103	8.7358	8.158	8.0618	8.5481	8.6056	7.5599	6.8883	8.8366	8.3021	7.395	7.6298	8.4949	8.2185
ZNF395	10.7244	10.8231	10.9211	10.6194	10.7045	10.5013	10.5494	10.5653	10.8509	10.5108	10.7603	10.917	10.6321	10.7617	10.6556	13.3259	10.8744	10.7592	10.939	10.6168	10.9194	10.7218	10.8035	10.6649	10.6721	10.6738	10.1461	10.4965	10.8441	10.4636	10.4311	10.4714	10.671	10.6054	10.4079	10.2598	10.8573	10.8406	10.9828	9.8659	10.5841	10.5147	10.5403	10.3925	10.7182	10.7568	10.4391	10.571	10.7662
STAC3	3.7373	3.7779	3.289	1.2109	4.6958	5.241	4.71	3.5939	3.5272	3.5209	3.5588	4.6417	3.6936	3.8344	3.2866	5.6825	3.9261	3.6155	3.4444	5.034	4.0283	4.0682	4.4321	4.4132	2.4804	2.7548	2.8905	4.8488	3.8546	4.9972	2.2749	3.8506	3.544	4.6049	2.8842	2.4698	3.3383	3.9596	3.5811	3.3261	2.9739	1.1209	4.7941	1.7963	4.5289	4.2067	4.6579	4.6657	3.4457
TBL1Y	0	4.5268	4.3574	5.5039	0	3.7577	5.2257	5.1077	0	4.2983	4.7867	2.9721	3.8852	4.0397	5.3716	0	4.5243	4.4355	5.2987	0	4.1123	3.2064	3.9816	3.3163	0	5.695	6.5567	3.9761	4.4257	3.0725	5.2696	5.5158	5.7287	3.8098	5.8722	4.5667	4.3748	0.5869	4.8926	5.1648	4.6568	5.7817	2.6424	4.7605	0	3.9374	0	0	0.4366
TRPA1	2.5297	2.6611	2.778	1.2109	4.3652	3.9842	1.9578	3.6343	1.0291	1.0159	2.8475	3.8469	3.0636	2.3042	0.654	9.1603	2.0687	1.7421	2.2106	3.7413	3.3419	2.9743	2.5423	3.7615	0.7695	1.6694	0.3075	3.8948	1.7533	3.3253	1.0684	2.453	2.7099	3.6356	1.3777	0.9423	1.0091	6.6902	1.2563	0.9586	2.3608	1.2328	3.5864	2.1947	2.2973	2.8757	1.5256	3.0348	2.1876
DPYSL3	10.0004	9.851	10.142	7.6572	12.6663	9.6459	11.4964	9.3259	9.6702	8.2887	9.3215	10.4761	10.6396	9.7583	8.9006	11.5508	10.4188	10.2427	9.8128	10.5364	9.2811	9.0697	9.9231	10.3317	8.4227	9.5208	7.8368	9.8778	10.3981	10.8692	8.5731	8.1808	9.3693	11.34	7.5012	9.9168	9.4391	10.3015	9.55	8.707	10.2721	7.2502	10.4986	7.838	9.3607	9.5417	8.8476	9.8782	8.6311
RUNX2	5.6786	5.4007	6.1136	5.3841	7.007	7.2947	7.5362	5.9431	4.1328	4.9644	5.544	7.0552	6.245	5.4843	6.1625	7.6508	5.9557	5.3024	5.0278	7.578	5.5101	6.3442	5.0656	6.4533	5.1074	5.521	4.4996	6.6195	6.4823	7.007	5.866	4.9519	5.6305	6.918	5.1967	4.5104	5.2271	5.8386	5.4913	6.4725	5.3	6.608	6.981	4.7458	4.779	5.949	4.8328	5.9143	6.0831
IGFBP2	11.0271	10.9145	11.3803	11.8236	11.3265	10.8136	11.1851	10.716	10.6989	12.133	9.6717	11.5755	11.6964	10.0927	10.8375	9.3241	11.2881	11.1471	10.9163	10.4405	10.6034	10.966	11.1833	10.8791	11.7357	11.2703	11.8594	10.8525	11.0636	12.2369	11.552	10.7475	10.7951	10.4969	11.334	11.6468	10.8808	11.211	10.8385	12.3511	12.0974	11.6294	10.7499	11.7738	10.7507	10.5048	11.5072	11.0386	10.8334
IGFBP3	10.3649	11.2765	11.65	12.6725	12.1636	10.0416	12.6829	11.8587	11.018	13.0609	10.619	12.8623	11.9236	11.0374	12.4552	15.8763	11.1759	11.3304	12.0165	11.3759	10.6754	11.0261	11.4096	11.4112	12.9394	12.189	13.352	10.6291	11.6806	11.7675	12.8851	11.5547	12.3433	11.4009	12.2456	12.8188	11.474	12.3599	11.1727	12.6177	12.3579	12.2005	10.283	13.1275	11.1292	11.0409	11.5886	11.3714	12.0925
IGFBP5	15.9962	15.661	15.8442	14.5874	15.9003	15.7788	15.8692	14.5156	15.6756	14.4515	15.439	16.1289	14.9942	15.333	14.799	13.389	16.3515	16.225	15.7917	15.6298	15.1512	15.1464	15.4274	15.5679	14.8275	15.2533	15.3636	15.6514	15.9909	16.159	15.8729	14.3569	15.0075	15.275	14.6332	14.8586	15.9271	15.9389	15.6044	15.6509	15.0966	15.6988	15.2649	13.5649	15.6593	14.7364	13.6564	15.8893	15.5102
CKLF	6.7002	6.7105	7.2975	7.3866	7.7394	8.0652	7.1312	7.1924	6.7389	8.0819	6.5943	7.5052	7.7326	6.3015	6.9431	8.5444	6.4936	6.3518	6.2413	7.0795	6.9892	7.4129	6.7778	7.547	7.3681	6.8952	7.2999	7.228	6.9672	7.3722	7.003	6.9247	7.1014	7.6528	7.1138	7.2453	6.6473	7.4362	6.3579	7.8774	7.4411	6.7641	8.3791	7.2335	6.7813	7.3275	7.2887	7.2467	6.925
C15orf27	6.2264	6.138	6.4122	5.6048	5.4556	5.5169	6.1415	5.9187	6.1349	4.1406	5.2214	6.0944	5.1094	4.5162	5.6321	1.9784	6.0359	6.089	6.3824	5.6286	6.5616	6.092	6.3811	6.2725	6.2622	5.9692	6.6688	6.1119	6.4146	6.6842	6.6361	6.9041	6.2311	3.9174	5.2231	5.5218	6.3399	6.398	5.8216	6.9321	6.8995	6.4046	5.5429	5.3028	6.1248	5.3634	5.1814	6.4326	6.0138
GJA3	8.3992	6.9341	7.7405	0	6.5957	6.2218	3.9471	3.531	6.4456	0	6.9068	7.1078	6.4784	6.2658	1.0909	2.9291	7.4913	7.9194	7.4312	6.8192	6.532	6.6002	7.4029	7.1683	1.4656	5.8809	1.5365	6.5738	7.4111	7.5954	1.0684	5.4147	5.5433	5.0212	0.7462	5.536	7.6905	7.9424	7.345	0.3911	6.8374	0.4196	5.8089	0.6319	7.2376	5.2751	5.684	6.1707	5.0819
APLNR	9.6963	9.9988	9.7294	6.2656	10.0799	9.9202	8.475	7.3936	9.9251	4.2732	9.4247	10.4335	9.4029	8.8889	7.6267	10.9889	10.9548	10.1504	10.0279	9.5051	9.2955	9.3933	10.3313	10.3994	4.536	8.2151	5.3546	10.0779	10.2069	10.1469	6.1707	7.1617	9.8506	9.3102	6.6999	8.2895	9.8939	9.8976	9.8628	3.2337	8.922	5.4882	10.0538	3.3318	9.8711	8.4292	7.9355	10.5029	9.2757
GJA8	1.4954	1.397	2.968	3.1521	2.0313	0.8148	0.7834	0.8259	2.6252	3.5687	1.4841	3.2852	3.5874	2.0766	0.8857	1.5048	2.3951	1.9314	2.3638	2.0812	1.2856	1.2459	1.5509	1.5365	2.8763	1.7984	4.2342	1.912	0	1.9636	3.1176	0.7557	0.9046	1.394	1.3677	1.2399	1.0091	2.4642	0.5489	2.6538	0.9367	2.3366	1.3636	1.4053	2.3876	2.5583	0.9385	2.1968	2.809
CYP8B1	9.0222	9.0088	8.7686	3.7184	7.5959	10.6016	7.9246	8.0143	8.7543	4.6106	11.4714	9.3609	6.8612	10.6592	6.469	9.2159	8.6182	9.1642	9.1141	8.9695	10.5197	10.5752	9.8175	9.9608	6.8824	6.4653	4.2523	10.1167	9.8595	9.471	4.8431	8.7023	7.6171	9.4057	5.1238	4.6987	9.0335	8.1555	10.2311	4.5495	6.7235	4.4325	10.5878	5.1769	9.8607	11.0456	8.6836	10.0824	7.9212
C15orf28	1.8267	0.4941	1.8479	1.2109	1.2463	1.535	1.9578	0.5994	0.7564	2.2434	2.3087	1.8729	1.2495	1.1936	1.9356	2.1071	2.5778	0.9546	1.6199	1.9774	1.2856	1.6124	0.4024	0.6258	0	1.163	1.2783	0	3.0046	1.3848	1.2457	1.6162	1.8544	1.6648	2.2056	0.9321	0.591	2.7053	0.9455	0	1.2457	1.7498	0	0.8674	1.4666	2.0509	1.7187	1.5633	1.4684
TMC4	10.159	10.3929	10.5661	11.5183	10.2469	10.8312	10.998	10.4707	10.7644	11.1836	10.161	10.2145	10.691	10.2023	11.0051	5.2246	9.8034	10.2349	9.9983	9.8109	10.7071	10.3834	10.5901	9.9717	11.4767	10.9037	11.0171	10.0726	9.9408	10.2251	10.7691	10.8399	10.7745	10.4394	11.0291	10.7774	10.3513	10.3584	10.4834	11.3738	11.3983	11.5297	9.6611	11.529	10.2734	10.1811	11.3022	10.0044	10.9668
MYO3A	4.7065	4.0812	4.4245	3.0977	5.8481	4.1458	4.2226	3.947	4.1609	2.8976	4.5415	5.0752	3.8852	3.498	3.6207	6.8263	4.3342	4.6393	4.0489	5.2032	3.8971	4.2868	4.0392	4.9482	2.3863	4.148	2.3332	4.2095	4.6099	4.7604	2.6349	3.5018	4.7939	4.6049	2.9999	4.0387	4.3026	2.9119	3.3589	2.0404	4.782	2.7525	4.5893	2.8167	4.4701	4.1791	3.9695	4.9226	3.0741
TMC1	4.8408	2.6574	3.9953	0.99	2.6196	1.535	3.729	4.9958	3.5884	0	5.566	4.3771	1.7207	5.6414	1.9356	2.2252	4.479	2.2486	4.9084	4.3075	6.6877	5.9552	4.7406	3.3929	0.7695	3.1786	1.4132	3.5913	4.2593	2.2831	1.2457	3.9179	3.7233	4.7282	1.2355	0.54	2.7158	2.4642	1.5119	0.3911	2.5917	1.8878	3.3839	0.6319	5.7898	4.7837	1.9068	4.5931	1.6418
PRKAR2A	9.0854	9.3341	9.0719	9.0568	8.6537	8.8356	9.2596	8.855	9.3632	8.656	9.5365	8.829	8.8403	9.4852	8.8695	8.185	8.9713	9.2906	9.2232	9.3192	9.2542	8.845	8.7279	8.8698	8.6152	9.1891	8.8314	8.9629	8.9585	8.724	8.9647	8.8333	9.3104	9.2879	8.4223	7.4725	9.1691	8.9672	9.1442	8.2118	8.4984	9.2519	8.7214	8.36	9.2455	9.1495	7.9964	9.0442	9.1584
C20orf54	9.2323	8.3741	9.4915	9.9239	8.9653	9.7244	8.605	8.9031	8.6652	10.5632	8.4967	9.3399	9.4184	8.1277	8.8748	6.497	9.0738	8.0088	8.5155	8.2277	8.5146	8.1301	8.7399	8.8856	9.2927	9.1906	9.1598	9.6247	8.7049	9.0807	9.1696	8.8245	8.2881	8.2573	9.0176	8.461	8.5727	9.3841	8.7795	9.3224	10.2105	8.8159	7.8563	10.1673	9.3868	8.0596	8.789	8.0672	8.6221
MLF1	8.5497	8.605	8.9858	9.1204	8.6549	8.6285	8.4574	9.5272	8.7252	9.2007	8.6152	8.5208	9.0486	8.777	9.2027	7.4652	8.6376	8.6528	8.8706	8.7028	8.7023	8.8748	8.8466	8.8341	9.4915	9.0307	9.7252	8.7293	8.5758	8.8	9.0854	8.6939	9.0016	8.9492	9.3866	9.5002	8.8415	8.759	8.5757	9.2898	9.3465	8.8256	9.1211	9.4783	8.7337	8.7397	9.0256	8.8326	8.8335
QPRT	11.4684	11.7647	10.7329	10.0248	9.4316	10.9957	10.823	10.5367	11.3297	10.472	11.7442	10.9166	9.4415	11.3827	10.2377	10.2818	11.511	11.5544	11.3169	11.316	12.5612	12.3536	11.9377	11.4022	10.2285	10.1006	9.8747	11.5355	11.18	11.286	10.225	10.2306	10.7208	10.2331	9.389	9.5509	11.5766	11.2871	11.7351	10.5694	10.4146	9.7216	11.7161	10.7027	11.346	12.5326	10.4348	11.7937	10.6229
MECOM	12.1809	12.2217	12.0812	12.6521	11.7024	11.3602	12.3462	12.451	12.5396	12.5106	12.0639	11.9492	12.5586	12.3258	13.3143	10.2949	12.0519	12.2159	12.4091	12.2007	10.7829	11.13	11.7583	11.6031	12.2491	12.7545	12.6672	11.3609	12.3301	11.5	12.6492	12.5295	12.6439	11.7092	12.5069	12.4243	12.563	12.189	12.1115	12.3997	12.4146	13.0407	11.3762	13.2035	12.2145	11.6778	12.29	11.7184	12.6968
RSPH1	7.1105	6.9	7.2272	7.3435	7.0261	7.3393	6.677	7.4835	6.9864	8.4045	6.216	7.0716	6.7238	6.6822	7.1117	6.0457	6.5218	6.6022	6.3369	6.2407	5.695	5.9867	7.1089	6.5978	7.8806	6.0591	7.4407	6.6726	6.6089	6.7287	7.3665	6.973	6.9771	7.1285	7.5952	7.5825	6.2753	5.9715	6.2302	7.8445	7.6558	7.2597	6.4602	8.074	6.7767	6.5316	8.0067	6.7446	7.1062
IFI16	9.6349	9.0975	9.8506	9.286	10.8475	10.1821	10.237	9.8698	8.9739	9.7866	8.9129	10.3652	10.2254	9.2645	9.688	10.9852	9.9121	9.2906	9.1942	10.533	8.9503	9.3963	9.3985	10.3029	9.5408	9.1998	9.1681	10.4529	9.4147	10.5697	10.0498	9.2608	9.3944	11.0392	9.7038	9.7173	8.9038	9.7607	8.6491	9.4266	9.4434	9.5664	10.2095	9.2904	9.2917	9.3787	9.1657	9.6718	9.382
SOX6	10.3681	10.5255	10.377	10.4574	9.7857	9.9163	10.2945	10.1127	10.5798	9.6222	10.5101	10.0836	9.6611	10.5789	10.8073	7.8455	10.6265	10.2894	10.3484	10.4521	10.4348	10.1482	9.9082	10.4473	9.8712	10.5014	10.147	9.9597	10.6343	10.0707	10.1732	10.3533	10.4669	10.0339	10.3364	9.6674	10.2931	10.144	10.4627	10.1614	9.6965	10.8664	10.2411	10.6129	10.314	10.6667	9.8221	10.3456	10.8434
C9orf122	5.2797	5.5715	5.8947	5.8132	5.0552	5.7985	5.2669	5.9491	5.5282	6.2743	5.2893	5.2294	5.2023	5.024	6.3689	3.7934	5.3617	5.6238	5.4085	5.1203	5.4638	5.8899	5.5447	5.4293	6.1306	6.0988	6.6416	5.1576	5.489	5.716	5.582	6.0829	6.1741	5.4904	6.3142	6.4769	5.3576	5.5906	5.4613	6.4926	6.4342	6.5829	5.4765	6.4386	5.3019	5.3136	6.251	5.4275	5.8467
CLIC5	13.5107	12.7695	13.6237	7.2153	12.3345	12.0669	10.4424	9.4832	12.3988	7.6776	12.6951	13.3101	11.8989	12.4413	8.0721	7.0185	13.7629	13.4358	13.2009	12.5616	12.5268	12.4783	12.7762	13.389	8.2564	11.7728	8.3436	12.6526	13.5279	13.3045	8.4059	11.5575	11.606	11.1057	7.5697	11.3596	13.2656	13.5727	12.8034	8.7722	12.4097	7.6353	11.1594	7.393	12.9191	11.0636	11.0302	12.9278	10.9429
CLIC3	2.2138	3.1308	2.968	1.7229	4.7404	2.1428	4.7138	2.2819	4.1884	2.9618	2.5042	4.1486	4.0542	2.4608	1.9356	6.198	2.5778	3.7723	2.0393	2.8418	3.1157	3.4967	2.5423	3.7827	2.0605	2.7837	1.7553	3.4766	2.7771	4.2995	0.8662	2.9792	3.6583	2.2626	2.4635	3.0468	4.1464	4.3631	3.3589	1.9268	4.048	1.7498	2.8664	2.572	1.7946	3.6061	4.1292	3.4727	1.4684
ASGR1	1.2961	3.1965	1.7114	1.5716	3.5404	3.2251	3.7678	2.4946	2.5423	3.297	3.3201	2.4763	3.4118	5.1858	3.4817	3.8312	1.9412	2.7287	2.8522	3.0091	3.3372	4.7944	2.9551	2.9614	3.9492	2.4974	1.65	3.1672	3.2902	2.5445	1.9041	3.2114	2.8286	3.6318	2.6306	1.7092	2.1841	7.4236	3.0717	1.8036	2.9739	1.4265	2.8664	2.7593	3.1309	3.9374	4.6605	1.2038	3.4918
RIT1	9.8112	9.8465	9.9407	9.3094	9.483	9.5498	9.4314	9.6885	9.698	9.2041	10.1487	9.7914	9.5933	9.688	9.4805	10.3213	9.8407	9.575	9.9015	9.7442	9.8983	9.7637	9.7322	9.8467	9.2902	9.3976	9.5987	9.944	9.8467	9.3991	9.3979	9.5831	9.637	9.9157	9.1981	9.725	9.7604	9.6324	9.4475	9.7535	9.479	9.2244	9.9023	9.47	9.8297	9.5974	9.5522	9.8576	9.6649
PCDHA6	5.8079	6.7655	6.2594	6.7449	6.8124	8.071	6.9345	7.0871	6.9785	5.5016	6.7202	7.0533	6.9481	6.306	6.8382	6.1012	5.298	6.793	5.7596	6.8392	6.0903	4.8718	6.0431	6.6607	6.3103	6.6833	6.66	6.2204	5.8466	7.3215	6.6819	6.7745	6.8676	6.3085	7.3132	6.3675	6.2216	6.2341	6.0352	5.0627	6.3393	5.8882	5.9737	6.0056	6.5905	6.1961	6.9522	6.4622	7.3045
TMEM149	5.914	6.8219	6.7616	4.7381	6.5801	7.2812	6.065	5.9853	4.7889	5.8377	5.4665	5.8402	6.5244	3.8596	5.653	7.2978	5.0553	5.2298	5.593	6.4247	6.0323	7.1649	6.0179	6.313	6.9466	5.3289	5.0372	6.766	6.7914	7.4986	4.8972	6.844	5.5623	6.1875	6.1727	6.0558	5.2586	6.7022	5.6034	5.0365	6.1268	4.9982	7.3493	6.5105	6.7509	6.2269	7.6516	6.1801	5.2553
RNF180	8.9895	9.1942	9.4125	9.4083	9.3106	8.9047	9.2485	9.3102	9.1748	9.0323	9.4788	8.8482	8.897	9.4511	9.3734	9.6579	9.4329	9.1759	9.1154	9.3065	9.2058	9.3006	9.0371	9.2079	8.6934	9.5006	9.158	9.0968	9.0821	9.0643	9.7255	9.1619	9.4093	9.3335	9.2764	9.3587	8.9997	9.0433	9.1454	9.3329	9.3706	9.4695	9.6759	9.3112	9.1636	9.1388	8.8505	9.1431	9.3306
P2RX7	4.8224	5.0199	5.3905	3.1521	5.9557	5.3117	5.6759	3.5939	4.5905	3.2463	5.1355	5.7717	4.0542	4.475	5.0035	7.8706	5.2039	5.3529	4.9331	6.2902	4.03	4.8976	4.4321	5.1602	3.4878	4.3368	2.7949	4.5109	4.9748	5.4655	3.9319	3.9504	5.0932	5.5418	3.6193	3.9983	4.6024	5.5292	4.7509	2.7234	3.5252	3.6017	5.9379	2.3567	5.0332	4.8895	3.5849	5.7405	4.9886
HAS2	4.3918	3.4078	5.5983	6.0639	5.7909	6.353	6.5074	6.9899	4.2138	5.1689	2.3087	5.7267	6.171	4.5503	6.7594	3.4001	5.0267	3.1657	3.4396	5.9963	2.6489	2.8425	4.0107	4.6025	6.5866	4.8345	5.9824	6.3789	3.7328	4.8217	6.6194	3.8437	3.6196	7.6553	5.6927	3.9139	3.9238	7.3709	4.143	5.5984	3.7378	5.3871	5.6362	2.5038	3.9174	5.2859	5.206	4.7213	7.6479
HLA-DPA1	11.31	11.7042	12.0365	10.7884	12.1856	12.634	11.7983	11.8472	11.4639	12.3111	10.7522	12.3417	12.3704	11.3346	12.5248	13.8668	11.1204	11.6432	10.934	13.0257	11.3971	12.2479	11.5669	12.6977	11.3376	10.9966	11.2317	12.3855	11.6486	13.0235	12.2802	10.9388	11.5804	12.8325	11.8582	11.742	10.9023	10.8391	11.2981	11.4041	11.6646	11.2531	13.5993	10.2288	12.1049	12.2173	11.2938	12.0478	11.8365
FER1L6	6.9457	8.0883	5.6825	6.4064	2.698	5.5407	6.5825	6.1664	7.4797	6.0852	8.0432	6.9166	3.4118	7.6476	5.8314	4.9777	7.1382	7.424	8.6574	7.8278	9.672	7.2468	7.422	7.768	7.1527	7.3461	6.7216	6.5023	6.8329	6.3268	4.6982	5.8358	6.4289	5.5585	6.7732	3.2669	7.835	5.9246	8.2269	5.9107	3.5252	6.5311	6.5598	6.349	8.1634	8.3679	3.79	6.486	6.6533
ALOX12P2	5.1962	4.6015	5.3679	4.6995	3.9774	3.6743	4.013	3.7401	3.3653	4.5066	5.0752	4.1793	5.0101	2.7639	6.1795	2.1071	5.0109	3.2392	5.0729	4.632	4.03	4.7944	3.227	1.9953	3.8819	4.5426	4.616	3.9761	5.5077	3.8931	3.6774	4.7997	4.3142	3.1039	5.4635	5.5639	4.572	4.3274	2.8112	2.2438	6.2121	5.0177	2.3772	4.1508	3.9507	3.6061	4.2729	5.0698	3.4457
FER1L4	2.096	1.1539	1.8479	1.5716	2.698	2.4738	2.0859	1.1939	1.0242	2.2434	1.4841	3.3404	3.8396	0.7169	1.5742	6.0931	0.774	1.7421	2.3638	2.5835	2.1226	3.5818	0.9745	1.2374	0.7695	1.163	0.7764	2.6368	4.4645	3.179	1.2457	2.7766	1.1128	1.8927	1.9764	1.7092	1.3329	5.4814	0.5489	0.6984	2.2193	1.0091	1.6311	1.9061	1.2696	2.9329	3.837	2.6355	1.6418
FER1L5	1.4954	2.4574	1.5606	3.7184	1.7662	1.535	3.3751	2.9916	2.2604	3.9318	2.6763	1.7147	2.4833	1.1936	3.9457	0.7951	1.8012	1.7421	2.2106	2.3541	0.9697	0.7535	1.5509	1.6656	4.0136	3.6395	3.6602	1.1558	2.6483	1.1948	3.5815	2.6239	2.4984	2.4172	3.6967	3.2669	2.0136	2.4642	1.5119	4.1035	3.4058	3.3857	1.3636	3.8268	1.7946	1.6303	2.7986	2.5578	3.4457
VWA1	10.2682	10.0701	10.9478	10.4884	10.9062	10.813	10.6753	9.7394	10.0149	11.8322	9.1998	10.8835	10.8975	8.8889	10.1724	11.9382	10.6284	10.2151	9.5439	9.7895	9.7829	9.9139	11.0854	9.889	10.8077	10.2734	9.8109	10.7217	10.1493	11.0288	9.8529	9.5642	10.1368	10.7096	10.6804	10.4778	10.2153	10.3027	10.0267	10.2603	10.8076	10.213	10.3592	10.5785	10.0396	9.8612	11.3582	10.1026	10.2132
C19orf21	9.787	8.9552	8.5609	7.555	7.7918	9.2585	7.8589	8.1989	8.768	8.0527	9.0571	8.1264	8.7509	8.3574	7.091	8.8596	8.4005	8.7952	9.2056	8.6244	9.6855	8.9245	8.9849	8.4599	8.4315	7.3379	7.1439	8.9423	8.3792	8.7737	7.4683	7.1266	7.7613	8.5123	7.229	6.59	7.7392	8.6278	8.7142	7.4283	7.7322	5.2142	8.0908	7.6475	9.4774	8.8789	8.8098	9.139	7.618
C19orf26	5.4694	4.182	5.1209	4.9955	5.2756	4.5005	4.6322	3.8473	4.9045	3.9946	2.969	6.0944	5.2023	3.7256	3.0113	2.2252	5.1758	5.7039	3.9066	3.9444	5.7345	5.3004	5.6593	2.6851	5.151	3.4884	4.1007	3.7965	5.6658	3.6555	3.4787	3.264	3.8739	4.111	4.7039	5.4636	7.137	6.5832	4.2868	2.2438	6.0915	3.3857	3.3839	2.5038	3.7759	3.3828	5.5773	6.4807	5.0045
ZMAT4	1.0647	3.0619	2.0874	3.9509	1.9048	0	2.4134	3.5628	3.745	3.2463	2.7553	2.9004	2.4833	4.0951	3.2006	10.2677	2.4893	2.3844	3.9066	1.9774	1.764	2.1471	3.2758	1.6656	2.2857	4.3587	3.2197	2.7726	2.5069	2.0782	3.8519	1.6162	3.2371	2.0895	4.503	4.2254	1.5971	3.3976	4.2167	1.6688	4.1629	4.541	1.3636	2.0082	3.8126	2.0509	4.7368	1.2038	3.8152
MYBL1	5.1818	4.8668	5.627	5.0821	6.796	5.7887	5.4446	5.7145	4.6707	4.7075	5.0905	5.6567	5.8565	4.475	5.5819	6.7045	5.2584	4.9551	5.095	5.6026	4.9182	5.0547	5.3075	5.214	5.326	5.0673	5.4518	4.9725	5.5976	5.9445	5.0602	5.3308	5.2446	6.105	5.3721	5.5075	4.6899	7.4236	4.9369	5.1008	5.8614	5.6029	6.344	5.3227	5.0941	4.8376	5.385	5.4055	5.0667
ITGB1BP3	3.387	2.9896	2.9068	0.41	5.8221	1.7126	3.7678	2.4946	1.9097	0.4218	2.4097	3.8004	4.5261	1.1936	1.5742	0	2.8856	4.5555	2.2106	2.7814	5.0069	3.2064	3.1243	3.2765	1.6389	2.6476	1.4132	2.4868	3.5998	4.1504	1.2457	2.5409	2.166	2.6841	0.2937	2.5835	5.062	5.028	3.6524	0	4.6827	0.7443	4.423	0.3503	2.732	4.2863	0.9385	4.9226	3.6625
PCP4L1	3.387	3.2594	2.968	1.985	5.8821	2.1428	4.3808	2.3564	2.7036	1.8939	1.2856	2.6611	5.0506	3.4134	2.309	1.3047	2.3951	2.6228	3.2164	3.3786	1.764	1.9044	1.5509	2.1796	4.1343	3.4065	2.7447	2.7726	2.5069	4.413	2.3545	2.8473	2.9956	3.3541	2.5214	3.2669	2.4743	3.3271	3.0717	2.3356	3.1327	2.1295	2.7588	2.4321	2.3876	4.0017	2.481	2.4756	3.5364
C11orf16	0	2.7479	1.7114	4.1774	2.3552	1.3325	3.4244	3.1674	2.6252	4.5491	0.7816	1.8729	2.8931	1.5513	3.2866	0	0.4383	1.5242	1.3534	1.3039	1.2856	1.9044	1.7012	1.7841	3.6585	2.6476	3.9087	2.2279	1.7407	1.3848	3.3681	3.0408	1.7334	1.8927	2.2056	2.0627	1.5971	0.5869	0.5489	3.4131	3.4668	3.561	1.3636	4.5397	1.9343	1.2613	1.7187	1.7142	2.6556
ZAP70	4.1782	3.4331	4.8554	1.2109	5.6749	5.8083	4.3808	2.8951	2.3606	3.0824	3.7249	5.4081	5.0506	0.7169	2.9599	7.2486	4.2289	3.0064	3.0457	5.4167	3.5877	5.5532	3.1243	5.0224	2.3863	2.7173	1.9453	5.17	4.3859	5.5171	1.9041	2.453	3.2809	4.6679	2.5771	3.1972	2.4743	7.457	3.6524	1.167	4.0873	1.5972	6.0789	1.6774	3.4431	4.0931	5.447	4.1655	2.5724
OGFR	9.2137	9.1752	9.1655	9.4062	9.3701	9.5453	9.373	8.9415	9.3031	9.8104	8.2802	9.3246	9.4116	8.1277	9.077	10.5312	9.2841	9.1994	8.7244	9.0414	9.1194	9.1222	9.5474	8.7994	9.2474	9.4236	9.2887	9.2516	9.2703	9.3261	9.2108	8.4769	8.7705	8.6858	9.2722	9.5348	9.2667	9.2645	9.3658	9.06	9.1816	9.3559	8.7285	9.4022	9.021	9.0096	10.3658	9.1186	9.1557
RAC2	7.0123	6.9389	7.9235	6.6288	9.0949	9.0595	8.0845	7.0227	5.8287	7.6462	5.5328	8.6398	8.5587	5.6599	7.2627	9.4301	6.4765	6.1282	6.1807	8.3805	6.9052	8.3733	7.0187	8.4409	6.8163	5.7788	6.0152	8.3749	6.9536	8.9344	6.6281	6.5852	6.7309	8.5854	6.548	5.6183	5.04	7.8945	6.4448	6.3785	6.943	5.8842	9.2547	7.1744	7.0621	7.5696	7.8349	7.0301	7.2336
RAC3	5.9318	7.2719	5.6645	6.209	5.07	6.495	6.0813	6.1244	6.8551	6.4858	6.0459	5.5554	5.6996	7.2442	6.5711	6.1907	6.1771	6.5952	6.4778	6.0745	6.9281	7.4642	6.9339	6.1891	5.9776	6.445	5.9992	5.8376	6.1068	5.4549	6.1147	5.5691	6.7965	5.6234	5.9896	6.5556	7.1108	6.7673	6.6449	6.0729	6.3151	6.2078	6.823	6.3096	6.1679	7.1544	7.0148	6.2836	6.2125
CPLX3	0	0	0	0.41	0	0.4643	0	0	0	0	0	0	0	0	0	1.0722	0	0	0	0.3716	0	0	0	0.3466	0.7695	0.3893	0	0	0	0	0	0	0	0	0	0.9321	0	1.3254	0	0	0.5431	0	0	0	0	0.4322	0	0	0
LILRB3	3.6994	3.8786	3.7488	2.3669	5.1479	6.2617	6.5748	4.4692	3.6731	3.8297	3.5326	5.093	5.1873	4.0688	4.6493	5.6625	2.6756	3.3759	4.4125	5.514	5.0069	3.9432	2.2589	4.9683	4.896	3.545	3.5178	5.8268	4.6871	5.8664	3.9355	4.6657	3.4424	6.3542	3.213	2.787	2.4743	3.8836	3.0141	3.031	4.1024	1.8355	5.8679	3.5853	4.6635	3.7706	4.7053	4.8211	3.8152
PBX1	11.5658	11.8193	11.6688	11.6398	11.6285	11.0937	11.9749	11.3728	11.9751	10.9185	11.8814	11.6774	11.259	12.0767	11.8172	10.3176	11.801	11.8954	11.8587	12.0559	11.66	11.6333	11.8056	11.768	10.9185	11.3867	11.2432	11.6167	11.8301	11.782	11.5984	11.4259	11.8989	11.9634	11.5828	11.4759	11.8073	11.6354	11.6714	10.9199	11.2578	12.0821	12.0014	10.3369	11.8779	11.7137	11.0343	11.6998	11.8364
NSUN7	7.7674	7.9379	7.9895	8.1549	6.8442	7.4086	7.3764	7.7876	7.9924	7.797	8.1639	7.5586	7.1954	7.8136	8.0523	6.0377	7.9589	7.9333	8.1288	7.4037	7.6327	7.8417	7.5709	7.8018	7.8189	7.7774	7.9099	7.7868	8.1125	7.2121	7.5697	8.0816	8.1294	7.4348	8.1799	7.93	7.8853	7.7969	8.0315	7.5956	8.1046	8.3205	7.5195	7.7056	7.8182	7.8809	7.5719	7.8234	7.8028
PTCH2	3.387	2.6574	3.6666	2.7902	6.3809	3.0377	4.5005	2.1204	2.9806	2.6072	2.5928	3.4449	3.8852	2.6203	3.5529	3.1838	3.8213	3.0064	1.8448	4.3497	2.4096	1.2459	2.0761	3.1049	3.2413	2.5745	3.256	3.1672	4.0199	4.672	1.7943	2.2591	3.519	3.0098	3.1542	3.9983	3.1035	3.7602	2.8112	2.0404	1.7161	2.6002	2.5159	2.572	1.9343	2.2756	3.9267	3.9081	3.3489
PCDHGA2	6.4443	5.6654	6.7945	7.4207	7.1445	5.5049	7.364	6.5983	6.9832	6.2839	6.6056	7.2062	6.8204	5.4843	6.7099	4.8548	7.4947	6.3846	6.5028	6.6227	5.1106	4.8976	6.0579	5.8036	7.2295	6.9435	6.733	6.7119	6.6731	7.1636	6.7459	5.8779	6.6814	6.1608	6.7461	6.6252	6.537	6.7189	5.8908	6.5417	7.2523	7.1693	5.7678	6.3277	6.7482	5.9076	6.0537	6.4011	7.4031
CLEC14A	8.9	8.9277	9.5433	9.599	10.369	9.3503	9.9104	8.9178	9.2188	10.7707	8.2362	9.8159	9.9975	8.8207	9.4253	11.6017	9.1914	9.3226	9.08	8.9474	8.4389	8.5967	9.7931	9.3383	9.5851	9.2947	9.7761	9.6996	9.0774	10.268	9.9063	9.0399	9.5288	10.0751	10.0414	10.3187	8.8885	8.6112	8.695	9.6716	9.9354	9.386	9.2094	9.3149	9.0366	8.651	9.9473	8.9655	9.2509
GSDMA	2.4241	3.9348	1.9726	0.41	4.0688	4.0498	2.8339	1.1939	1.6173	1.4318	3.3711	1.8729	0	2.0766	1.705	4.4563	1.2751	2.5085	2.6285	0.3716	2.5342	4.1816	3.3229	3.7827	0	1.5154	0	4.1358	3.8546	4.2757	0.6309	2.1514	1.4562	1.8927	0	1.8968	4.3026	4.5601	3.0717	0.3911	3.8335	1.2328	1.0348	0.8674	0	0.7643	2.8907	3.3397	1.9364
GSDMB	3.484	2.2251	4.081	5.6146	3.7754	2.7428	2.759	3.4312	2.4543	4.6106	3.0958	4.0527	3.8396	2.4608	2.5368	4.3035	3.018	2.5085	2.0393	3.159	2.7552	4.008	0.7166	2.2636	6.2083	3.1786	5.186	3.663	5.615	3.371	5.1742	4.0735	2.3418	2.801	4.4444	3.6785	3.2642	4.8129	2.2338	4.3873	3.6876	4.2904	2.2236	6.2483	2.732	3.5209	4.4648	3.9991	3.8859
UPK1B	7.1406	7.6011	7.3559	6.4932	7.0636	7.9437	6.9828	7.7774	7.6821	5.9649	7.8112	7.576	7.2089	7.8054	6.2721	4.039	6.68	7.4319	7.7627	7.4481	8.9177	8.2257	8.3931	8.4655	5.5702	6.1873	5.363	7.3899	6.1431	7.4777	6.1652	6.8748	6.8736	7.3414	6.3264	5.1313	6.669	6.7673	7.661	5.061	6.2984	5.1332	7.588	6.3195	7.9163	8.0252	6.2937	8.0064	6.3439
DLGAP2	6.2541	6.4253	4.772	3.9199	3.4527	3.6743	3.6484	4.7556	6.5816	2.4368	5.853	5.1074	1.5043	6.2167	3.6535	3.296	6.8627	6.6501	5.7377	6.3117	7.2247	7.2338	6.1588	6.7068	3.0085	4.5804	4.3895	6.0056	6.8476	5.6982	3.2483	3.8506	3.7547	3.0098	3.4508	3.9983	5.732	6.2152	6.0505	3.8777	3.879	4.8921	5.4765	2.8167	5.9382	7.0556	2.8907	6.151	5.2251
DLGAP3	4.3681	4.7621	3.8072	4.7356	3.4527	3.7166	6.2063	5.4598	4.6511	5.917	2.6763	3.914	6.0687	2.8946	5.259	2.9291	4.0238	4.4039	3.3689	4.4883	4.5853	3.8106	4.1479	3.3551	5.5157	5.3562	4.4218	4.3022	3.8546	4.5582	4.8011	5.5691	4.91	3.3541	5.7074	5.0934	5.062	4.3631	4.1046	5.1138	5.0037	5.253	3.8186	6.0532	3.7759	3.7252	6.1889	4.1121	5.6876
DLGAP1	4.9636	5.0908	7.221	4.0401	6.5905	8.1115	4.5005	4.3807	3.2655	3.346	4.6068	6.7685	6.2097	3.7941	3.8641	2.5307	5.2849	4.0008	3.8032	5.1564	4.1123	4.008	4.4321	6.8731	1.9332	4.3145	3.5178	7.0982	4.539	7.3324	2.757	3.0999	4.7002	6.4918	3.5092	3.1239	3.2642	3.8634	3.3589	2.422	4.8057	4.0761	7.1016	2.6996	3.8126	5.4116	4.0111	6.5526	3.7785
DLGAP5	0.4477	1.7867	2.3853	0.41	2.9748	5.8083	4.5233	2.4946	1.4453	3.7973	2.2	2.825	2.0753	1.5513	2.309	5.5416	2.9533	1.5242	0.6026	3.0608	0	3.095	2.281	3.3163	2.0605	1.163	1.8534	3.1672	2.35	3.2782	1.9041	3.3148	2.7054	4.0174	2.9999	1.8968	0.591	8.1981	0.9455	3.6098	2.5917	0.7443	4.2349	2.4321	2.4817	2.7945	1.7187	2.2958	1.4684
HRH2	5.4089	5.108	5.1209	2.9212	5.4443	5.6208	5.7259	3.898	4.921	3.6094	4.6896	5.7817	4.8585	5.3542	4.5608	10.2482	5.4811	5.0398	4.9084	5.4558	4.4652	4.604	5.12	4.8153	3.1865	5.0673	3.256	5.6386	4.6441	5.5069	3.2893	3.9504	5.1533	5.3631	3.9068	3.5162	4.8504	5.2536	5.1399	2.422	5.3	4.8421	4.6509	3.8268	5.9629	4.3618	4.9867	5.0415	5.0968
MBNL3	7.8102	7.7645	7.8744	8.3258	6.9954	7.723	8.096	7.708	8.1425	7.0672	8.0915	7.6679	7.2044	7.981	8.3768	9.3282	8.1167	8.0114	7.3186	8.0631	7.4745	8.0834	6.6906	7.7149	7.3432	7.9226	7.6274	7.3899	8.2713	7.5687	7.402	7.4386	8.2038	7.8891	7.6285	6.3136	7.8698	8.017	7.4932	6.7563	7.1475	8.3669	8.3329	7.3499	7.6637	7.5183	6.438	7.6748	8.2936
PLK2	8.9497	8.1927	10.0888	8.6142	10.1904	9.2947	9.3316	9.873	8.5278	9.4339	8.1272	10.1195	9.0105	9.3929	9.0633	10.6248	8.4672	8.4394	8.2808	8.9897	7.7941	7.4974	8.3019	9.574	8.1901	8.6495	8.5286	9.8792	8.2409	8.7864	8.6715	8.0798	9.1617	9.6639	8.7512	8.8875	8.0706	8.7855	8.8258	8.387	9.0482	8.4845	8.9603	8.7201	8.5945	8.5986	8.9844	9.1817	9.1849
OIP5	1.4462	0	2.9444	2.463	2.31	3.3262	2.7598	2.9856	1.4288	2.9429	2.1966	2.0608	2.7722	1.303	2.8556	3.0734	3.1565	2.0489	0	2.3861	0.6598	2.0064	2.0947	2.1848	2.6406	2.5991	2.9995	2.6741	2.1684	2.8963	2.6266	2.0921	1.8274	2.8604	2.7434	2.578	1.9356	5.7443	1.9747	3.5285	2.751	2.769	3.9443	3.4207	2.4634	1.9172	3.084	2.751	2.4188
CLCN1	1.0647	0.8613	0.7224	4.7533	1.7662	1.8707	1.487	4.3075	2.3606	3.297	0	0.8161	2.2245	0.7169	2.6054	0.4516	0.4383	0.9546	0.6026	0.6668	0.5649	0	0	0.6258	5.2208	3.0764	4.0806	1.3421	0.6649	1.8392	4.2557	2.453	2.0694	0	4.3031	3.1239	0.591	0	0	4.6243	2.2193	3.9557	1.0348	4.4519	0.7702	1.0341	2.2223	0.407	1.7966
CLCN5	12.3919	12.7728	11.534	12.4628	10.7169	10.8535	12.0961	12.1867	13.1423	11.3409	13.0937	11.271	11.8252	13.0995	12.5697	10.8429	12.0083	12.6029	12.8135	12.5783	12.5215	12.2268	12.4966	12.1025	11.8034	12.4516	11.8932	11.8085	12.1749	11.4723	11.8472	12.913	12.709	11.5724	12.611	11.9394	12.5391	11.9213	12.938	11.3031	11.5364	12.6378	12.1793	11.9064	12.8411	12.8195	13.0618	12.3492	12.8389
TGFBR3	12.1943	11.8848	12.4026	10.8065	12.0043	11.059	11.5116	10.5886	11.5125	10.3194	11.9595	12.3173	11.4626	11.8747	10.4096	10.1684	12.2786	12.1955	12.1249	11.8009	11.6652	11.5276	11.8436	12.3766	10.2768	11.1838	10.8453	11.7241	12.1999	12.3077	11.3324	10.7619	10.9888	11.2858	10.0892	11.0601	11.945	12.0121	11.9134	10.5013	11.0761	10.9998	11.3465	9.2323	11.966	11.5654	10.8588	11.865	11.0738
LOC100192379	0	0	0	0	0.8337	0	0	0.397	0	0.4218	0	0	0	0	0	1.4935	0	0	0	0	0	0	0	0	0	0	0	0	0	0	0	0	0	0	0	0	0	0	0	0.3911	0.5431	0	0	0	0	0	0	0	0
PCDH20	6.6488	6.7978	7.0894	6.5296	7.342	7.2522	7.5165	7.335	7.4881	6.3898	5.8258	6.8131	6.803	7.1816	7.5678	3.7148	6.7672	6.6298	7.0797	6.3538	5.5984	5.5319	6.5785	6.8864	5.1221	7.1712	6.4471	7.1302	6.3332	5.867	5.8455	6.7604	7.1435	7.1285	7.2005	7.188	6.9895	6.6852	7.1797	4.5302	6.273	6.2468	7.0625	5.5428	6.8178	5.4467	7.2016	5.9527	6.6785
CH25H	5.5388	4.046	5.6459	7.6619	6.5168	6.1465	6.428	8.2907	4.4382	7.2933	2.5928	6.534	6.5926	7.1427	7.0079	5.2246	4.652	5.2321	5.695	5.2924	3.9428	4.1261	4.2243	5.127	6.9374	6.8494	6.8401	5.6737	5.1751	5.3898	6.9139	6.5432	5.2989	7.1452	7.1301	6.0624	4.572	4.3978	5.8795	7.9039	5.2314	6.593	4.5251	4.9774	2.732	5.3756	5.2868	4.9226	8.5986
C16orf74	4.235	4.718	4.1084	3.6061	4.3614	3.6743	4.2502	3.2864	4.1884	3.6094	3.5588	3.9499	3.6415	3.7941	3.9719	8.0293	4.6722	4.1224	3.9066	4.0247	4.3681	4.7583	4.2243	4.1346	2.9439	4.0967	2.9801	4.2095	4.3027	4.8437	3.1625	3.3148	4.2495	3.8098	3.1542	3.8698	4.5092	5.1954	3.8035	2.9727	4.8971	2.6002	4.8737	2.6372	4.0766	4.4794	4.6864	4.242	4.666
CSF2RA	4.4181	5.1249	6.4609	5.2029	6.5751	7.2665	6.3536	4.6995	4.1042	5.4745	4.4963	6.4297	5.8334	3.7256	6.0378	8.2819	5.1899	4.5839	4.003	7.1588	5.5252	6.7456	5.12	5.9502	6.2754	5.1451	6.0466	6.2169	4.9748	6.7719	4.7432	5.4717	5.622	7.4166	5.4561	4.7962	4.2266	4.2534	4.6481	5.8102	5.3331	5.3397	7.6867	5.2723	5.1667	5.8211	4.7368	5.4165	6.0059
C16orf73	4.0244	3.3627	2.3853	2.1275	1.0209	1.7126	2.5564	3.788	2.7443	1.9005	3.2351	1.3516	0.9399	2.0919	2.742	0.8012	2.7627	2.1346	2.3768	2.6081	5.2789	4.0166	2.8509	2.5397	2.3989	2.0458	1.1514	2.0424	1.1643	2.5445	2.4604	3.2891	3.641	1.6893	2.4635	3.4124	2.0352	5.5125	2.8188	2.9332	2.5026	2.7612	4.1941	2.4605	3.7771	4.9462	3.7078	3.33	2.0747
C2orf85	0.7889	0	0.406	0	0.4256	1.0967	0.4442	0.3306	0	0.4218	0.4431	0.4651	0	0	0.359	1.0722	0	0	0	0.9117	0	1.2459	0.4024	0	0	0	0	0.6907	0.6649	1.7031	0.6309	0	0	1.6648	0.2937	0	0	1.0029	0.5489	0	0	0	0.6082	0	0	0	0.9385	0.407	0.7713
C2orf89	4.6862	3.728	4.2871	2.1001	5.6652	5.3117	4.1066	3.9227	2.9806	2.6855	3.468	4.6196	4.2756	2.8946	2.6054	6.977	4.1732	3.2392	3.1336	4.649	4.8479	5.0246	3.859	3.9942	3.1296	2.7837	1.8534	4.7102	4.7733	5.867	1.0684	4.7452	3.1453	4.6049	2.6306	1.8968	2.7158	5.2536	3.0717	1.8036	3.5814	1.7498	4.4918	2.6996	3.4431	4.3861	4.4944	3.8764	3.1904
C2orf88	8.0938	8.4785	7.9235	8.4462	7.5224	7.5873	8.2215	9.2115	8.3879	7.2064	8.3613	7.4623	7.4777	8.5944	8.6698	8.446	7.8828	8.2678	8.3626	7.9304	8.3293	8.6835	7.9786	8.0789	8.7333	8.6225	8.675	7.8554	8.4242	8.0704	8.5648	9.2881	8.6966	7.1059	8.2974	8.7813	8.1292	8.5215	8.1491	8.766	7.8823	8.8762	8.3423	7.9335	8.2728	8.6547	8.1763	8.0317	8.5354
TBC1D9	11.3627	10.8483	11.6819	11.8226	11.2338	11.6592	11.2533	11.1016	11.1343	11.4061	10.9006	11.4371	11.109	10.9476	11.0941	10.1325	11.1364	11.0196	11.0074	11.1673	10.2581	9.9613	11.0706	11.0228	11.4251	11.5814	11.7048	11.5466	10.9267	11.2036	11.5077	10.9398	10.953	11.2946	11.1288	10.9813	11.0206	11.2379	10.9601	11.4198	11.2725	11.7877	10.8227	10.9542	11.2102	10.2226	10.6455	10.6753	11.3158
HOXA6	5.3041	5.2845	4.3302	5.7752	4.5156	4.7783	5.6762	5.3149	5.6939	5.3926	5.4122	4.5638	5.4183	4.7866	6.3528	4.6796	4.9878	5.6023	4.9141	4.4153	4.7886	4.0682	4.1684	3.5007	4.7634	5.7026	5.7516	4.4396	5.3166	4.9632	5.6212	5.5828	6.2895	4.4253	5.5073	5.3671	5.3551	4.8054	5.268	5.3725	5.0641	6.2343	3.5921	5.6068	5.1008	5.1277	5.5155	4.9223	6.3325
DNAJB13	1.4954	3.1308	3.5108	2.7902	3.3594	3.5859	3.2712	2.7368	2.1527	3.8994	0.7816	3.3404	3.4118	3.2276	3.4447	6.0296	2.3951	1.2673	1.6199	2.4347	0.9697	2.5363	2.5423	3.6641	3.3942	1.6638	3.0229	3.1672	2.1741	2.7657	2.757	2.5409	2.8864	3.1039	3.1171	3.7773	2.4743	1.0029	1.5119	3.1851	3.0554	2.4299	3.0603	3.4812	1.0414	2.9974	3.79	1.8508	2.6556
HOXA4	7.2147	7.5473	7.0224	7.6194	7.1083	6.3752	7.3624	8.2615	7.777	7.3133	7.2104	7.278	7.0382	7.365	7.9048	8.3184	6.8708	7.5587	7.173	6.7638	7.0671	7.0872	7.2293	7.0702	7.4511	7.966	7.9339	6.8714	6.9755	6.8737	7.9025	7.9548	8.2521	6.8479	8.0699	8.3955	7.2723	7.0065	7.2274	7.9691	7.6121	8.0493	6.5029	7.8339	7.2794	7.1654	7.7989	7.2788	7.858
HLA-DQB1	8.3914	8.5913	10.6343	7.4585	10.318	10.3467	10.0091	8.7699	10.3149	9.8042	7.1992	9.3783	11.3374	9.5449	11.6079	9.8523	7.936	7.8826	7.1551	10.218	10.1007	11.2178	10.2143	11.3183	11.2856	8.2827	7.3721	10.0342	10.7826	10.5608	10.7885	11.05	9.7978	10.4264	10.7557	8.6075	8.1729	9.9643	8.0668	8.5813	10.558	7.1645	13.1321	7.6074	9.2472	9.0943	11.4087	9.7465	10.5702
UPF0639	5.2797	4.7402	4.3801	4.5856	2.0313	3.3908	3.1592	4.6706	4.921	3.7617	4.6896	4.0192	2.4833	5.849	2.7335	0.7951	3.8571	3.0064	4.5092	4.9526	4.2275	2.5363	5.1066	3.1049	4.7014	3.5659	5.6829	3.7313	5.8083	5.2131	5.9127	5.8617	4.1348	1.6648	2.5771	3.4578	5.7043	6.2818	4.8235	5.5379	4.0076	4.9405	3.8186	4.6855	4.6225	1.9238	2.7986	4.0567	4.5833
FOXS1	4.3425	5.6789	4.9645	5.4289	7.7487	5.7687	6.8673	5.318	6.142	7.034	4.4013	5.8499	5.6075	4.9658	6.044	6.5602	5.7038	5.5821	5.2004	5.6708	3.8971	4.7212	5.1465	4.5899	3.5324	5.4307	4.559	6.0261	5.0784	5.6434	5.9061	5.5795	6.0719	5.7452	6.2125	6.4168	4.6024	4.4649	5.082	5.0474	6.012	5.1607	5.9004	5.2094	5.6345	5.6808	6.5761	5.0272	5.2251
ZNF581	7.3544	7.8724	7.6193	7.7852	7.7272	8.1563	7.7349	7.6163	7.7622	7.8318	7.3937	7.9688	7.6326	7.1943	7.5396	8.5258	7.4421	7.6263	7.4823	7.3575	7.9504	8.1015	7.6454	7.6403	7.3338	7.6854	7.1843	7.8781	7.489	7.6032	7.9533	7.4697	7.6467	7.5479	7.4563	7.7055	7.2385	7.6424	7.5043	7.5698	8.3268	7.6983	8.4858	7.9691	7.418	7.6794	8.3135	7.6073	7.1098
ZNF582	6.2948	6.2506	6.4232	6.17	6.3264	6.131	5.8393	6.3185	6.1135	5.7722	6.3618	6.4797	6.5295	6.3479	6.4031	4.4563	6.5384	6.1088	6.4609	6.359	6.2158	6.282	5.9938	6.3562	6.0174	6.0856	5.9612	6.3639	6.3014	6.1484	6.2351	6.3619	6.3744	5.9742	6.4582	6.2803	6.5018	6.135	6.0605	6.0994	6.4112	6.2786	5.9983	6.3969	6.2835	6.0128	5.9316	6.6955	5.9575
HAPLN4	4.034	2.0064	2.4382	0	2.93	2.7997	1.2883	1.658	2.2952	0	3.1714	2.5113	1.7207	3.4393	1.8248	5.5723	2.7399	3.1437	2.9561	3.1317	4.4742	3.7331	1.9352	2.1205	0.443	1.163	0.3075	3.2616	3.6164	3.2319	0.8662	1.9085	1.9659	2.0895	1.1457	0	2.4743	2.9119	2.6984	0.3911	0.5431	0	2.1213	1.0698	2.8461	3.0802	0.9385	3.4471	2.1808
LPAR6	8.7544	8.4213	9.2002	8.1449	9.1165	9.1634	8.5422	8.9795	8.2246	8.6669	8.8446	9.316	8.4397	8.553	8.9762	10.4629	9.0565	8.5042	8.3784	9.2951	8.9306	9.4887	8.9803	9.7684	8.197	8.1299	8.5136	9.1072	9.3227	9.2756	8.8916	8.6636	8.4963	9.2291	8.5416	8.5684	8.1499	8.2394	8.7221	8.9989	8.5954	8.255	10.0764	8.2141	8.9943	9.0205	8.6836	9.2696	8.8099
UXS1	10.5001	11.0356	10.5633	12.0134	10.7297	10.7361	11.3285	11.9159	11.4309	11.7398	10.6243	10.439	11.3545	10.9439	11.7645	9.9691	10.5733	10.7958	11.063	10.4962	10.2226	10.2781	10.861	10.4663	12.2006	12.0471	12.459	10.4916	10.6616	10.5858	12.0081	12.1318	11.8773	10.7754	12.231	12.1211	11.1162	11.0789	11.0164	12.6408	11.6276	12.1371	10.1388	11.8302	11.0039	10.4257	11.8151	10.6127	11.7741
CAMKK1	6.601	6.6706	6.8865	7.3376	7.487	6.9137	7.0154	7.1033	6.6624	7.3057	6.0061	6.9919	7.0074	5.1858	6.5924	7.8455	6.5106	6.3352	5.6209	6.9756	5.7082	6.4039	6.7348	6.4262	7.3742	7.4315	6.4392	6.3531	6.3846	6.9666	7.0455	6.2489	6.766	6.8313	7.1601	7.0466	6.4442	7.1555	5.8097	7.7392	6.5929	6.9723	5.9004	6.4294	6.5832	5.8122	7.025	6.4488	6.5264
P2RX2	0.4477	1.1539	1.2016	3.3511	2.1475	2.4738	1.9578	2.3564	1.6173	3.0234	0.4431	1.7147	1.2495	0.7169	2.5368	0	0	1.2673	0.6026	0.9117	0.5649	1.2459	1.1933	1.0609	2.4804	2.8472	2.8905	1.1558	1.4628	1.7031	2.4299	0.7557	0.3682	1.8927	3.7461	1.7092	2.0136	0	0.9455	3.75	1.904	3.3857	0.6082	1.0698	1.0414	1.0341	2.0732	1.5633	2.6556
HOXA9	9.2871	9.4269	9.2664	8.8044	8.4394	9.0829	8.4736	8.8518	9.2809	8.8627	9.5628	9.4444	8.5499	9.0341	9.0626	7.6025	9.3915	9.2589	9.3774	8.8725	9.1448	9.38	9.1598	9.3437	7.9746	9.0794	8.8079	8.9105	9.3055	8.8831	9.3319	9.3156	9.38	8.1676	8.798	8.5335	9.1666	9.1568	9.379	9.2556	9.1927	8.9627	9.1745	9.0875	9.3989	9.2629	9.3472	9.2749	9.3259
LPAR5	5.7388	4.9454	5.2982	3.255	5.3863	6.0424	4.5233	3.8473	3.9519	4.2732	4.7678	5.8211	5.762	4.389	5.42	7.7722	5.0109	5.2851	4.6648	5.8208	4.9852	5.5532	4.7055	5.7169	4.0136	3.3196	3.2915	5.4181	5.489	5.5961	2.9739	4.903	4.1348	5.5585	3.2936	3.5723	3.9712	5.7606	5.2493	2.1456	4.3361	3.7539	6.5758	4.8999	4.7414	5.7291	4.2729	5.5123	4.2498
ZP3	6.0124	5.242	4.9172	5.8336	5.2552	5.0891	4.8901	5.0058	6.3081	6.6279	4.1945	5.1973	5.0711	5.6414	5.0908	6.5057	4.9773	6.8893	4.9501	5.0151	6.9759	6.7361	5.9467	4.7456	7.3104	6.4141	7.3141	5.4315	6.8403	4.8355	6.1233	5.1257	6.3212	4.9629	5.2231	7.4263	6.2481	6.3425	6.1872	6.3684	5.9103	6.0839	5.289	6.1738	4.5154	6.8017	6.6883	5.2748	6.6441
ZP2	2.096	0.8613	0.7224	2.1001	0.4256	1.0967	1.487	1.3478	1.4453	0	2.969	0.4651	0	1.5513	1.2706	0	1.0462	1.9314	2.3638	1.9774	1.9544	3.8106	1.8373	2.4896	0.4355	1.163	1.65	1.1558	1.9736	0.403	1.0684	0	0.6611	1.0603	1.6003	0.54	1.0091	1.0029	1.2563	0.3911	0	3.7173	1.0348	0	0.7702	1.7845	0	2.7092	1.2712
MYO1G	5.1228	5.3583	6.3956	3.1521	6.9319	7.3528	6.5825	4.6706	3.4587	4.5699	3.838	6.9121	6.3784	4.0397	5.2376	9.1305	4.8246	3.8681	4.442	6.754	4.2995	6.0176	5.2105	6.4398	4.3981	4.173	3.1049	6.4576	4.7421	7.1382	3.7961	3.4573	4.6676	7.0945	4.1278	3.1239	2.7158	7.4855	4.4787	2.2438	5.1409	3.2894	7.0625	3.6799	4.8861	5.2488	6.3434	5.3943	5.036
MYO1F	6.8212	6.5872	7.0007	4.5657	7.8679	8.4583	8.2198	5.9964	5.7384	6.0487	5.8258	7.9288	7.5678	5.565	6.7895	9.6474	6.4178	5.6777	5.5429	8.0726	7.1439	7.0814	6.6074	7.5195	6.4715	4.7561	4.7747	7.6979	6.556	8.0442	5.4342	6.4723	6.0276	8.2315	5.3322	4.5941	5.1262	5.5292	6.3332	5.319	5.8385	5.4553	8.2359	5.3714	6.772	6.9778	7.4712	6.9713	6.5807
MYO1A	1.2961	0.8613	0.406	0	1.0209	0.8148	1.0578	0.5994	0.4272	0.4218	0	1.3343	0	0.7169	1.0909	1.8372	0.4383	0	0.6026	1.1211	1.5445	0.7535	0	1.0609	1.0406	0.3893	0.3075	0.3863	1.9736	3.2294	0	0	0.6611	1.0603	0.2937	0.54	0	2.0043	0.9455	0.3911	0	0	1.0348	0	1.2696	0.7643	0.5443	1.2038	0.4366
OR52N4	0.7889	1.1539	2.2927	0.41	1.9048	1.0967	1.8173	1.0216	0.4272	1.6028	0.4431	2.1452	0.5452	1.1936	0.6463	1.0722	1.0462	0.9546	0.6026	1.3039	1.2856	0.7535	0	1.5365	1.4656	0.9482	0.7764	0.6907	1.7407	1.7031	1.0684	0.4269	0.6611	0.6255	0.9284	0	1.0091	0	0.5489	0.3911	0.5431	1.7498	1.3636	0.6319	0.4358	1.7845	0.5443	0.9838	1.4684
NDC80	3.8903	3.5383	4.4885	2.5683	4.4546	5.4559	5.3199	3.3963	1.4453	3.297	2.6763	4.5742	3.3482	3.6536	4.1886	5.1959	4.4324	2.7287	2.0393	5.1445	2.8541	3.4967	4.2732	5.0463	2.2857	1.9215	1.8534	4.1854	3.374	4.456	3.3681	3.4573	3.7547	4.9722	3.6714	3.7287	2.9226	7.3411	1.7289	3.495	3.206	2.5176	5.5101	2.6996	3.7759	4.2337	2.9772	4.0847	3.3489
HOXA13	2.5187	1.9481	2.9068	0.729	3.1523	1.0967	1.0578	2.2819	1.2501	0	2.2	2.825	3.1385	2.2815	0.359	6.4248	2.8856	2.0987	2.0393	2.0812	0.5649	0.7535	1.7012	3.0587	0	0.9482	0	1.3421	2.6483	2.8325	0.8662	0	1.6015	1.0603	0.5376	1.7092	1.8203	4.0929	2.6071	0.3911	2.4779	0.4196	3.8186	0.6319	2.57	2.2756	2.0732	1.7142	0.7713
HOXA11	6.601	6.4115	6.333	7.3376	6.8656	7.201	7.2142	6.7043	6.6326	6.9923	6.3492	7.0133	6.3216	6.0161	7.4654	4.3301	6.6899	6.2309	5.982	6.9823	5.5401	5.6351	6.6263	6.6611	5.0926	6.9432	6.852	6.4424	6.5915	6.6932	7.475	7.0158	7.2326	6.7681	6.4471	6.6758	6.2658	6.5214	6.8614	7.4695	6.9323	7.1814	6.6302	7.0896	6.551	6.036	7.5116	5.9902	7.4058
GALNTL1	8.1186	8.3106	9.2534	7.8969	9.2957	8.8641	9.1802	8.3737	8.3054	8.5077	7.6424	8.8446	9.3551	7.9133	9.6103	5.0909	8.8743	8.1465	7.4865	8.6616	7.31	8.337	7.6447	7.574	9.1639	8.1754	7.1892	8.5471	8.8674	8.8812	8.7591	10.1121	8.6956	9.1582	7.9277	7.9566	8.6905	8.2561	7.8838	8.8227	8.5255	8.3491	8.2054	8.8759	8.5367	8.1792	9.5318	8.5181	9.0964
SRL	6.2881	6.1711	6.4821	8.2358	9.0101	5.8658	8.5054	7.9421	7.0097	7.5077	6.1297	6.2321	8.2174	6.6548	9.7241	5.63	6.369	6.9142	6.7931	7.035	5.5695	5.8732	6.1326	6.0658	8.2363	7.8077	7.9808	6.0663	7.1147	7.9812	7.7569	7.9126	7.8638	6.918	8.132	7.7162	6.0402	5.9364	5.6855	7.5436	6.6133	7.1814	6.6226	8.3467	6.6807	6.7719	6.4532	6.0122	7.1098
LGALS9	7.1105	7.0806	7.9157	7.8504	9.1111	8.9954	8.7242	7.8109	7.2043	8.7546	6.5	8.4967	8.2263	6.7528	8.1285	9.7624	7.5689	6.5741	6.8066	8.4965	6.7912	7.8967	8.0203	8.0377	8.2941	7.0516	7.7165	8.1329	7.6058	8.8482	8.1831	7.8386	7.8674	9.1987	8.1074	8.2253	6.8945	6.6992	6.0302	7.7517	8.0309	6.8926	8.7811	7.5599	7.8908	7.8131	8.6445	7.7812	7.7752
LGALS2	10.0753	10.1532	9.6913	4.254	8.0766	9.669	7.8611	8.5276	9.6097	5.5286	10.1103	9.7951	7.6192	10.0077	7.3993	10.6593	10.1511	10.0053	10.0612	9.9005	11.7088	11.3954	10.1954	10.2935	6.3396	7.9698	4.5296	10.2236	10.0971	9.9898	5.523	8.453	9.2303	8.727	6.2125	7.0663	10.0976	9.9036	9.9625	2.2438	9.3795	3.016	10.8097	4.3389	10.3019	10.891	9.4262	10.801	8.427
LGALS1	9.5464	9.5585	9.9049	9.4013	12.0437	10.7732	11.0127	9.9259	9.2404	10.3228	8.4721	10.6319	10.6421	9.2432	10.2551	12.6614	10.127	10.0026	9.4825	9.695	9.7463	10.3692	10.5258	10.0668	9.7441	9.4993	9.4508	10.2544	10.0769	11.0868	9.6977	9.1706	9.5163	10.6209	9.6837	9.7289	9.2104	10.7282	9.4456	10.0167	10.9564	9.3889	10.9868	9.0772	9.1322	10.1672	10.4706	10.1893	9.478
LGALS4	7.2272	6.5563	2.8429	4.5856	3.3594	4.0825	4.4055	7.1167	6.2241	2.4368	8.9924	3.6771	3.4728	9.1612	5.5648	3.4001	2.9533	5.9205	2.6285	4.4108	6.3147	6.6699	5.9938	6.1837	3.345	5.8347	3.6602	4.0314	5.7778	7.4246	1.7943	5.3793	5.8206	2.9092	2.6306	3.6264	4.8249	2.7053	5.6191	0.6984	8.6291	2.9545	6.6454	3.2918	8.6863	6.3704	5.353	4.9226	5.6975
NMU	0	0	0	0.729	0	0.4643	1.487	0	0	0	0	1.0984	0	0	0.6463	0.4516	0	0	1.3534	0	0.5649	0	0	0.3466	0	0	0	0	0	3.4582	0.3497	1.0235	0.3682	0	0	0.9321	0	4.3631	0	0	0	0.4196	0	0	0	1.0341	0	0	0.4366
AKIRIN1	10.8919	10.4977	10.8735	11.0296	10.8356	10.563	10.4635	11.5202	10.7264	10.8375	10.6014	10.664	11.0988	10.705	10.6846	9.252	10.6591	10.59	10.802	10.609	10.5564	10.7509	10.8899	10.7737	12.0306	11.0064	11.4389	10.7986	10.6559	10.641	11.2968	11.0276	10.8541	10.8059	11.2649	10.8509	10.9825	10.9752	10.457	11.3013	10.6413	10.7751	10.8294	11.2495	10.6935	10.4919	10.7966	10.7009	11.0405
ERCC6L	2.096	2.7479	2.776	2.486	2.9104	3.9111	3.4244	2.5591	2.9162	3.0234	2.5042	2.5716	2.0753	1.5513	2.7335	3.5883	2.3951	1.7421	0.6026	2.0812	0.9697	2.3548	1.8373	2.6228	1.7935	2.5745	2.1132	2.4868	1.9736	2.4625	2.1014	3.3148	2.7054	2.5568	3.1542	2.5835	2.1841	6.4733	1.5119	2.7899	2.3544	2.0137	2.6424	2.5038	2.3876	2.5583	1.7187	2.6355	2.1808
NMB	5.9318	5.9696	6.7838	7.0098	6.3264	7.0314	5.716	6.3822	6.0093	7.0709	5.5215	6.6202	6.0185	6.1265	6.0926	8.8354	6.2258	6.0281	6.0513	6.1893	6.2158	6.9674	6.6588	6.6179	6.6891	6.1811	6.7945	6.8443	5.9787	6.6336	6.0384	6.2291	5.783	6.3358	6.548	6.1934	5.9486	6.0281	5.9992	5.9835	7.0955	5.8759	6.7191	7.1661	5.7045	6.2026	6.9414	6.5016	6.0138
MYO16	2.5187	3.3196	3.0267	4.0401	5.4443	3.5395	3.5182	2.4272	3.7074	3.8322	3.4204	2.0154	3.8852	1.8377	2.9599	1.6805	3.7469	2.0987	3.5069	2.7185	3.0337	2.3548	4.1215	3.7247	2.1775	2.238	3.1824	4.9866	4.0711	4.1763	1.2457	1.4443	3.6247	3.2754	1.4887	2.5835	4.3392	4.2534	2.493	0.3911	3.7378	1.7498	2.6424	3.0259	4.3996	2.7945	2.9772	4.1391	3.1334
ASAP1	9.6021	9.1503	9.7551	9.2389	10.1798	9.6943	10.1213	9.0492	9.296	8.7557	9.2953	10.0508	9.6078	9.5336	9.2013	10.4823	9.7068	9.5865	9.2245	10.1156	8.96	8.9306	9.4006	9.4206	8.5393	9.3566	8.9408	9.8502	9.5639	9.998	9.6756	9.053	9.462	10.3517	9.2445	9.3786	9.1396	9.5813	9.0578	8.898	8.7777	9.7507	9.2373	8.2034	9.1856	8.9682	8.6127	9.5149	9.5465
ASAP2	11.2858	11.6093	11.2129	11.6932	11.0738	10.9787	11.4319	11.244	11.7934	11.0346	11.664	11.2222	11.4657	11.5715	11.5053	9.9838	11.5008	11.6044	11.2842	11.4458	10.6892	10.6797	11.2104	10.9829	10.7329	11.596	11.0501	10.9124	11.401	10.8793	11.4986	11.6569	11.8149	10.8417	11.2311	11.4412	11.7458	11.4018	11.6311	10.9693	11.3047	11.4527	10.6723	11.4412	11.4908	10.987	10.9612	11.2149	11.5351
ASAP3	9.8544	9.7153	9.537	9.5403	9.5206	9.4151	9.5555	9.4602	9.8936	9.4868	9.8452	9.5868	9.467	9.8314	9.4879	9.1687	9.6581	9.5327	9.8433	9.5561	9.5828	9.2769	9.6823	9.6309	9.3921	9.6235	9.0784	9.5733	9.8467	9.5376	9.3096	9.9836	9.5474	9.309	9.7396	9.7443	9.9295	9.8761	10.059	9.1258	9.1457	9.2819	9.326	9.35	10.0588	9.8172	9.8265	9.7628	9.7088
PLAUR	7.2516	5.6557	7.3357	7.2121	7.69	7.6863	7.5193	7.6684	5.1761	7.1592	4.4963	7.6073	8.3492	6.0724	6.8402	8.0109	6.8889	6.5308	5.7791	7.0155	6.4395	7.1802	6.2531	6.8393	10.337	6.2765	7.6651	7.6324	6.8694	7.7086	7.0274	5.6991	5.9618	8.5649	7.5731	6.7567	6.4442	7.4109	5.8216	6.8292	7.1194	5.9722	6.981	7.3883	5.365	7.3086	6.6035	7.2059	7.4088
XIST	12.5912	1.1539	0.406	5.8197	12.0094	0.8148	0	0	11.3703	0	1.2856	4.1793	0	0	0	0.9892	0	1.6588	0	12.7953	0.5649	0.7535	0	0.8597	10.4862	0.6479	0	0	1.153	2.3756	0	0.9712	0.3682	1.394	0.6311	0.54	1.6815	11.5565	0.5489	0.6984	0.9367	0	1.0784	0	11.4684	1.7845	12.2712	13.4552	12.0373
KIAA1522	11.6913	11.8346	11.5052	12.2921	11.2805	11.9367	11.9128	11.7604	12.0385	12.0749	11.5196	11.3894	11.9252	11.3567	11.9654	10.4379	11.4171	11.5098	11.5146	11.4345	11.3801	11.0218	11.3725	11.0278	11.9566	12.4031	11.9812	11.4151	11.4525	11.1971	11.9094	12.0333	12.0217	11.2141	12.111	11.9492	11.8389	11.543	11.7466	11.6939	11.7147	12.2035	10.6555	12.2947	11.6841	11.3742	12.1403	11.2904	11.97
LOX	9.5216	8.6729	9.9078	5.8791	9.9246	8.4906	9.2235	7.0113	8.4041	6.2994	8.7111	9.622	8.1444	8.6088	6.7968	14.1655	9.1923	9.2916	8.742	8.9636	8.7105	8.7332	8.7963	9.4601	6.3459	7.7507	5.8703	8.8835	9.3566	9.4412	6.7942	7.1442	8.2067	9.0923	5.1331	7.4427	9.164	10.0604	8.814	6.8566	8.2329	5.3397	8.6154	3.9854	8.7265	7.7182	7.4449	9.3817	7.4502
SEMA6D	10.4386	10.8205	9.4811	11.3515	9.8019	8.592	11.0431	10.4309	11.5952	9.9672	10.5324	9.2838	9.899	11.4605	11.2811	7.4622	9.821	10.7435	10.8854	10.3718	8.9766	9.1796	9.8853	9.0906	10.0511	12.0657	10.8787	9.0591	10.6705	9.5407	11.0482	11.7985	11.8827	8.8811	10.6341	11.1473	11.1299	10.5761	11.2394	11.0906	10.1561	11.9818	8.7124	10.2071	11.1679	9.6722	11.364	10.0715	12.1576
SH3D20	1.8267	1.9481	2.4724	2.6461	0.7537	0.8148	2.2035	1.6137	1.6173	3.9318	0.7816	1.8729	1.9089	0.7169	2.5368	3.349	2.0687	2.6228	1.6199	1.7442	2.1226	0.7535	1.5509	1.0609	2.1775	2.14	2.5241	2.2279	1.7407	3.2294	1.5459	1.4443	1.8544	0.6255	2.6823	2.2116	2.7158	2.5898	1.2563	1.3543	1.5	3.6017	1.0348	1.4053	0.4358	0.7643	2.3575	2.8463	2.0638
GCNT4	7.3832	8.0105	7.6755	8.0622	6.895	6.7038	7.8943	8.8899	8.5006	7.8595	7.7738	7.4654	7.4888	8.2486	7.9895	3.5435	7.8675	8.259	8.2144	7.8427	7.139	7.5083	7.9375	7.8399	7.2825	7.8097	7.6187	7.4869	7.5528	6.8586	7.2069	7.8729	8.9371	6.918	7.7424	7.7378	8.0096	7.5756	7.9338	7.8926	7.79	7.8341	7.4126	7.6216	8.049	7.3616	6.8527	7.684	7.9769
C14orf139	6.0395	5.4952	5.7799	3.4412	7.5438	6.1695	6.5215	4.4159	5.5811	4.6695	5.5215	5.8875	4.9894	5.783	4.6117	5.9374	5.8172	5.6909	5.636	6.2629	6.5762	5.3253	6.1588	5.7824	3.8112	5.1948	4.0185	5.6737	6.2244	6.0744	4.2762	5.2152	4.7634	4.9969	4.474	5.8056	5.8758	6.5756	5.4763	4.8119	4.8291	5.1607	4.5576	3.7105	6.0111	5.3634	6.9306	5.4492	5.0045
C14orf132	8.4193	8.7434	8.2066	9.7039	11.0138	8.2054	10.5769	8.7588	9.7235	8.9194	8.6231	8.1746	9.348	9.0377	8.9834	7.8819	8.2936	9.4236	8.7244	9.0013	7.9107	7.7061	8.2327	7.9564	9.2465	9.8311	10.1896	7.8322	8.668	8.7959	10.4798	8.6401	9.2198	9.0575	9.1853	9.6874	8.631	8.4815	8.588	9.8408	8.9329	10.0866	8.6961	8.7304	7.9516	8.6459	8.9053	8.154	9.3034
ZNF165	7.4883	6.0401	6.8779	6.6645	7.015	6.4419	5.6392	6.2175	6.3695	6.2216	6.5029	6.8722	6.7535	6.9959	5.7162	4.6521	7.0056	6.4821	6.9442	6.5287	6.426	6.1288	6.9373	6.679	9.1707	6.5497	9.3494	6.6519	6.8983	6.0374	6.5536	6.7388	6.2972	6.4411	6.5849	6.8888	7.1885	7.4702	6.6706	6.7137	6.9084	5.6586	6.0316	6.6329	6.5599	5.824	6.5366	7.4433	6.6213
LPCAT2	9.6727	9.4157	9.7227	10.4765	10.0029	10.0632	10.1977	9.6363	10.2309	11.0745	10.4361	9.608	10.5781	9.7984	10.9	9.65	9.8524	9.5953	9.5786	10.1929	9.3495	9.2975	9.1435	9.803	10.1697	10.3175	10.7815	10.0643	9.7675	9.7079	10.7134	10.3696	10.6568	9.8176	10.4091	10.9021	9.0611	9.8115	9.6835	11.2749	10.9157	10.2885	9.9497	10.2653	9.7762	9.3403	9.6843	9.4804	10.1423
LPCAT1	9.7176	9.4105	10.0037	9.8033	10.0671	10.6219	10.0262	9.6736	9.7311	10.2284	9.1449	9.8196	10.2523	9.3622	10.0974	12.18	9.4491	9.4768	9.5399	9.5883	8.7072	9.0734	9.8616	9.651	9.9616	10.0404	9.9958	9.5884	9.4147	10.0201	10.0617	9.9963	10.0293	10.1542	10.2867	9.8208	9.3975	10.2537	9.5294	9.8196	9.5271	9.5088	9.6318	9.9845	9.6335	9.1343	10.207	9.6172	9.9188
TBC1D3	7.2838	7.4193	7.2098	7.5538	7.1591	6.6883	7.162	6.8395	7.0121	7.1009	7.3916	7.2242	7.2255	7.01	7.0154	7.4218	7.0637	7.2806	7.3102	7.1841	6.7582	7.705	7.1642	7.315	6.4283	7.14	7.4353	6.949	7.9876	6.6941	6.6781	8.194	7.714	6.5775	7.7269	7.3543	7.2793	7.3091	6.965	6.4583	7.2782	6.742	6.7441	6.5346	7.1251	7.0772	7.4953	7.7753	7.236
PIGL	5.2661	4.9066	4.9031	5.0394	4.7029	4.6388	5.0485	4.7962	4.8709	5.0108	5.7313	4.8271	5.0901	5.08	5.1937	6.0537	5.2584	4.4967	4.8577	5.18	5.5252	5.3739	4.6137	4.557	4.7775	5.0539	5.3378	4.727	6.2798	4.456	4.3557	5.0601	5.0432	4.8142	5.3877	4.6987	5.2845	5.4651	4.5938	4.8745	5.3166	5.1877	4.8992	4.3965	5.0176	5.0952	5.1814	5.502	4.9396
ANKLE1	1.8267	1.397	1.9726	2.1001	2.2551	2.0131	1.487	1.3478	0.7564	1.4318	1.2856	1.8729	1.7207	1.1936	1.2706	3.1838	1.8012	0.5548	0	1.1211	0.9697	0.7535	1.5509	1.5365	0	1.3499	1.1296	2.13	2.6483	2.0782	1.5459	1.2492	0.9046	2.5568	1.3677	1.2399	0.591	4.678	1.7289	0	2.3544	0.4196	1.3636	1.0698	1.2696	0.7643	1.5024	1.5633	2.1808
OLR1	8.7916	9.0516	8.594	3.526	8.702	8.3074	6.8403	6.2664	9.14	2.6855	9.0306	8.6439	7.8348	8.3288	4.5259	9.4733	7.7511	8.4626	8.9679	8.583	7.7206	8.0761	7.8477	9.3359	5.0926	7.3184	2.1132	8.7946	9.9932	8.7404	3.7379	7.4329	7.4033	7.2466	2.9586	5.7212	8.4506	8.7062	8.8185	2.7899	8.4893	2.4299	8.4414	4.0586	8.8059	8.6012	7.215	8.4296	7.5651
ITGAD	0.4477	0.8613	1.2016	0.41	0.7537	1.7126	0.7834	0.8259	0	1.4318	0	1.3343	1.2495	0.7169	0.6463	3.349	0	0	0	1.1211	0	0.7535	1.1933	1.2374	0.7695	0	0	2.2279	0.6649	0.9759	1.2457	0	0.9046	2.2626	0.5376	0	0.591	0	0.9455	0	0	0	0.6082	0.3503	0	0	0.5443	0.407	0.4366
RAET1L	0	0	2.6322	0.41	2.5368	1.535	3.3241	3.712	0	3.5269	0.4431	2.0154	4.7641	0	2.9599	0	0.774	0	0.6026	0.6668	1.2856	0	0.7166	2.8571	5.2208	1.6638	4.8716	1.912	1.1184	2.3756	0.6309	0	2.6396	2.6841	2.5214	1.2399	0.591	0	0.5489	0.9517	2.5917	1.2328	1.6311	2.8719	1.0414	2.6414	0.5443	1.7142	1.4684
PDK1	7.6983	7.9944	8.4242	8.9762	8.0357	7.8448	8.5519	9.0859	8.3132	9.0444	7.9051	7.997	8.7416	7.981	9.3635	11.1952	7.9444	7.7091	8.0406	8.0663	7.7433	8.1923	7.633	7.7752	8.9575	8.9298	8.9373	7.6369	8.1064	8.1113	8.9351	8.1601	8.8407	8.3939	9.1107	8.844	8.23	9.0906	7.7001	9.5384	8.5626	9.111	8.2583	9.4452	7.9537	7.966	8.2257	7.9861	8.6878
MYO5C	9.7152	9.5866	9.7724	10.2571	9.4349	9.282	10.1326	9.309	10.0557	9.8748	9.3223	9.5608	9.9416	9.5231	9.9337	7.8486	9.4838	9.6187	9.6312	9.5666	8.6132	8.3902	9.1238	8.6577	9.805	10.1965	10.1765	8.8856	10.3011	9.0661	9.9594	10.204	10.8027	9.6219	10.1496	10.0238	9.8389	9.6585	9.5787	9.6947	9.876	10.3825	7.6606	9.6064	9.3514	8.6578	9.6904	9.3126	10.3251
ALPI	5.5388	5.207	2.0874	2.9212	1.2463	2.3716	4.4774	3.7947	6.9099	1.2377	7.8767	3.4944	2.4833	7.7547	5.8097	0.7951	2.1859	6.3012	6.7796	5.1081	3.0337	6.2302	4.4745	3.1049	4.9187	2.7837	1.5365	1.655	3.5998	3.2294	2.6972	6.8319	5.2989	5.6392	1.2355	1.4936	2.4743	4.0498	4.4787	0.3911	2.6971	0.7443	5.8749	1.4053	7.933	8.7769	6.1145	6.1444	6.068
PTGS2	9.8487	6.7765	9.2129	10.7509	8.8775	7.1518	8.5239	10.2122	6.6022	7.4556	7.4182	9.3559	8.3912	9.6258	8.5607	6.3422	8.3354	8.2142	7.5154	9.0421	7.0268	6.6002	7.9108	9.814	9.5937	9.0264	8.6783	7.3578	8.5124	8.3523	11.6367	5.6603	7.3244	7.9023	8.317	6.9116	6.9953	8.459	8.2336	10.9282	7.6688	10.2998	7.6458	5.6883	6.1101	7.6062	6.9575	8.3853	9.6176
ZYG11A	7.2307	6.7818	5.2741	2.7199	3.3594	5.4051	4.3039	4.7417	6.2828	1.8939	7.4571	5.3008	2.2245	7.1095	3.3678	2.9971	5.8881	7.0274	6.4178	6.9621	7.4271	7.3475	6.5882	6.1783	2.5688	3.9882	4.1973	6.2579	6.6847	5.2005	2.6972	5.3552	5.4408	3.4287	2.9161	3.4578	6.5018	6.7805	6.1666	2.2438	3.7864	3.561	5.6523	3.2508	6.4957	7.104	3.4093	6.7091	4.2763
SV2B	5.1228	5.4688	5.7278	6.7527	6.8399	6.0172	6.9705	7.0843	5.2563	7.387	4.4496	5.4836	5.2202	5.2111	5.6646	2.5307	6.4591	6.4862	5.3362	6.3795	5.5101	4.2352	5.7908	6.0061	5.6432	6.3713	5.6285	7.0286	3.795	6.3613	6.4585	5.0451	5.1054	7.8353	6.939	5.493	4.1464	5.3094	4.8235	6.2486	4.782	7.3461	5.8877	5.7485	5.9791	5.0195	5.9637	5.8092	5.9243
MYO5B	11.0417	11.0717	11.2995	10.8449	10.3265	11.4722	10.952	10.9092	11.0108	10.8097	11.2502	10.9829	10.8369	11.1294	11.1043	9.5253	10.7965	10.8301	11.0482	11.1297	11.2226	10.7509	10.858	11.0707	10.8449	10.9429	10.8095	10.8247	10.7482	10.581	10.7813	11.2091	10.9287	11.0212	10.8356	10.2622	10.7739	10.5522	10.9722	10.7074	10.4995	11.1741	10.7062	10.9667	11.1076	11.3778	10.4827	11.1462	11.2599
TMEM82	8.5678	8.6453	6.8785	3.0977	6.107	7.2665	7.105	6.7806	7.9245	3.297	8.6709	7.814	5.7249	8.4452	6.0253	5.5975	7.8697	8.541	8.2663	8.1252	9.3367	9.3163	9.0282	8.321	4.536	5.5404	2.6926	7.9061	8.1002	8.2276	4.8011	7.2061	7.29	6.8175	3.1903	3.8243	8.0487	7.8637	8.9872	1.5201	6.29	1.0091	8.9664	2.8167	9.1952	9.1715	8.5453	8.5169	6.9664
PECI	11.9127	11.9349	11.1573	11.1798	10.3126	10.5782	10.8774	11.6817	11.8765	10.9913	12.2672	11.1032	10.753	12.0968	11.5431	10.8368	11.535	12.068	12.0977	11.7154	12.352	12.5296	12.2509	12.0561	11.2666	11.3423	11.0692	11.5179	12.068	11.1939	10.8412	11.6519	11.7769	10.6189	11.2956	11.4539	11.8642	11.7577	11.9878	11.2907	11.2837	10.8716	11.6707	11.1927	12.0915	12.3659	11.7865	12.0134	11.4927
PLVAP	11.5599	11.4514	11.7645	12.3901	11.8151	11.861	12.8904	11.9894	12.0483	12.4904	10.89	12.7267	11.926	11.8284	11.8871	14.2441	12.1705	12.1009	11.3462	11.8087	11.7852	11.118	12.4031	11.524	12.228	12.0884	12.9843	12.1596	11.4591	12.3959	12.49	11.7085	12.3341	12.3814	12.8024	12.7585	11.431	11.277	11.2427	12.3788	11.9247	12.6636	11.0602	9.3018	11.6325	11.2421	11.9658	11.79	12.1417
LOC96610	10.0847	8.838	10.3563	8.4657	13.8707	11.9906	12.429	9.164	8.5146	9.1005	8.9469	13.285	14.6318	8.8289	9.774	10.3362	10.2577	10.1377	10.0733	11.9711	10.0445	13.8154	9.2754	11.4897	10.1036	9.0677	9.0336	11.6243	11.1471	14.4623	9.7838	9.4331	10.1377	10.6827	9.5364	9.6289	8.674	11.6458	9.3416	8.6779	10.5375	8.6456	14.4121	9.097	9.6454	12.0129	12.1849	9.6248	10.8391
SLC39A14	11.3305	10.8939	10.9584	10.0262	10.6651	11.1391	10.442	10.7283	10.4688	9.9391	11.8489	10.7034	10.8401	11.0312	10.1703	14.8754	10.9566	10.8894	11.2205	10.9929	12.0294	11.5202	11.0944	11.2534	10.8184	10.5116	10.3437	11.8092	11.2276	11.519	10.6091	11.0712	10.4586	11.5662	10.2374	10.1093	10.436	10.9848	11.1914	10.4614	10.4551	10.412	11.4583	9.9885	11.3618	11.9769	10.2668	11.0226	10.4074
SCN2B	6.9877	5.6674	6.39	6.6192	6.2504	5.0559	5.7837	5.2992	5.986	4.98	4.842	6.4233	4.9035	5.2844	6.2238	0.4516	6.7483	6.5087	6.2609	5.8504	5.5401	5.4208	5.5043	6.0122	5.1653	6.2879	6.0621	5.5181	5.9652	5.7935	6.8049	5.6405	6.7889	4.5724	5.5564	5.4487	7.4104	7.2103	6.9342	5.7193	5.8839	6.1946	5.0438	4.9899	6.2769	5.4351	5.9952	5.7838	6.1493
MTMR10	11.5366	11.6718	11.8873	12.0947	11.6248	11.797	11.5407	11.5328	11.852	11.8704	11.6208	11.5019	11.4963	11.4859	11.8817	10.4357	11.45	11.3791	11.5595	11.4232	10.8002	11.0263	11.3405	11.3883	11.3919	12.1196	11.6773	11.3395	11.5589	11.3985	11.8663	11.9675	12.0796	11.1892	11.8046	11.7275	11.7913	11.4284	11.3028	12.1817	11.58	11.7318	11.0952	11.9847	11.7747	11.1167	11.3151	11.66	11.6324
NTRK2	10.275	11.7243	10.5357	12.0298	11.406	9.4271	12.2591	12.6883	12.362	11.4902	10.6539	10.5979	11.5159	12.2322	12.4145	7.1845	10.6036	11.6425	12.1135	11.3443	9.3705	10.3398	10.0887	10.4787	11.9773	12.6254	11.8487	10.5793	11.0735	11.0134	11.7747	12.9475	12.9607	11.1784	12.7689	12.566	11.335	9.6066	11.434	11.4301	11.861	12.4564	10.6957	11.4534	11.5927	10.799	12.4405	10.4764	12.9354
NTRK3	6.3792	6.5182	6.8944	4.3732	9.9154	6.2364	8.4881	6.6682	7.1317	5.1134	5.8971	6.9789	8.434	7.6842	5.7504	4.6377	7.3509	7.0683	7.0347	7.526	6.0691	6.0774	6.4411	6.4622	6.9823	6.5958	5.6829	6.606	7.7462	7.8239	5.5143	5.9686	6.3177	8.0034	6.0548	7.4908	6.1978	6.2054	6.3332	5.5947	6.8432	4.9719	6.9073	5.4461	6.1959	7.4275	5.819	6.3194	6.47
ARHGAP22	3.5302	3.5383	4.081	3.4412	5.489	5.2554	4.9842	3.6834	3.9837	4.1682	2.4097	4.551	5.0705	1.5513	4.2962	6.0215	3.8571	3.3759	2.3638	5.1445	3.1157	3.5818	3.3229	3.8109	3.4418	4.0703	2.6926	3.9477	3.7328	4.672	4.2965	3.4573	3.519	3.9683	3.6193	3.5723	2.6001	5.0056	3.2922	3.1851	2.9739	3.7173	5.0666	4.2162	2.732	3.9699	4.1665	3.9081	3.6625
ARHGAP25	7.4204	7.4677	7.8069	7.1366	8.3603	8.0774	8.0338	7.5123	6.9746	7.3181	7.3562	8.8133	7.973	7.5015	7.3502	9.4984	7.9527	7.5485	7.1125	8.5664	7.192	7.7156	7.5734	8.374	7.1129	7.2671	7.1292	8.0146	7.9916	8.6108	8.0249	7.1617	7.4805	8.0835	7.2718	7.321	7.2468	7.2152	7.1424	7.3031	7.3348	7.6953	8.273	6.5272	7.251	7.5238	7.5261	7.6446	7.5269
ARHGAP24	11.927	12.3985	11.9198	12.1547	11.0797	11.5333	11.6831	12.4914	12.3381	11.7411	12.3939	11.5699	11.5689	12.5073	12.6316	10.4113	11.9991	12.2561	12.4131	12.0235	12.0738	12.0321	12.049	11.9788	11.8108	12.4044	11.8886	11.961	12.2394	11.5731	12.1792	12.2261	12.3846	11.3922	12.5435	12.4348	12.2186	11.7047	12.3061	12.0317	11.9587	12.5391	11.5608	12.4902	12.2756	12.2972	12.2192	12.2072	12.3209
LOC150197	0	0	0	0.41	1.2463	0	0.4442	0.8259	0	0	0.4431	0.4651	0	0	0	0.4516	0.4383	0	0	0	0.5649	0	0.4024	0	1.0406	0	0	0.3863	1.1184	0	0.3497	0.4269	0.3682	0	0.5376	1.2399	0.591	3.3976	0	0.3911	0	0	1.0348	0.6319	0	0.4322	0.9385	0.9838	0
DDIT4	9.7953	10.6782	10.9792	11.7956	12.3793	10.0704	12.4592	10.0212	9.6249	12.6945	9.5973	10.9329	10.1998	9.8835	12.5573	12.5327	10.2757	11.018	10.4689	10.6449	10.8623	11.543	10.4532	9.8039	12.2369	10.4101	10.889	11.1341	10.7428	12.9614	11.4519	9.5753	10.6869	10.5066	11.6583	10.7342	9.9636	11.3705	9.7648	10.817	13.1778	12.8159	10.974	10.0971	9.9307	10.714	10.216	10.6178	9.5355
COL19A1	5.4575	6.1463	3.6666	1.4026	3.2595	3.9471	5.0949	5.2414	5.4733	1.7557	7.6707	4.7271	3.1385	7.0476	4.1199	1.6805	5.1327	4.5839	5.7236	6.0233	7.4977	5.9391	5.7992	5.7243	2.8053	3.1786	1.65	4.7924	4.7733	3.4999	2.5015	4.4594	6.1329	5.6856	1.6003	3.0468	4.6024	4.7869	6.1	0.9517	3.1327	2.5176	5.0207	2.193	6.2769	7.0967	3.2791	5.5429	3.9858
TMEM84	4.2069	5.207	3.8403	6.412	3.5823	2.6586	5.6028	5.8814	5.3689	5.5497	4.3514	3.6336	4.3424	3.9222	6.128	3.4495	4.7313	4.4664	4.9573	4.1963	3.1157	3.4063	4.1738	3.4297	6.2556	5.3231	6.531	3.2156	4.8039	3.8931	6.4035	6.6509	6.0531	3.8646	5.3955	5.7938	4.1464	4.4974	4.8469	6.4105	6.3067	6.0551	3.3095	6.2793	4.7974	3.5641	5.477	4.4713	6.0527
LOC162632	6.541	6.2708	6.6733	5.2903	6.8722	3.0377	4.2502	3.0376	4.7255	3.6876	8.0585	7.6529	5.8479	5.9383	5.0128	4.3246	5.9082	5.6153	4.4258	6.9759	6.7328	6.6529	5.1333	4.1568	4.1051	6.3423	5.5312	6.2713	9.1192	5.4009	6.034	5.8304	4.2406	3.6661	6.2092	7.498	5.5569	6.5884	6.7061	4.6779	6.3719	5.3211	4.1653	5.9607	6.1383	4.4335	3.9267	6.5229	4.1628
BMP7	9.3703	8.9623	9.5269	8.1748	8.4494	8.6707	8.1934	7.8274	8.8831	6.7769	8.5377	9.4325	8.1136	8.5751	6.6864	0	9.7861	9.3988	9.2157	8.5552	8.9376	8.3309	8.8666	8.9669	7.5901	8.4518	8.3341	8.6685	9.3681	9.5187	7.352	8.5017	8.6925	7.0772	7.78	8.5528	9.6059	9.978	9.2985	7.2744	8.6846	8.0789	6.856	7.2309	9.0815	7.6293	8.594	8.9399	8.397
C1orf38	6.7883	6.7383	7.6289	4.9806	8.2063	8.6654	8.8967	7.9926	5.7842	7.7454	5.9315	8.3497	8.6637	6.4993	7.4746	9.0577	7.6088	6.9364	6.8132	8.8077	7.4745	8.6196	7.0115	8.1782	7.8501	5.9692	6.245	7.8781	7.8955	8.5326	6.4985	6.3558	6.5002	9.3777	7.2484	6.1387	6.2274	6.8195	6.2567	6.1945	7.0662	5.9953	8.8066	7.6632	6.6906	7.8041	7.1279	7.661	6.6585
BMP5	6.071	5.6674	5.9104	0.41	3.7012	5.8937	4.9169	2.5591	3.8862	0.7477	6.5617	7.3823	4.6632	5.0523	1.2706	0	6.685	6.2128	4.9812	7.2535	6.2158	6.1902	5.5546	5.8788	0	3.8709	0	5.5468	6.4146	6.2618	0.8662	3.0999	5.0808	4.7282	0.2937	1.2399	6.3033	5.787	5.3993	0	4.6827	0	6.901	0	4.5374	5.651	1.5024	5.7405	5.0968
BMP3	1.4954	2.7479	3.3362	5.2903	5.8821	2.6586	3.5629	2.2819	2.8487	4.7075	2.4097	4.2092	4.1691	3.1249	2.309	3.0621	3.4977	2.5085	2.5022	1.7442	2.5342	3.8795	2.3734	4.7586	4.8321	2.4161	3.0645	3.5541	4.1682	4.0971	2.2749	1.9085	1.8544	2.801	0.9284	1.7092	2.3365	4.3274	2.3692	3.6816	3.6354	2.5176	3.764	6.1117	2.2869	4.6089	3.5849	2.6355	4.7441
BMP1	8.2589	7.9258	8.8592	7.4477	9.2981	9.1207	8.8433	7.93	7.3668	7.8079	7.6188	8.9736	8.6473	7.4333	7.7662	11.1078	8.3354	7.9053	7.4484	8.4366	7.9392	7.9457	7.8048	8.243	8.0417	7.6182	7.4229	8.8015	8.2297	9.3257	7.9973	7.6684	7.6425	8.9602	8.2318	7.8974	7.3668	8.3186	7.9034	8.2223	8.078	8.1074	8.4587	7.3954	7.8713	8.2471	8.3052	8.3965	7.6839
GPR4	8.3453	7.3095	8.5732	8.4759	8.1164	7.5497	8.6314	8.9024	7.7713	8.2586	6.9282	9.0553	9.0054	7.7675	7.9505	10.0533	8.0981	8.1297	7.9315	7.6065	7.5242	7.1246	7.7104	7.5131	9.3072	8.0067	8.7252	8.5891	8.224	8.8021	9.0913	7.8429	8.1664	9.2356	8.8895	9.0898	7.9606	7.6817	7.3895	8.2624	8.1189	8.4248	7.3766	7.0211	7.2308	7.7583	8.0818	7.9294	8.1046
ASF1B	3.9252	3.4866	4.772	3.6061	4.8126	6.388	5.9188	4.8358	4.2155	5.6796	3.6852	4.7062	4.8585	3.7256	4.7695	6.5261	4.0238	3.5007	3.7486	4.5071	3.6984	3.8106	4.4952	4.9733	5.2478	3.448	4.0395	4.727	3.795	5.0543	4.4672	4.7266	4.376	5.5078	4.9764	3.4578	4.0614	8.1906	3.4835	5.9107	4.6568	3.9867	5.1961	4.9262	4.447	5.0195	4.8094	3.6329	4.4262
GOLGA8A	8.1317	6.8701	7.7251	6.9763	8.1021	7.5052	7.8431	5.8939	6.6276	6.3362	8.5898	7.4592	7.2616	7.1752	6.7747	8.8191	8.1222	6.9419	8.1018	7.8792	7.6081	7.8503	6.1059	5.5345	6.3706	7.0583	6.6721	6.8673	9.8124	7.6404	6.6984	6.8621	7.0705	6.1825	8.19	8.7002	7.4857	9.5556	7.3284	6.4573	8.4615	7.4583	6.4942	7.1826	6.6043	7.7324	8.0144	8.8097	7.6938
GOLGA8B	7.2957	6.824	7.1201	5.8952	6.685	6.388	6.1117	5.2414	4.6109	5.3718	7.8158	6.9919	6.0489	6.1529	5.7729	6.7495	7.4741	6.1088	7.6592	7.4087	6.8343	7.2006	5.3307	5.2961	4.7775	6.5584	5.7983	6.5551	9.223	5.175	5.9832	7.3162	6.6868	4.1989	7.9477	7.7979	5.41	8.3118	6.5696	4.3873	7.5401	6.1678	6.1762	5.8822	5.064	5.8907	7.4411	8.5169	6.9292
44265	5.2212	5.1212	5.401	5.2273	4.4835	6.0197	4.3848	4.7875	5.0118	6.0703	5.3365	6.1822	3.7484	4.3339	6.4314	1.3047	4.8926	4.9583	4.9866	4.1634	5.5055	4.1696	5.6754	6.0788	7.7954	5.4133	6.7292	5.1497	5.9125	4.6455	4.5991	4.8386	5.1502	4.3215	5.509	5.4775	6.2159	5.4919	4.9598	5.8405	6.8655	4.4923	4.4787	5.1002	5.1792	3.8991	3.8708	5.818	4.5129
LPPR5	0.4477	1.397	1.2016	0.729	2.2551	1.535	0.4442	1.3478	1.2501	0.7477	0.7816	1.537	0.9399	0	0.8857	4.527	1.2751	0	1.6199	1.6118	2.1226	1.9044	1.7012	2.4896	0	0.3893	0	0.9419	1.1184	1.5527	0.3497	1.0235	1.2947	2.0895	0	0	1.5971	2.3266	0.5489	0	0.9367	0	1.6311	0.8674	2.2869	0.4322	2.2223	1.3947	1.4684
CHD3	11.8145	11.9137	11.8717	12.3628	12.1934	11.9922	12.7801	11.969	12.1169	12.1183	11.6184	11.9009	12.173	11.615	12.0504	11.4216	11.7864	12.0219	11.6336	12.0663	10.918	10.7131	11.4009	11.367	12.192	12.3855	12.5839	11.3858	11.761	12.1414	12.0637	11.9368	11.9907	11.849	12.2653	12.1672	11.8463	11.6212	11.6173	12.0102	11.8475	12.8657	10.616	12.363	11.3975	11.1558	11.8072	11.5924	12.4216
CHD5	4.8224	5.2996	4.3109	5.068	6.3749	3.8743	5.2396	5.0074	5.6814	5.0408	4.4496	4.3771	6.0981	4.8738	6.2508	1.3047	4.652	5.1198	5.2987	4.7311	4.1901	3.7383	4.0945	2.9614	4.8673	5.8733	4.602	4.2333	5.1515	4.6351	4.431	5.2152	5.6804	4.3977	5.1424	5.8742	4.7179	3.9596	5.1957	4.2524	5.601	6.0984	3.1483	6.1059	4.6017	5.4582	5.4317	4.3381	5.3175
LOC121838	4.6023	6.1873	5.0377	8.3273	6.2109	4.9358	7.0073	6.2222	7.3607	8.4089	6.1371	4.3771	6.8612	5.9273	7.8392	0.4516	5.1758	5.2321	5.6805	5.7517	4.3681	3.4967	4.0107	5.3354	9.0705	9.9933	9.6101	6.1183	4.3449	4.9528	8.7286	7.8342	8.6814	10.1088	10.177	7.9192	4.6024	4.678	6.6648	8.5872	7.5786	9.6883	4.7385	8.4969	6.7102	5.3997	8.2235	5.1382	7.3507
TNFSF12-TNFSF13	5.7131	6.1672	6.226	7.1313	4.9356	5.6052	5.0709	4.4568	5.3294	8.2373	0	3.8389	4.527	5.1402	5.2493	7.7553	6.7035	3.9271	6.1586	7.7693	6.078	5.6177	5.5934	6.9229	4.5152	4.8539	7.1539	3.1251	6.2174	6.541	4.1692	8.3744	6.6428	6.0337	3.7072	6.6557	6.0515	5.9556	4.1247	3.5749	6.7672	0	7.1322	3.4551	7.0011	5.6557	9.0483	5.1231	4.2766
IL4R	9.2744	8.5047	9.6222	8.355	10.2206	9.6169	9.8491	9.3409	8.5975	9.2442	8.4837	9.7982	9.9995	8.8612	8.5069	10.2035	9.2371	9.0904	8.9739	9.5656	8.9766	8.9266	9.3274	9.2625	9.8315	8.8292	8.5974	9.4578	9.1654	10.3411	8.8102	8.6201	8.8453	10.1821	9.1071	9.2861	8.4938	9.0058	8.612	9.0285	8.7762	8.7541	9.0315	8.6964	8.928	9.1653	8.9948	8.8388	8.6195
BHLHA15	2.5187	1.605	0.9818	0.729	0	1.3325	1.9578	0.3306	1.7708	0.7477	1.6585	0.4651	1.2495	0	0.8857	2.4359	0.774	1.2673	1.8448	0.6668	2.5342	1.9044	2.281	1.2374	0.7695	1.9215	1.4132	1.7892	0	1.7031	1.5459	0.7557	1.6015	0	1.3677	0.54	2.3365	2.5898	1.2563	1.167	0.9367	1.2328	1.0348	0	1.2696	1.9238	1.2479	0.9838	0.4366
C3orf52	8.0803	6.8901	8.2145	8.9658	7.69	8.3263	7.3415	7.6295	7.0627	8.5735	7.2272	8.0226	8.3553	7.5015	7.3527	1.0722	7.784	7.0326	7.5597	7.6109	7.7498	7.8716	7.8151	7.9148	9.3746	7.5673	9.3498	8.2954	7.5618	7.6862	7.5903	7.0311	7.3087	8.2289	8.1401	8.0008	7.6105	7.3186	7.2206	8.2595	8.5003	7.8679	7.4606	9.0211	7.1791	7.7134	6.6035	8.076	8.2237
C3orf55	3.7799	4.5771	3.9043	7.0281	3.846	4.5005	5.4446	5.967	5.3928	6.6013	3.468	4.1793	5.0305	4.1484	6.0191	5.3981	3.6277	4.083	3.6328	4.5256	2.9467	3.4967	3.0701	4.3801	6.3583	5.6061	6.5962	3.9187	3.7328	4.6162	6.571	5.9686	5.0175	4.7575	6.04	5.3397	4.1871	3.9596	3.8035	7.1279	6.2984	6.4104	4.6204	6.8733	4.015	4.6893	5.3203	4.8264	5.6062
C3orf54	5.1076	5.0199	5.0799	4.8551	6.1907	5.5755	5.396	4.1279	5.3809	6.2552	4.2996	6.2824	5.6868	4.0397	5.1369	6.3617	6.0044	5.5244	4.8577	5.0581	5.3666	5.3739	5.8644	5.1157	3.847	5.0267	5.186	5.5373	4.8631	5.4119	5.29	4.7636	5.4695	4.8954	4.9237	5.7212	5.0837	4.4318	5.0215	4.9921	5.8727	4.9246	5.575	4.6225	5.3773	5.0654	5.7592	5.3831	4.9886
C3orf57	2.6075	2.7479	2.4724	6.1367	4.5633	2.3716	5.4083	6.276	4.0452	6.4693	2.0825	3.0404	6.2881	3.1249	5.0411	1.3047	3.9919	3.821	4.442	2.7814	3.2671	2.3548	0.9745	3.9694	6.1522	5.1324	6.0621	2.5638	4.7421	3.4999	5.8524	5.8445	5.5611	4.1989	6.7339	6.0525	2.8229	9.2322	3.0717	5.753	5.2314	5.6618	3.3839	6.2113	1.4666	3.5641	5.3203	4.3612	5.0968
CAPS	8.3977	8.4653	9.1191	10.6939	8.8659	9.0072	9.4649	9.8864	8.9778	11.1396	7.8341	8.9866	9.8864	7.0264	10.3918	5.8845	8.8232	8.5857	7.6921	8.3444	8.279	8.9123	8.8726	8.7347	10.6426	9.7817	10.8581	8.0299	8.6804	8.942	9.8661	8.4713	8.4383	7.5353	10.0349	9.8956	9.2977	9.1707	8.8521	10.3065	10.6479	10.2967	9.0111	11.5393	8.4751	8.6038	9.6657	8.4214	9.1971
PRDM16	9.1735	9.8725	8.9904	10.8312	9.1878	8.4906	10.2516	9.3916	10.4786	9.5946	9.0736	9.006	9.4019	9.6223	10.3568	5.1064	9.2106	9.646	9.334	9.4492	8.2036	7.8503	9.0441	8.3609	9.9182	10.8717	9.9833	8.2855	9.4368	8.5099	10.4928	10.3172	10.5876	8.2977	10.323	10.5857	9.8969	9.1782	9.8316	9.8383	9.5738	11.5616	7.8886	10.1469	9.4405	8.5564	9.8111	8.701	10.5359
ABCG1	8.4852	8.9277	8.4566	9.5172	8.4508	8.8416	9.5163	8.8118	9.8163	9.8643	7.9329	8.707	8.453	8.4047	8.8181	10.6623	8.3017	8.7737	8.8802	8.5301	7.9998	7.7619	8.1776	8.8229	9.9416	9.1337	10.756	8.3882	8.7913	8.9239	9.997	9.4545	9.3712	9.0368	9.5199	10.1928	8.9533	8.7953	9.0003	10.5231	8.7427	9.1171	9.3598	9.1551	8.3744	8.4553	9.2722	8.3425	9.0423
ABCG8	1.2961	4.2763	0.9818	3.4842	0.7537	0.4643	3.2163	3.2864	5.7842	1.6028	2.7553	0	1.2495	3.2276	3.9976	0	1.4725	2.9196	4.476	2.0812	1.5445	1.2459	2.7634	0.6258	1.6389	4.2919	3.8143	0.3863	3.374	1.1948	3.1176	3.4113	5.3817	2.4172	4.6269	5.4184	3.7717	2.8123	4.8926	1.167	3.6354	4.4986	1.0348	2.5038	3.2427	0.7643	2.8907	2.3885	5.0514
SPC25	1.0647	0.8613	1.8479	2.486	3.9457	4.7033	2.9729	1.6137	2.9806	2.2434	1.2856	3.985	3.4728	4.2976	2.1343	4.2764	3.4516	1.9314	1.3534	2.4347	1.764	3.095	1.7012	3.6947	2.2857	0.6956	1.4132	4.7102	1.7407	1.5527	1.0684	2.453	1.9659	2.5568	3.2256	1.7092	0.591	6.3003	0.5489	1.8036	1.5	2.7525	2.8664	2.5038	3.3956	1.6303	0.9385	1.7142	2.0638
SLC36A2	11.7897	11.6132	9.4351	0.41	7.3174	9.3587	9.013	8.9109	11.0594	3.3934	12.1167	10.5235	6.6857	11.3571	6.1221	0.7951	11.276	11.507	11.4477	11.5471	12.4107	12.1272	11.7832	11.5626	3.0085	8.203	1.1296	11.2981	11.8303	11.2245	5.0602	9.4915	9.0514	9.2433	1.2355	6.297	10.4029	11.3724	11.6144	1.6688	8.0459	1.7498	11.1294	1.4053	11.4475	12.6463	7.7575	11.7492	9.8342
ASPHD1	5.2661	5.2846	6.243	1.2109	6.0926	6.8486	4.0449	4.5004	3.9519	4.6695	3.838	6.2321	6.6399	3.5779	3.919	7.8887	5.5915	4.9981	3.6328	5.1325	4.6961	5.2751	5.3649	6.0183	3.6585	3.5659	1.7553	4.7924	4.7421	6.1872	2.1908	3.0408	3.4819	5.8974	3.2936	2.6888	4.6613	5.635	4.6481	2.9143	4.7578	1.8878	6.5437	3.9602	5.0176	5.651	5.8537	4.8592	4.2498
TRPC7	3.4363	3.5383	3.1897	0	0.4256	1.8707	0	2.0323	2.9806	0.4218	4.4256	1.537	2.2245	2.4608	0	1.5048	3.8213	1.9314	3.1336	3.0608	4.2275	4.3366	3.0138	3.1049	0.7695	0.6956	0.3075	3.5159	7.5573	2.6221	0	3.7801	2.7683	1.0603	0	3.1972	4.1871	4.0498	3.2224	0	1.2457	0	3.0603	0	6.4672	4.3618	1.5024	4.5335	1.6418
GADL1	3.283	4.3358	2.9068	8.0816	4.9788	1.0967	6.6253	5.0528	5.9462	6.0412	2.4097	3.2278	4.2756	5.3313	6.5008	0.4516	3.404	4.2345	5.1592	4.1963	3.8012	2.1471	4.1993	2.4182	6.9498	7.8872	7.8709	0.3863	2.1741	1.5527	7.7217	7.2524	7.1873	3.1039	7.6219	6.3622	4.3392	4.8129	5.5495	7.4871	5.601	8.3947	1.6311	5.3618	5.4372	3.7252	5.2351	3.0302	6.441
HLX	6.5681	5.9218	6.4177	6.1634	7.3143	6.1996	6.2751	5.7074	6.3874	6.8551	5.6715	7.5232	6.2881	5.714	6.605	8.98	7.0444	6.4862	5.651	5.7438	5.695	5.2493	6.3586	6.4842	6.282	5.6061	6.1419	6.1246	6.8766	6.3269	5.8592	5.4829	6.0082	6.9373	5.8155	5.8403	6.2563	6.6056	6.7479	5.6761	6.3719	6.0477	5.5429	4.9392	5.7898	5.0803	6.8179	6.247	6.2862
FCER1G	6.7302	6.2034	7.3004	5.0249	8.0545	8.0426	8.2763	7.4647	6.0399	6.8122	5.6197	8.1026	7.3975	6.3705	7.7624	9.57	6.7387	5.9967	6.3734	7.9408	6.6944	7.88	6.8679	8.1287	6.6742	5.8269	5.0057	7.9886	7.1802	8.193	6.6715	7.4865	6.766	8.7903	6.0791	5.0934	5.1051	6.4151	6.2479	6.7099	6.4719	5.8253	8.5114	6.0591	7.0847	7.5509	7.5225	7.2954	7.0184
AKR1B10	4.2898	4.046	5.539	0.99	4.7217	6.4456	2.9051	4.611	4.2936	1.6028	7.019	7.1393	3.7926	6.0445	5.3518	2.3344	5.5263	3.821	3.0457	6.0363	4.6418	5.4437	5.2957	8.9708	1.9332	1.7984	0.5609	6.156	8.3485	3.6555	2.0061	1.2492	3.8739	5.2234	2.2056	0.54	6.5098	3.8634	6.7665	0.9517	3.6354	2.2368	6.6679	2.4321	5.7898	7.6011	2.7986	6.4912	4.4728
BTG2	13.9562	12.9303	12.4904	14.7274	13.7642	11.2639	13.151	14.2664	12.908	13.778	12.3803	13.128	12.556	13.9921	13.666	10.93	12.8193	12.8474	12.9404	12.2744	12.0478	11.6463	12.3911	13.2541	13.2612	13.2188	14.0184	11.438	13.4471	13.3248	13.2379	11.8715	12.343	11.6563	14.1917	12.3022	13.4672	12.8507	13.5917	15.2014	14.2496	14.7949	11.1921	13.9102	12.3924	11.971	12.5083	12.854	15.4584
SLA2	3.1709	3.9348	4.1084	1.985	4.6447	5.1203	4.1658	3.0376	2.3606	3.1391	2.8301	4.7271	4.9894	2.0766	3.1555	6.6942	3.3548	2.7287	2.2106	5.18	3.404	4.8296	3.1766	5.4384	2.652	2.238	0.5609	4.623	2.8954	4.672	2.8143	2.3593	2.8286	6.1388	2.5214	2.6888	2.6001	3.5288	2.9033	1.3543	2.0703	1.8878	5.4246	2.6996	2.9452	3.0592	4.2729	3.6703	2.88
C4orf31	11.6176	11.3937	12.1517	8.677	10.9879	9.9865	8.7534	7.8929	11.5279	5.7632	11.5411	12.1541	9.8631	10.3898	6.8186	10.0786	12.4241	12.3554	11.4883	11.6388	11.036	10.9783	11.3316	12.1793	6.8476	10.7459	9.0036	11.2045	11.5879	11.7639	8.179	9.2632	10.9291	9.8176	5.0172	10.1583	11.8459	12.2558	11.1876	8.6755	10.4724	7.0106	9.16	8.9934	10.9398	8.9253	9.4377	11.2644	9.7934
SRD5A2	4.2069	2.5608	2.9068	0	1.9048	1.8707	1.6616	2.9442	3.4128	1.0134	3.3201	3.3936	2.3597	4.7412	2.0384	2.1071	4.0549	4.5555	4.0489	4.3497	4.1901	4.6832	3.2758	4.1121	0.7695	1.9215	0.3075	3.352	4.3859	2.1843	0	1.0235	2.4984	2.0895	0.5376	0	3.4759	2.4642	3.4225	0	2.7954	0.7443	5.2957	0.8674	3.9507	5.6808	1.2479	4.0847	3.0123
FAM49A	4.7462	4.501	5.1073	5.096	6.5594	6.0087	6.434	5.7286	4.0452	4.4849	3.7636	6.3377	5.1473	4.809	5.6806	6.8768	5.2584	4.0008	4.635	6.4587	5.4322	5.7681	4.4534	5.8788	5.0926	4.4838	4.9402	5.376	4.92	5.9445	5.5401	3.8846	4.8819	7.4881	4.3676	4.1899	3.2642	3.9123	4.0653	5.3524	4.3031	5.2908	6.9323	3.9854	4.5154	5.4809	3.0588	5.3257	5.2917
SLC6A20	7.0837	7.6547	8.7261	4.788	8.047	9.0939	7.1606	7.1511	6.0772	9.6284	7.9891	7.596	8.6637	8.3686	6.4872	3.8312	6.4415	6.1475	7.6849	7.6889	6.6944	7.3716	6.8029	8.1454	7.0944	6.0456	4.1401	7.2368	5.6823	6.9252	5.2489	8.0835	6.429	9.993	7.0537	3.1239	5.1051	4.0054	7.0845	6.3676	6.2984	3.075	7.4946	8.3756	8.6449	7.8131	7.8493	7.661	5.9979
C10orf99	0	0	2.3853	1.2109	1.0209	3.2251	1.6616	0	0.4272	1.4318	0.4431	1.537	0.5452	0	0	8.2245	1.0462	0	1.0263	0	1.2856	1.2459	1.3832	1.0609	0.4355	0	0	2.8968	0	3.7961	1.4036	0.7557	0.3682	1.6648	0.2937	0.54	0	0	1.2563	0	0.5431	0	1.0348	0.6319	0.4358	0	0.5443	0	1.2712
C15orf48	4.3425	5.3438	4.6652	3.9812	5.2103	5.4559	3.6484	5.5734	4.5905	4.7261	4.86	5.2584	5.9452	4.5162	5.1937	5.5187	3.7083	3.8681	4.476	5.2706	5.7214	5.9552	5.5347	5.4202	4.6817	3.7763	3.1049	5.4488	4.8039	6.7634	3.7961	4.3901	4.4354	5.9866	4.3195	4.6733	4.1871	4.0929	4.7997	3.6462	5.601	2.6784	6.8296	5.4185	5.0487	6.904	5.385	5.8008	4.1091
C10orf93	5.0923	5.1417	4.9942	4.6995	4.1822	5.2265	4.9509	4.7137	5.3568	5.8076	5.6613	4.8077	4.6368	5.308	4.9649	3.0621	5.2717	5.0398	5.6056	4.8387	5.3833	5.0246	5.2476	5.3642	3.847	4.985	4.5735	5.2302	5.0275	4.811	4.9493	5.0451	4.91	4.5391	5.1424	5.1498	4.9244	4.1754	4.8926	5.061	5.1959	4.7725	5.9255	5.2723	5.1525	5.262	5.5064	5.3257	5.0045
FHOD1	8.264	8.1119	8.4365	8.3594	8.7453	8.7992	9.142	7.6463	8.0536	8.436	7.985	8.8939	8.6139	7.6932	8.1926	9.3649	8.5664	8.1865	7.9588	8.6158	8.0186	7.9457	8.6176	7.9659	7.8302	8.1739	7.8826	8.7397	8.4867	8.8723	8.4798	8.0102	8.3828	8.5441	8.2154	8.3886	8.0377	8.8528	8.3281	8.0951	8.078	7.8803	7.8918	7.1962	7.9516	8.2016	8.7028	8.4076	8.1839
FHOD3	10.7326	10.5319	10.6063	11.0409	10.4327	10.9478	10.5312	10.287	10.6224	10.0596	10.5352	10.5755	10.0621	10.6006	10.6802	9.4568	10.5192	10.1688	10.5653	10.7195	10.4728	9.8807	10.5692	10.186	10.4756	10.7017	10.7792	10.8718	10.0145	10.0943	10.5907	10.7169	10.5394	10.4893	10.3862	10.3043	10.4013	10.3699	10.5148	11.0894	10.7336	11.2919	9.98	11.2283	10.5389	10.4046	10.2137	10.681	11.0099
ADH6	10.8499	10.7078	9.2557	4.254	7.6363	8.5821	8.3515	9.2419	10.5048	4.9955	11.4439	9.2776	7.2616	11.1747	8.8298	5.7432	10.2145	10.7518	10.7421	10.6106	11.5405	11.5532	11.0239	10.899	5.8156	8.0763	3.5474	9.9305	10.5928	9.6332	6.2193	9.1775	9.7059	8.9728	4.503	6.3381	10.5259	10.3322	10.8526	2.5806	7.9072	3.476	10.8924	4.3965	11.0686	11.424	8.9285	11.0873	8.936
ADH4	2.6075	2.4574	3.6666	2.1001	4.4088	3.3908	3.3751	4.2695	1.7708	2.3433	1.8141	4.9207	5.6996	1.5513	1.0909	0.4516	3.404	1.7421	1.6199	2.6526	2.4096	2.5363	4.1738	3.8109	2.7307	3.1786	2.1903	4.5302	3.2902	4.8598	3.708	2.5409	2.8286	3.1922	3.8401	3.8243	1.5971	4.5601	2.3692	1.9268	3.6354	3.3384	3.5864	1.9061	1.4666	2.8653	5.6581	4.4282	2.9477
C4orf6	0.7889	0	0.9818	0	0.7537	0	0.4442	0	0.4272	0	0	0.4651	0.5452	1.5513	0	8.4686	0.4383	1.2673	0.6026	0.3716	0.9697	0.7535	1.1933	0.3466	1.6389	0.3893	1.9453	0.6907	0	0.403	0	1.2492	0.3682	0	0.9284	1.2399	0	0	0.5489	0	0	0.4196	0	1.0698	0.7702	1.2613	0.9385	1.3947	0.4366
NRL	5.7239	6.0279	5.7951	5.5495	5.5237	5.5897	5.8902	6.6116	5.8511	6.2421	5.714	5.6667	6.0724	5.3542	6.5086	4.4119	5.8979	6.0931	5.5639	5.7927	6.2694	6.2525	5.9564	5.8614	6.837	5.9199	6.2835	5.5683	5.7034	5.6568	5.8921	5.8545	6.06	5.5783	6.5215	6.2805	6.2911	5.825	5.8393	6.3475	6.352	6.3219	5.7573	7.072	5.9215	5.9352	6.4862	6.2625	5.7127
GJC2	3.6183	4.8049	4.4024	4.6812	6.8049	4.5005	6.3788	5.3817	4.6901	5.7541	3.0958	5.3688	5.5661	3.3235	4.7545	5.1814	4.8603	4.6119	3.5069	4.8087	3.9428	3.6622	4.8573	4.342	4.2457	4.8977	4.8118	4.1608	4.2593	4.8915	4.5026	3.6673	4.3351	4.7575	5.3721	6.4245	5.2465	4.1347	3.8506	4.5686	6.012	5.0621	4.6509	4.1283	3.9832	4.2337	5.3368	4.7411	4.2498
GJC1	6.8259	5.6904	6.771	6.7261	8.2296	6.5428	8.2475	6.7255	7.0995	6.6703	5.9568	7.315	7.2133	7.0193	7.4422	8.8377	7.4183	6.5235	6.717	7.1044	5.8707	5.2751	6.1259	5.8106	5.5157	6.8299	6.9661	6.8366	6.2689	6.8506	7.1988	7.2654	6.7889	8.1972	7.0924	7.8184	5.7992	7.8163	5.9131	6.0862	6.2209	6.933	6.2966	6.1174	5.9382	6.2825	6.583	6.3135	7.4088
PFKFB1	3.9594	2.7479	3.7386	2.3988	1.4411	1.3325	2.0859	2.4946	2.0363	2.1361	3.838	1.7147	2.5972	3.1249	2.2243	2.2252	4.256	2.2486	3.0457	2.2687	3.2671	2.5363	3.4128	3.1049	1.2687	2.4161	0.9638	2.6368	4.1682	3.0725	1.2457	2.8473	1.6015	0.6255	1.8006	1.4936	2.4743	3.5903	3.6524	1.167	2.5917	2.0137	3.0603	1.4053	4.5374	2.7945	4.0909	3.1409	1.7966
NUAK2	10.9483	10.6989	11.1501	12.0843	10.8354	11.5538	10.7436	11.0364	10.9164	12.2065	9.8687	10.1827	10.1557	10.8023	9.9743	6.8356	10.0609	10.9128	10.4498	10.5119	9.3653	8.6907	10.2025	9.699	10.5216	12.3126	11.5207	11.0445	10.437	10.0836	11.5306	11.2978	11.5602	10.6817	11.6405	11.6633	10.7676	10.0992	10.4398	11.9021	11.276	11.7884	9.1784	11.7534	10.6584	9.4803	10.2769	10.5579	11.8732
LOC100128842	3.4363	2.9896	3.6666	2.8572	3.9132	3.2251	3.4721	1.6137	2.0363	3.0234	3.5588	3.6336	2.8931	2.7639	2.389	3.5883	3.4516	2.7287	3.4396	3.4188	4.1123	4.008	1.3832	1.5365	2.0605	3.0764	2.4632	2.2279	5.4509	2.6221	2.8695	3.2114	2.0694	2.4172	3.7216	4.4517	2.4743	4.0498	2.8112	1.5201	2.6971	3.3384	2.0518	2.8167	2.2869	4.2602	3.4093	3.6703	3.1334
PFKFB2	10.7428	10.9342	10.5536	10.2464	9.3843	10.1061	10.5995	10.8845	10.63	9.8669	12.1772	10.4251	10.1679	11.6522	10.8317	7.5777	11.2656	10.8027	11.1109	10.8699	11.7905	11.46	10.5483	10.844	10.7977	10.7087	10.123	10.9154	11.5909	11.0774	10.3549	11.0414	10.6581	10.3244	10.2387	10.0401	11.1695	10.7023	11.1268	10.5706	9.9165	10.6342	11.2924	10.7284	11.0418	11.8106	10.0172	10.7944	10.8529
LMBR1L	7.8264	7.6162	7.8962	7.5269	8.2557	8.0488	7.8722	7.1822	7.5636	7.8318	7.7329	8.0435	7.7603	7.3952	7.9356	8.1197	7.936	7.6531	7.7764	7.9917	8.1918	8.0687	7.4274	7.5637	7.2157	7.625	7.2354	7.9208	8.3843	7.8999	7.6546	7.5112	7.5061	7.7758	7.9197	8.0361	7.4443	7.5718	7.3243	7.2945	8.2909	7.7952	7.4904	7.4598	7.2873	7.7973	7.7204	7.9935	7.5543
PFKFB4	5.7583	5.5338	6.1798	7.3609	5.9477	6.0589	6.7562	7.3234	6.2174	7.5709	5.4873	6.1877	6.5366	5.5845	6.6008	9.4718	5.8967	5.6375	5.7927	6.0036	5.2259	5.5532	5.8959	5.7094	7.4401	6.382	7.1583	6.0261	5.8673	5.9521	7.3027	6.0533	6.275	5.9742	7.0586	6.2112	6.1264	8.2442	5.8334	7.7265	6.0222	6.9878	5.575	7.27	6.0189	5.9076	6.2768	5.9375	6.1129
PPAPDC1A	7.4716	7.2604	7.0044	6.2344	6.8005	7.2947	7.8386	6.8691	7.3607	7.4074	7.1707	7.2262	6.9496	6.9307	7.1695	2.4359	7.2502	7.1705	7.0059	6.9957	7.6152	7.2918	7.7302	7.3034	6.0174	7.0783	6.451	7.594	7.0396	6.7331	5.4969	7.0235	7.6042	5.8575	7.0315	7.8271	6.9546	7.8481	7.1658	6.1445	7.5854	6.4161	6.9569	6.3779	7.284	6.7154	7.2502	7.4673	7.2835
TDGF1	6.7153	7.2566	7.4871	8.2499	5.8988	8.8464	7.973	9.3329	9.7985	10.5691	6.5452	5.4713	8.2954	7.9476	8.5247	0	8.3338	8.881	7.9738	9.0949	5.8468	6.4835	6.5089	5.5925	9.3278	8.6594	11.1892	5.8063	6.6002	5.6152	8.8999	9.0256	10.2657	10.2531	11.3388	10.5354	7.3614	7.7166	6.7541	9.1631	10.9795	10.2192	5.8089	10.9114	9.1645	5.9571	9.0344	9.0966	10.0914
KLK1	10.7743	10.8852	9.7404	3.7184	5.4556	4.7033	6.5771	5.7425	11.0948	4.6886	9.2225	8.7849	8.9937	8.5751	5.1369	0.4516	9.8662	10.597	10.9795	8.5047	11.7555	10.1271	9.2789	11.0046	5.0926	9.6991	4.1785	8.2291	10.5982	8.6918	3.7673	8.4215	8.1324	4.9969	4.753	6.4842	10.5984	12.3722	10.2841	1.8036	10.1948	3.2387	8.4016	3.6799	10.3891	8.2338	5.5773	11.1188	11.4103
TDGF3	3.5302	3.4866	4.3801	5.2029	2.4489	5.9568	4.5233	5.5498	6.9304	7.7545	2.969	2.9004	4.7396	4.67	5.0287	0	5.5593	6.0589	5.426	6.4295	3.0337	3.2064	2.4603	2.3429	5.8774	5.4816	8.5598	3.0111	3.2902	1.9636	4.8704	6.1191	7.3271	7.3889	8.458	7.2279	4.5409	4.9829	3.4835	5.4786	7.9612	7.2912	2.3772	7.6923	6.3905	3.3336	5.462	6.3543	7.2571
CORO6	2.4241	1.7867	2.7059	1.4026	4.9944	2.6586	3.9804	2.4946	1.2501	1.4318	1.9545	2.6611	2.7027	0.7169	1.5742	2.4359	2.4893	2.2486	1.6199	2.5111	1.2856	1.9044	0.9745	0.8597	1.4656	2.238	1.4132	2.2279	4.0711	2.6221	1.6755	2.2591	1.2947	1.8927	2.2056	3.6785	1.0091	4.4318	1.7289	1.6688	3.5814	2.6784	1.0348	1.6774	1.4666	2.5583	2.8907	3.2437	1.6418
CORO7	8.6801	8.514	8.986	8.3365	8.7689	9.601	8.8796	7.4416	8.3235	8.6965	8.0914	8.9914	8.837	7.3642	8.6219	9.4769	8.6372	8.3916	8.3564	8.5573	8.5415	8.5098	8.9022	8.2549	8.6565	8.2168	8.5195	8.8675	8.6558	8.8926	7.9468	8.0923	8.037	8.6073	8.2678	8.21	8.5808	8.9196	8.2982	7.6766	8.5101	8.096	8.4246	7.8329	7.9446	8.479	8.7999	8.5268	8.3716
KCNK9	0.7889	1.1539	1.3922	2.2066	1.4411	3.2825	1.487	2.4272	1.6173	1.2377	0.7816	2.5716	2.8011	0	2.6708	5.3727	1.0462	0.5548	0.6026	1.9774	1.764	0.7535	1.1933	1.6656	2.1775	1.9215	2.2635	1.655	0.6649	0.9759	2.1014	0.4269	1.7334	2.2626	1.9764	1.4936	0.591	1.8115	0	2.8534	2.3544	2.6784	2.7588	2.9764	1.0414	1.9238	1.9068	0.9838	1.9364
LOC285456	3.6605	3.0619	2.5545	4.254	2.4489	1.0967	3.8054	3.1674	3.745	2.1361	2.3087	2.9004	2.0753	3.4134	2.9065	1.0722	3.1962	3.3091	3.7486	3.0608	3.0337	3.2064	3.4557	3.1049	3.345	3.0224	3.6871	2.2279	3.5284	2.8963	3.4428	3.7435	4.1818	2.0895	3.4803	3.5723	3.6606	2.9119	2.8112	3.1851	2.8874	3.3384	2.9666	2.1035	3.8484	2.8653	3.0588	3.0866	3.7409
BDNFOS	6.4837	7.3734	7.0555	7.4764	6.3846	6.0367	6.7061	6.8729	7.1935	7.0125	6.8067	6.7778	6.5099	6.9814	7.4036	4.6025	6.834	6.8374	7.2716	7.0366	6.8677	6.7865	6.5857	6.5171	6.6532	7.0877	6.5203	6.5364	7.2445	6.6235	6.6999	7.3154	7.4936	6.5906	7.2841	7.6255	7.4456	6.6847	6.7286	7.286	7.5407	7.3003	6.2588	6.9443	7.3022	6.5832	7.2166	7.0838	7.1616
KCNK7	1.2961	1.605	1.2016	1.2109	2.6196	0.8148	0.7834	2.2034	0.7564	1.7557	1.8141	2.1452	1.7207	1.1936	1.5742	2.1071	2.0687	1.5242	0.6026	1.466	1.764	0	1.7012	1.6656	2.8763	1.3499	1.65	0.9419	0.6649	1.9636	1.5459	1.4443	1.2947	1.6648	1.6003	1.8968	2.1841	2.0043	1.9175	1.5201	1.904	2.1295	1.0348	1.6774	0.4358	1.0341	1.9068	1.7142	1.4684
FAM155B	6.2881	5.9789	6.4977	5.8216	5.9071	6.8052	5.5704	6.8402	5.8886	5.8076	6.0061	6.4981	6.4331	5.9575	6.8186	3.1838	6.4533	5.9967	5.8194	5.7981	5.6126	5.3253	5.9191	6.247	6.1944	6.2056	4.9842	6.1373	6.3332	5.6892	5.1183	6.58	5.4115	5.2647	6.3585	5.7458	6.5178	6.7606	6.3741	6.0796	5.7309	6.461	5.6967	6.7535	6.0576	6.4124	6.7335	6.0971	6.3564
ACOT11	9.7755	10.4763	8.9555	10.1593	8.9239	9.3298	10.5059	9.3463	10.5104	9.55	10.5615	9.1447	9.5204	10.7842	10.3874	8.4432	9.4043	10.4368	10.0762	9.398	10.5526	9.9832	10.2858	9.7045	10.0866	9.9197	10.2361	8.8007	9.933	9.1709	10.1306	11.0694	10.3638	8.5744	9.7168	10.1348	10.32	9.7561	10.6647	10.1732	10.1382	9.8189	9.4098	10.2275	10.5714	10.4652	10.1946	10.0376	10.5444
ACOT12	6.261	5.7353	4.4885	5.9031	3.5823	2.7428	5.2669	4.2695	6.163	6.3423	5.4283	4.8653	4.9684	5.565	4.7393	0.7951	5.3492	5.3529	5.1381	5.0063	6.0997	6.3803	4.98	6.2572	4.8321	5.441	6.1468	4.727	5.7778	4.9678	4.8838	5.5586	4.6001	2.2626	5.7012	4.8876	5.9367	6.4815	5.9781	5.238	5.6279	5.3636	6.123	5.121	5.561	6.3704	5.7834	5.8259	5.6475
BEX5	8.1503	7.5981	8.1013	7.3695	7.926	7.2877	6.9496	7.9069	7.7622	8.0303	7.5064	7.9445	8.2975	7.7845	7.9766	7.5326	8.3275	7.8	7.9974	7.7394	8.2723	7.78	8.3848	8.507	7.4105	8.0613	8.0562	7.6347	7.8376	8.0495	7.1798	7.9512	7.9272	7.7396	8.2393	8.5013	8.2178	8.0309	8.0518	7.7724	9.0357	7.5339	8.2131	7.8586	7.9247	7.093	8.5803	8.4619	7.9337
BEX4	10.5202	10.8088	10.7968	10.9097	10.3137	10.3742	10.4461	10.585	10.7963	10.9896	10.1326	10.3606	10.8459	10.6488	10.8332	10.7779	10.619	10.3876	10.7219	10.5375	10.5197	10.7978	10.9197	10.824	10.5632	10.657	11.0462	10.151	10.6829	10.648	10.6625	10.3195	10.8085	10.4046	11.0361	11.3737	11.1155	10.5879	10.1963	10.8672	11.3039	10.651	10.4322	10.9417	10.6346	10.4873	10.9705	10.5882	10.5665
BEX2	9.2103	9.5092	9.3791	9.5755	8.8162	8.9997	8.9054	9.3727	9.6001	9.8064	9.3027	9.4294	9.5524	9.4432	9.6372	8.7882	9.5461	9.5004	9.4063	9.2196	9.629	9.8391	9.6051	9.4844	9.658	9.7045	10.2723	9.1366	9.6111	9.3387	9.092	9.2936	9.5636	8.9867	9.7735	9.9066	10.3316	9.8042	9.4156	9.3862	10.1931	9.1154	10.0322	9.8816	9.6329	9.6052	10.2635	9.7747	9.6131
BEX1	6.9199	7.3353	7.2147	6.3782	6.7916	6.2218	5.6241	6.1613	6.8159	5.3114	6.216	6.534	7.7011	6.7267	7.178	5.7919	7.0209	6.779	6.6441	7.0606	6.7912	8.1787	6.4032	6.4578	5.5702	6.2355	6.501	6.8249	7.2814	7.645	4.9997	5.8183	7.1494	6.5347	6.4984	5.7212	7.5337	7.7303	6.6043	5.1008	7.1051	5.2657	7.4477	6.2995	6.6405	7.1962	7.9676	7.1474	5.8555
CRYM	10.1151	9.8414	8.9195	7.14	6.9481	8.7183	7.7447	9.562	9.5164	6.8509	10.5806	9.5507	8.104	10.5722	7.6492	8.9123	9.4593	10.2156	9.3432	9.6718	10.6601	11.3223	10.0121	10.6943	7.2191	8.3731	7.0461	9.5404	9.9923	8.9514	7.006	8.7789	9.2156	8.0543	7.5986	8.0682	10.612	9.214	9.8367	6.603	8.7116	5.7549	10.8639	7.1184	10.1708	10.7893	8.0422	10.2745	8.8721
SULT1A3	7.2576	7.4063	8.1073	7.994	8.4747	7.6423	7.7522	7.4536	7.698	8.0385	8.028	8.1967	7.8223	7.6072	8.2682	7.9475	8.3451	7.8307	8.1131	7.3917	7.91	8.1017	7.6563	7.4857	7.5388	7.774	7.7654	7.7645	8.8161	8.2038	7.8834	7.8434	8.314	7.584	8.1086	8.3924	7.3996	8.4355	7.7111	6.5799	8.3636	8.1306	7.5455	7.9541	7.7641	8.2787	8.4866	8.7067	7.9972
EVI2A	5.9403	5.9411	7.0581	4.6626	7.4535	7.7178	7.6978	5.8939	5.3446	5.7358	5.2074	7.4592	6.997	5.565	6.6784	8.8202	6.1982	5.449	5.6056	7.8917	6.4474	8.4115	6.1326	7.9358	5.7127	4.5426	4.1785	7.263	6.0313	7.539	6.2714	6.9206	5.9885	8.2131	4.997	4.8876	4.4768	6.4976	5.0621	6.0323	6.5158	4.718	9.5554	4.0822	6.9513	7.0632	6.0361	6.6819	6.2262
SERPINA5	13.4728	13.2616	12.7973	12.5689	11.7263	11.2744	12.0189	13.4217	13.3246	10.951	13.2473	12.6127	12.9997	12.993	12.8561	8.3965	13.6151	13.4354	13.6533	13.0767	12.649	12.5829	13.4842	12.9507	12.6351	13.0623	12.1772	12.4244	13.4358	13.1108	12.65	13.8227	13.0652	11.4582	11.4116	11.7588	13.7486	13.9366	13.4078	13.2997	12.8461	12.804	12.5819	12.7801	13.5554	12.4711	12.3989	13.3047	13.1063
EVI2B	6.7053	6.7493	7.7228	5.0103	8.6011	8.7555	8.3783	6.506	5.8886	6.056	6.0537	8.4644	7.7603	6.3133	7.2086	9.8813	6.3186	6.0072	6.191	8.8616	7.1093	8.3061	6.5785	8.703	6.2754	5.7788	5.4281	8.2423	6.9939	8.4553	7.0305	7.0979	6.8592	8.6609	5.6041	5.493	4.9244	6.7936	6.2479	6.8053	7.076	5.8759	9.5843	5.2307	7.4591	7.7536	7.025	7.1867	7.2028
FOXN1	0	3.1965	1.7114	3.754	0.7537	0.4643	3.3241	2.4272	3.5033	2.2434	0.7816	0.8161	2.7027	2.6203	2.9065	0	1.0462	2.8273	1.6199	0.9117	0.9697	1.9044	1.1933	1.2374	3.847	3.5659	4.6709	0.6907	2.5069	1.1948	2.757	3.264	4.0863	1.0603	4.7409	4.8653	3.2642	1.0029	3.0717	2.7234	3.6354	5.1332	1.0348	2.4321	2.2869	1.2613	2.9772	1.2038	4.6044
NICN1	9.0938	9.4575	8.8363	9.5687	8.7713	8.4957	9.3667	9.2737	9.366	9.326	9.2351	8.7507	9.0849	9.1467	9.2954	7.2776	9.0035	9.254	9.2573	8.9509	9.2493	9.165	9.0517	8.7634	9.8181	9.5926	9.6434	8.8585	9.2496	8.8331	9.3761	10.0208	9.7708	8.4797	9.5685	9.6622	9.4354	8.9935	9.3117	9.6968	9.4277	9.5419	8.3517	9.32	9.2604	8.9905	9.6273	9.3081	9.6723
COL14A1	10.34	10.3443	10.5474	11.9322	12.7747	10.0576	13.3754	11.2976	10.533	10.6675	10.5101	11.3494	11.6497	10.7713	12.2992	10.184	11.0378	10.4548	9.5115	12.5409	9.6455	8.9286	10.3499	11.3296	11.2012	11.4871	11.9363	10.473	10.1553	11.8861	12.3774	9.4587	10.4427	12.7962	10.88	10.5525	10.0632	9.4404	10.0015	12.14	9.8508	12.186	11.4418	10.1824	9.512	11.4343	8.8083	10.1456	12.3033
GNA14	7.9484	7.7036	8.224	7.7788	8.2213	7.9482	8.6728	7.7518	7.4516	7.5553	7.7571	8.4139	8.0095	7.9773	7.5785	6.8768	8.3883	7.8624	8.0491	8.3561	7.84	8.0502	7.9507	8.166	6.9743	7.3598	8.038	8.7188	7.8777	8.5225	8.863	7.1159	7.282	8.5813	7.2159	7.147	7.3445	7.4976	7.9742	8.6755	7.1522	7.6835	8.4694	5.9797	7.5515	8.3356	6.5761	8.0864	7.9021
GNA15	5.0923	4.5268	6.001	3.5666	6.0853	6.3945	5.9274	4.9241	3.7074	5.3237	3.468	6.2321	6.3049	4.4327	5.476	7.199	5.458	4.4664	3.9556	6.1835	5.0492	5.8562	5.4523	5.6246	6.395	4.2455	3.2915	6.0531	5.4314	6.2557	4.7432	5.2417	4.4159	7.1452	3.9068	3.1972	3.5401	6.3186	3.8506	4.1294	4.5762	3.5192	6.7475	5.0269	4.3996	5.9652	5.0479	5.4705	4.8715
GRIN2D	2.8452	2.4574	3.0831	3.0977	4.098	2.9694	3.729	3.4312	2.3606	2.9618	1.8141	3.4944	3.6415	2.4608	3.2442	4.4319	3.1392	2.0987	2.6285	2.8998	1.764	1.6124	2.9551	2.0904	3.4878	3.3196	2.9801	3.308	3.0046	3.2782	3.7961	3.1567	2.7683	3.3541	3.39	3.4578	2.9226	5.05	2.8112	3.6462	2.5917	3.5192	2.6424	3.4084	3.0717	2.4701	3.9267	2.9714	3.3981
IFFO1	7.4204	7.3058	7.7317	6.5089	8.2525	7.5202	7.7877	5.7425	6.9666	6.7724	7.1992	7.6973	6.7791	7.0193	6.7968	8.0129	7.4998	7.4857	7.0741	7.6786	7.2791	7.5669	7.4029	7.3304	5.5702	6.5489	6.7346	7.4894	8.1605	7.9269	6.7581	5.9686	6.7813	7.0888	6.3938	6.8044	7.2516	7.4611	7.1377	5.7613	7.1797	6.9801	7.4302	5.3128	6.9389	7.7442	7.1744	7.6794	6.47
KLK5	4.5805	3.6829	5.1607	0	5.3382	6.3073	2.8339	1.9385	3.7816	0.4218	3.5141	6.5041	2.8931	3.5779	0	0.7951	5.9883	4.8651	4.0934	4.4108	5.6266	5.5947	5.0234	5.526	0	3.0764	0	6.2923	5.0784	5.7423	0	2.453	5.0432	4.6368	0	2.4698	4.5092	4.0929	4.2521	4.2758	4.2693	0	5.1961	0.6319	4.0766	4.3618	2.3575	5.2412	1.9364
ADD2	2.2138	1.397	2.1937	1.5716	4.1266	2.6586	3.5182	3.4985	2.0363	4.025	0.7816	2.6611	3.4118	0	2.6054	5.1959	1.4725	0.9546	1.3534	2.8998	0	0	0.7166	1.9953	3.1865	2.6476	1.8534	2.0251	0.6649	3.4582	1.5459	1.9085	1.6015	3.7529	3.39	2.3465	0	7.1706	1.5119	2.0404	2.2193	2.7525	2.3772	3.4084	0.7702	1.7845	2.5948	2.1968	1.2712
C11orf35	5.0909	5.6547	4.289	5.4688	3.5404	4.2252	5.2474	4.5948	5.0703	4.8434	4.9176	4.6534	4.4311	3.498	4.7878	5.2125	4.6583	5.2405	4.404	4.8462	5.7162	5.3112	5.0994	4.2176	5.8115	5.6479	5.5003	4.5695	5.9879	4.9151	4.1889	4.7335	5.5135	3.8331	5.0422	5.3862	5.5037	5.0533	5.6165	4.7228	5.3163	5.3838	4.6469	4.3998	5.098	5.1126	5.8549	5.1018	4.8291
SEMG1	0.7889	0.4941	4.7017	2.2066	1.2463	2.5691	0.4442	0.3306	0	4.8838	0	2.0154	1.9089	0.7169	0.359	0	1.0462	0	1.0263	0.3716	1.5445	1.2459	0.9745	3.0587	2.0605	1.6638	0.7764	2.9551	0	0.9759	2.1908	1.0235	0.6611	2.5568	0.9284	0.9321	0.591	0.5869	0.5489	1.167	3.7864	0.4196	1.0348	3.0738	2.0616	0.4322	2.7986	0.9838	0.7713
SEMG2	5.8881	3.6363	7.0116	6.4559	3.5823	3.0377	3.1592	2.7915	3.3163	6.8209	1.2856	3.3936	6.3943	4.1484	3.5872	0.7951	4.256	1.7421	3.0457	3.2056	5.3833	4.4314	3.0701	4.9226	5.9937	5.811	3.2915	6.1373	2.6483	3.9841	4.7283	4.1313	3.1919	4.1989	4.9556	1.8968	2.6001	3.3271	3.542	3.7162	7.2765	4.5618	4.1941	5.8822	5.0018	3.6469	6.8641	2.9102	4.1952
OLIG1	5.9145	6.4988	6.0443	5.4178	4.1822	5.3117	5.9359	6.8786	6.7295	5.825	5.5215	5.689	5.9125	5.4207	7.5933	1.6805	6.2394	6.5454	5.8586	5.7358	5.3155	6.0627	6.2591	5.1927	6.891	6.4653	5.6962	4.4514	6.3014	4.9378	5.582	6.8663	6.514	4.2818	7.0562	6.7199	7.1627	6.1756	6.3497	4.5495	6.6466	6.0551	3.9711	6.6309	6.3722	4.6696	7.2415	6.3485	6.7654
BCAT1	6.633	7.0498	8.0509	6.7216	7.785	8.3109	8.6406	7.9853	7.4373	6.3956	7.4892	7.9333	8.1972	7.542	7.486	8.4894	7.4509	8.6959	8.472	8.2333	7.3987	7.4642	8.3382	6.9449	5.9857	7.4849	5.6695	8.2855	8.0691	7.5663	6.7508	7.7069	7.8013	8.9634	7.1871	7.7131	7.9723	9.9029	7.3895	6.4573	5.8153	7.6596	8.1453	5.7705	8.0605	7.104	7.2887	7.1899	7.3631
MACROD2	7.6097	7.8019	8.0685	7.8949	8.4048	7.7048	8.2389	7.8613	7.9807	7.4778	7.7402	7.8042	8.2612	7.7066	8.1139	6.8169	7.8741	7.6731	7.7558	8.0197	7.1341	7.2791	7.7104	8.2863	7.3557	8.0154	8.0196	7.4695	7.4884	8.0495	7.5166	7.8386	7.8782	7.96	7.7991	7.7286	8.0543	7.3981	7.5934	8.3951	8.1118	8.2974	7.9295	7.7851	7.8205	7.4961	7.1467	7.6281	7.7012
MACROD1	8.9497	9.4088	8.5167	7.6805	7.2986	7.7765	7.931	7.7345	9.0405	8.6028	8.5391	8.5678	7.7169	8.0316	7.8159	7.0786	9.2201	9.0779	8.785	8.7849	9.9627	9.9839	9.6755	8.7049	8.2844	8.2375	7.8956	9.0797	8.9854	8.9514	7.0395	8.1053	8.1488	7.2518	7.6236	8.201	9.6087	9.262	9.2707	7.8129	8.7882	7.2818	9.077	7.6475	8.7527	9.2306	8.5803	9.4585	8.2936
AKAP4	1.6706	2.5608	0.406	2.3059	0	0	1.0578	0.8259	2.9162	0.4218	1.6585	0.8161	0.9399	2.2815	0.8857	0.4516	1.6462	0.5548	1.3534	1.6118	0.9697	1.6124	2.0761	1.5365	0.7695	1.7984	1.4132	0	1.4628	0.9759	0.8662	2.0351	2.4984	0.6255	1.9764	1.8968	3.0159	2.5898	2.3692	1.6688	0	1.0091	0	0.8674	2.2869	0.4322	2.5948	2.5578	1.6418
AKAP5	7.2167	7.4169	8.3883	8.3837	8.9015	7.9897	8.4305	7.3094	7.5451	8.0837	6.6928	7.4245	7.1634	6.1787	7.082	6.139	6.4649	6.6569	6.4778	8.0851	6.4234	6.2302	6.3473	7.3617	6.3583	8.0713	8.6072	7.9693	6.0945	6.929	8.5148	7.781	8.333	8.5399	7.8209	8.6506	6.1264	5.8883	6.1097	8.2254	8.0284	7.6451	6.8819	7.3426	6.9138	6.4005	6.721	7.4647	7.1391
AKAP3	6.4349	6.958	5.9336	6.7832	5.3744	6.4582	6.1042	7.1924	7.0515	6.0924	6.6261	5.3146	5.4648	6.9154	7.1553	3.1838	6.4533	6.2753	6.8782	6.2407	6.3147	6.791	6.3301	6.7329	7.2157	6.8725	7.1631	6.4115	6.1785	5.9217	7.5529	7.1301	6.9903	6.5177	7.4444	6.4988	6.2274	6.1453	6.9451	7.0855	6.64	7.7484	6.5437	6.9523	6.918	6.5745	7.0502	5.6309	6.8953
ORC1L	3.8544	4.8465	3.8403	2.2066	3.6231	4.785	4.2773	3.2864	4.7093	2.6855	4.4256	4.2956	3.4118	3.7256	3.5529	4.1327	4.5243	3.9579	4.1366	4.3907	4.9632	5.2231	4.5946	4.8014	2.652	2.4161	2.6386	3.7965	4.0711	4.0971	2.5697	3.4573	4.0863	3.8098	3.2256	3.1239	4.1045	7.9453	4.2521	2.9143	3.3422	2.7525	4.9244	2.6372	4.7223	5.7758	3.7414	4.7929	3.0123
PIPOX	12.4668	11.7812	10.4582	5.4178	8.4092	9.9094	9.5472	10.9428	11.7745	4.6106	12.4145	11.1882	7.4814	12.5103	9.5431	10.0558	11.9888	12.2293	12.05	12.1905	12.9327	13.1552	12.3897	12.1802	6.8607	9.7178	4.8598	11.8277	11.8444	11.1545	7.6526	10.4594	11.1953	10.0309	5.7625	7.8947	11.745	11.8542	12.3515	4.4296	9.4566	4.8756	12.1991	4.8038	12.4657	12.7579	9.3971	12.6501	10.6203
NOVA2	5.6475	5.2694	5.822	5.6715	5.9951	5.4051	5.9528	4.9241	5.7384	5.6211	4.5636	6.1261	5.762	5.1601	5.1825	7.5525	6.0668	5.6909	5.2406	5.3866	5.2073	5.0547	5.5839	4.7293	3.8819	5.5307	5.0785	5.8142	5.896	5.7935	5.1409	4.5039	5.9139	5.6392	5.4412	6.2718	5.5724	5.5134	5.415	4.4707	5.4433	5.7091	4.7385	4.1283	5.064	4.4566	6.066	5.5827	5.6373
LOC255167	5.3197	6.7978	6.0584	8.1764	5.5217	4.2064	6.8403	7.1511	6.9746	6.5021	5.6715	5.3008	5.0506	5.9575	7.1752	4.6588	6.3752	6.3352	6.2994	5.6026	5.3327	5.2751	6.2036	4.9096	6.2556	6.7615	7.6818	4.6049	6.1901	5.2256	7.0365	7.1755	6.6159	4.7575	7.3656	7.3169	6.6618	6.5449	6.5412	6.3065	6.2385	8.6524	3.922	5.7411	5.971	4.7087	6.9414	5.7317	6.6123
FAM64A	1.0647	1.397	1.2016	1.2109	3.5823	4.8242	3.913	1.7303	2.0363	3.297	1.4841	2.825	2.5972	1.5513	2.6708	4.7204	2.5778	1.2673	1.3534	2.8998	1.764	2.1471	2.3734	1.9953	2.0605	0.6956	2.0317	2.9551	2.1741	2.8963	1.4036	2.6239	2.0694	3.5672	3.2936	1.7092	1.3329	6.5526	2.0843	2.9727	2.3544	1.5972	3.3095	2.572	2.1787	2.6414	2.7986	2.0904	1.4684
TMEM132A	7.4834	7.5359	8.2763	9.0771	8.1672	9.0083	8.6754	8.1129	8.0722	8.9255	6.3868	8.1708	8.602	6.6455	8.4059	8.6178	7.6088	7.4397	7.4399	7.6366	6.7974	6.7364	7.9712	7.2218	9.3807	8.5904	9.1645	8.5471	7.1339	8.6168	9.1724	8.1321	8.1113	8.4147	8.7572	8.6025	7.3034	8.2772	7.2251	8.4755	8.5183	9.1083	7.9108	8.0711	7.0196	6.9897	8.8718	7.5699	8.4865
STRN	8.8576	8.8197	8.9205	9.7641	8.4981	8.6599	9.4002	9.4874	9.3542	8.8564	9.0784	8.847	9.0697	9.2478	9.6387	8.8619	8.9744	8.9178	9.1813	9.0202	8.6044	8.3123	8.112	8.8681	9.0332	9.578	9.5446	8.8732	8.5824	8.7609	9.4315	9.0502	9.277	9.4399	9.2811	8.2811	8.6328	8.5737	8.7565	9.0667	8.5713	9.6699	8.8564	8.7003	8.6167	8.7397	8.0447	8.6076	9.6105
CCL28	4.6862	5.1583	5.4667	6.9876	6.4673	4.7242	6.2751	7.1006	5.8886	6.9651	4.246	5.4836	6.1917	5.1601	7.2086	7.9197	4.7118	4.9551	5.0505	5.5673	4.4335	4.7212	4.1738	5.5679	6.9081	6.7408	7.1868	4.2095	5.0014	5.2745	7.1551	6.2024	6.2029	5.8842	6.788	6.0525	5.0837	5.3276	4.7997	7.3201	6.0222	7.3521	5.1328	7.1989	4.5806	5.1243	5.8307	5.4599	6.6534
DIO1	10.8425	11.1825	8.5103	4.788	6.2109	8.9273	8.8681	9.3721	10.6932	5.4184	11.9594	9.6338	6.4254	11.558	8.7787	2.5307	10.5629	10.651	11.1785	11.2314	13.0618	12.2485	11.6491	11.6939	6.958	7.6385	3.8857	10.5929	10.756	10.4073	7.2096	10.2633	9.8722	9.4612	3.9705	5.9921	9.9318	10.6057	11.4582	1.5201	7.7009	3.016	11.9767	3.4812	11.5718	12.7515	9.9804	11.4797	9.2921
CCL21	7.8697	8.1435	8.4526	5.1769	11.2861	8.9965	9.8149	6.6085	6.8637	4.1682	6.6314	9.7274	9.8934	7.2805	6.2668	1.0722	8.3179	7.8507	7.2367	9.9177	7.2201	9.3255	6.9071	9.3114	5.482	6.0856	4.7366	9.7312	8.4702	10.3759	5.4158	6.4152	6.2255	9.2791	5.1331	6.8448	6.4855	6.1955	6.9011	4.4707	7.3225	3.8915	9.6842	3.6486	6.7673	7.3799	8.0118	8.3161	7.1463
CCL20	5.5388	4.5268	7.643	0.729	7.0562	6.4519	4.6531	3.6542	2.8487	3.297	4.3765	7.0675	5.7249	3.5779	1.9356	10.6776	5.7038	3.6155	5.1592	5.2147	6.0483	4.4765	5.5839	7.0283	5.2344	3.0764	2.7447	5.1452	4.7733	5.914	2.0061	3.4573	4.9377	6.6483	2.2056	2.6888	4.4436	5.6639	3.9403	3.1349	5.1778	0	5.4421	4.4876	3.8833	4.41	4.0909	8.5919	2.7344
CCL23	3.4363	2.7479	5.559	1.5716	6.2952	4.4761	5.686	2.9442	1.0242	6.3423	1.9545	5.3146	4.9684	4.2976	3.9719	1.3047	1.8012	3.5592	3.4396	3.9444	3.1934	4.1261	3.4974	5.9051	4.422	2.7837	2.8905	5.1199	3.795	6.2373	2.9739	4.0132	2.9956	3.9174	4.2355	4.4517	2.1841	3.6492	2.0843	2.9727	4.8521	1.7498	5.5429	2.5038	3.5338	2.6414	4.0909	3.3397	3.3489
CCL22	4.1782	4.2141	4.081	0.41	5.6455	5.8658	4.8643	2.2819	1.6173	1.4318	1.4841	4.8464	5.7497	0.7169	2.6708	5.946	3.0799	1.7421	1.3534	5.7037	3.6441	5.3498	2.5423	5.4293	3.6983	2.3298	0.7764	5.3437	2.6483	4.5182	2.1908	3.264	2.166	5.137	3.1542	1.4936	2.0136	2.3266	2.3692	1.8036	3.6876	1.4265	5.2368	2.7593	2.4817	2.7945	3.5287	4.3612	4.9059
SLC23A1	10.4859	10.5991	8.4804	5.137	7.4731	8.943	8.7678	9.0393	10.1236	5.3114	10.8765	9.2544	6.0185	10.9311	7.7903	8.9811	9.7165	10.1717	10.4689	10.7084	11.7162	11.2461	11.1528	10.5278	6.2083	7.1207	2.8435	10.2269	9.324	9.5193	6.7763	8.9533	9.1993	8.9852	4.4593	5.55	9.1487	9.7961	11.0686	3.0828	7.616	3.6413	10.3035	3.5163	11.0051	11.3547	8.2968	10.7186	9.013
ALPK2	9.824	10.2386	10.2093	8.1665	10.0872	10.6518	8.9784	9.1257	9.1267	7.0076	10.3159	10.1411	9.0758	9.5756	8.0353	9.4703	9.7437	8.7998	8.9469	10.4941	9.9586	9.4859	9.4807	9.6544	7.2923	8.7494	7.139	10.01	9.0184	9.6911	6.8672	8.9055	9.4803	9.8578	8.6559	8.1186	9.1525	8.6369	9.6778	6.5656	8.6636	7.6353	9.7339	7.2571	9.9498	10.1442	9.5801	10.3366	8.7847
C8orf46	5.1076	5.8107	5.627	4.7177	5.2499	5.9479	5.3585	4.3262	4.5486	3.7973	5.998	5.7717	4.4372	5.2111	3.8358	5.3599	5.458	4.9981	5.3907	5.8723	5.9622	6.0627	5.0234	5.7169	4.5791	4.1976	4.3564	5.6117	6.5196	6.095	3.7379	5.6505	5.7677	4.505	4.8352	5.2904	5.1674	4.8385	4.4787	3.3703	4.7578	4.3866	5.5908	3.5163	5.7805	6.3208	5.477	5.9065	4.2498
CDC45	1.4954	0.8613	2.1937	0.99	2.3552	3.7577	4.013	0.8259	0.7564	2.9618	0.4431	1.537	0.5452	0.7169	1.9356	3.9388	1.6462	0.9546	0.6026	1.1211	0.9697	1.6124	2.281	1.0609	1.6389	1.163	1.1296	1.507	0.6649	2.1843	0	1.7697	2.0694	2.5568	2.5214	2.0627	0	7.9483	0	2.5035	2.5917	0.7443	2.5159	1.7963	0.7702	2.0509	1.5024	1.3947	1.2712
FAM70B	5.1818	4.4208	5.8868	5.8047	6.4219	6.4393	6.428	4.5646	5.0765	6.905	4.0719	6.4423	5.9771	5.3767	4.9117	8.0494	5.623	5.9753	4.9573	5.2147	5.6266	5.5319	5.774	5.3547	6.9863	5.3886	6.6721	5.8607	5.6321	6.5064	5.582	6.1544	6.0147	6.5763	6.616	7.0216	5.062	6.0932	5.1587	6.0046	5.96	5.5725	6.1552	5.3618	5.4016	4.8376	6.2423	5.7493	5.1695
UBE2L6	9.6675	9.6493	10.1021	10.2868	10.2835	10.1607	9.9919	10.0255	9.604	10.8743	9.0745	10.2675	10.121	9.3832	10.0601	10.7803	9.8362	9.7705	9.4961	9.9442	9.4557	9.9533	9.8354	9.9611	10.3228	9.8812	10.482	10.013	10.0235	10.5874	10.6402	10.1022	9.9097	10.1314	10.5823	10.3223	9.7367	9.9224	9.5721	10.2348	10.404	9.9441	10.2467	10.5632	10.0782	9.6423	10.4019	9.8737	9.9962
DNAJC6	8.9	9.5572	8.5757	9.7177	8.3603	8.7377	8.6445	8.8019	9.1496	8.2328	9.6768	8.8035	8.1583	9.7657	8.4911	7.6176	8.8617	9.5656	9.3224	9.0372	9.6914	9.2609	9.1998	9.124	8.7987	9.768	9.9207	9.0254	9.154	8.7422	9.1419	8.7946	9.2784	8.4841	9.353	8.5247	8.9781	8.7149	9.5624	8.6218	8.5129	9.8726	8.9739	7.673	9.1574	9.9413	8.6544	8.8693	9.279
NTRK1	6.7002	4.8258	5.0937	1.4026	3.4527	4.5005	1.8173	2.4946	5.0765	0.7477	3.9429	3.914	4.4372	4.1484	1.9356	1.9784	5.5151	3.7219	3.9066	4.3075	4.4652	5.2231	5.7222	4.773	2.9439	4.5037	1.2783	3.2626	5.8673	5.1226	2.757	2.7023	3.0473	3.9683	2.8722	2.2116	5.8507	4.7869	6.1193	2.0404	4.1256	3.1862	4.9378	1.5477	4.3996	3.4763	3.0588	5.1247	3.5364
SLC18A2	1.6706	2.0932	1.8479	1.5716	3.3594	2.6586	3.5629	1.3478	2.1527	1.2377	2.5928	4.3504	3.5312	2.0766	2.1343	3.1838	1.9412	1.9314	1.6199	3.0091	3.5877	3.4063	2.281	3.7247	1.4656	1.7984	0.5609	2.3194	3.4533	3.7622	1.4036	2.5409	3.1453	3.8646	1.8006	1.4936	1.5971	1.5888	1.2563	0.9517	1.7161	2.0137	4.2349	0.6319	1.7946	4.0329	2.3575	3.0302	2.1808
RALBP1	11.7041	11.7442	11.626	12.4453	11.357	11.4944	11.6577	12.3461	11.8103	12.5347	11.7348	11.8169	11.853	11.54	12.3799	10.3678	11.7885	11.7081	11.5309	11.8175	10.962	10.9007	11.6366	11.6409	12.5034	12.1173	12.7735	11.2232	11.723	11.4063	12.6036	11.5839	11.481	11.1512	12.1193	11.4581	11.697	11.7873	11.726	12.6811	11.7639	12.2462	11.3204	12.9416	11.8912	11.1236	11.4873	11.1935	12.1754
TMEM179	0	0	0	0	1.0209	0.4643	1.2883	0	0	0	0	0	1.2495	0.7169	0.359	3.7546	0	0	0.6026	0.3716	0	0	0	0.3466	0	0	0	0	0.6649	1.3848	0	0	0	0.6255	0	0	0	0	0	0.3911	0	0	0.6082	0	0	0.4322	0.5443	0.407	0
ZNF831	4.1782	3.6829	4.5893	1.2109	5.1833	5.587	4.3808	2.9442	3.0422	3.0824	2.5928	4.9741	4.6632	1.8377	2.5368	5.6722	2.9533	2.9196	2.5022	5.6955	2.8541	4.5203	3.0701	4.9096	2.2857	2.3298	1.5365	5.1944	3.7328	5.4655	2.4299	2.2591	2.9421	5.4006	2.2056	2.3465	1.5971	2.0043	2.7127	1.5201	2.6971	2.6784	5.7678	2.3567	2.6533	3.23	3.6389	3.6329	3.6217
TRIM46	1.8267	2.7479	2.9068	2.3988	4.4546	2.7428	4.5005	2.6208	2.2604	3.649	1.8141	3.2852	3.8396	2.0766	3.6207	6.6684	2.5778	2.0987	2.5022	2.9555	1.2856	2.5363	1.9617	1.8936	3.3942	2.9663	2.5825	2.4868	3.5998	3.179	3.6774	2.8473	2.6396	2.9092	3.6456	3.3969	2.3365	4.0054	1.5119	3.4546	3.3422	2.823	2.8664	3.7105	2.0616	1.7845	3.2093	2.6355	3.1904
NCRNA00219	7.4417	8.2304	8.0979	8.4132	8.3842	7.7152	8.2662	7.7638	8.1248	8.6438	7.3968	8.1803	7.5851	7.9171	8.5499	8.2543	8.1991	7.9661	7.8593	8.0726	8.4108	8.3762	7.5685	8.3881	7.8167	8.1251	8.6019	8.0897	8.0754	8.067	8.5835	7.7743	8.3382	7.4794	8.0347	8.6126	8.2202	7.9541	8.0315	8.3296	8.8792	8.1696	8.0021	8.194	7.5757	7.7882	8.0769	8.2605	8.099
MTNR1A	3.9928	4.6726	3.5514	2.3059	1.2463	3.7166	3.1592	4.0403	3.6688	1.2377	5.1207	3.2278	2.8011	5.6227	3.4817	0.4516	3.892	3.821	4.476	4.1963	5.8468	5.804	3.5774	4.4355	2.7307	2.4161	3.4251	3.9761	4.3449	3.692	2.0061	4.2139	3.1919	3.3541	3.1171	1.7092	3.1861	3.7058	4.8469	2.422	2.4779	3.561	4.9733	3.2508	5.2086	5.6906	1.2479	4.217	2.7344
TPSG1	1.9676	1.605	1.7114	2.8572	2.3552	1.3325	2.8339	3.1254	2.6252	2.6855	1.4841	0.8161	0.9399	2.4608	2.389	0.8163	1.6722	2.5085	0.6026	1.4813	0.9697	1.6124	1.3832	1.0609	2.9439	2.9663	3.1442	1.912	1.4628	0.403	2.8143	2.7867	2.4222	1.394	3.2256	3.6785	2.0136	1.0029	1.9175	2.3356	2.7173	3.6413	0.6082	2.1035	1.4666	1.9238	3.0588	0.724	3.92
ACAT1	13.2091	13.5006	12.1688	12.6899	11.5081	11.9903	12.3184	13.2354	13.1605	12.4495	13.5255	12.5208	11.9104	13.7083	13.4214	10.452	13.1462	13.2046	13.4915	13.0963	13.8092	13.7229	13.4437	13.3792	13.0108	12.7729	12.8054	12.8538	13.0732	12.6572	12.5135	13.5571	13.2907	11.9357	12.5504	12.9345	13.3461	12.9106	13.4113	12.3605	12.6231	12.4594	13.1409	12.4493	13.6268	13.5485	13.038	13.5361	12.9822
RNF152	9.7858	9.9668	9.0491	7.6021	7.1287	7.9658	8.878	8.0568	9.3412	6.8636	10.4168	8.6204	6.8725	10.0176	8.1473	8.3886	9.6632	10.1576	10.2314	10.0204	10.7366	10.2508	9.6555	9.4778	7.8501	8.5142	8.1795	9.5534	10.1253	9.0291	7.7404	8.8256	8.7714	8.3001	7.4142	7.1096	10.1023	9.5709	10.2433	7.1877	8.2761	8.4763	9.6536	6.6935	9.7048	10.4224	7.6298	9.6741	9.1629
CD200R1	3.3359	3.4866	3.9043	1.8599	4.5422	4.5005	4.8995	3.0376	2.6252	3.0234	3.4204	4.9741	3.4118	3.1249	4.6609	5.3981	3.7846	2.2486	2.3638	5.2485	2.8541	4.6442	3.8906	5.8519	1.7935	2.6476	1.2783	4.2095	3.795	4.6901	2.4299	3.9504	3.4819	4.6049	2.2745	0.9321	2.3365	2.5898	3.149	0.9517	1.7161	1.2328	5.8877	0.6319	3.9174	3.7995	2.2223	3.939	3.7409
PMEPA1	10.5493	9.9508	10.5348	7.7416	11.477	11.1293	9.8542	8.8421	9.7323	8.976	9.6609	10.6955	10.5607	9.7443	8.7722	12.0559	10.6692	10.2775	9.7482	10.6946	9.4645	9.4325	10.1106	10.2747	8.7056	9.3477	7.9727	10.9383	10.3314	10.7264	8.5083	9.0817	9.4326	11.2171	9.3132	9.6786	10.0956	10.1719	9.9094	9.4544	10.0387	7.7023	10.4437	8.7637	9.6589	9.4027	9.0557	10.0167	9.1673
MARVELD3	8.6497	8.6611	7.6209	9.1228	7.3061	8.2289	8.3623	8.4995	8.5838	8.756	8.4036	7.7777	7.7497	8.6865	8.1345	8.2515	7.7946	8.1399	8.7029	8.4414	9.1323	8.8275	8.6912	8.4143	9.1107	8.5862	9.2834	8.52	7.4194	7.9243	8.9183	8.5875	8.6257	8.5166	8.656	8.4319	7.6732	7.3863	8.5868	9.0529	8.3752	8.4327	7.985	8.4001	8.7484	9.4017	9.0043	8.3076	8.3362
CTF1	7.2516	8.0753	7.7815	8.3608	7.9502	7.957	8.3467	7.9616	8.0002	8.4459	7.5177	7.89	8.1467	7.4226	8.1036	3.241	7.477	7.5948	7.4781	7.4087	6.911	7.1596	7.4434	7.1436	8.6216	8.35	8.4824	7.4109	7.7501	7.6681	8.1844	8.4671	8.494	7.4838	8.8083	8.9889	8.1602	7.5982	7.5725	8.6172	8.3925	8.3174	6.7405	8.0667	7.9014	7.4877	8.2628	7.7089	7.9169
LDLR	9.8355	9.1368	10.1391	8.7438	10.184	9.9718	10.2648	11.8262	9.0061	9.2966	9.0918	9.7313	11.5289	9.7014	9.937	7.2098	10.3592	10.2747	9.439	9.6205	9.735	9.0917	10.2178	9.2191	12.8325	9.4284	11.4817	9.7652	9.7332	10.3995	9.0478	9.1869	9.9438	10.9442	11.2066	10.1514	10.7499	10.4667	9.523	9.0276	9.6206	9.6639	8.914	9.9275	9.8145	10.1321	8.4331	10.2089	8.8223
RARRES2	10.0655	9.7139	10.2219	11.5648	10.6973	10.1521	10.9107	10.4459	9.4931	10.6849	8.6165	10.4477	10.1776	9.4217	10.8432	12.5505	10.3301	9.823	9.6986	9.8518	10.3835	10.355	10.1642	9.9525	11.8271	10.9163	11.622	9.7395	10.2211	10.9953	11.1797	10.0799	10.3063	9.3152	10.7851	10.7703	10.6448	10.3153	10.0132	11.3694	11.1996	10.8129	9.8968	10.6755	9.8447	10.0461	10.6243	10.5507	10.5176
IL2RA	3.4363	3.3196	4.3344	1.5716	3.7754	5.3117	5.1977	3.6542	2.4543	1.8939	3.0338	4.8653	3.0613	3.4134	3.8918	5.3981	4.256	1.7421	3.8558	5.3662	5.1885	5.4885	3.0701	4.8429	2.3863	1.6638	0.3075	5.6297	3.4533	5.6892	2.4299	4.8523	2.7683	4.8688	1.6003	1.2399	1.3329	2.1744	2.9033	1.3543	1.904	1.2328	6.0789	1.2473	2.57	5.8907	2.7986	4.217	3.5797
IL2RB	5.6786	6.1463	6.8625	4.4833	7.2011	7.7411	5.686	5.7003	5.0616	6.2293	4.9126	7.5874	6.6792	4.9658	5.6239	9.7095	5.4107	5.3529	4.3349	7.0317	4.5562	6.217	6.3586	7.2606	4.4915	4.5037	3.8623	6.9376	5.2436	7.3439	4.9104	4.2404	6.0843	7.6489	4.9021	4.1163	4.5092	4.8882	5.4763	3.3703	4.8057	3.3384	7.452	4.8319	5.8171	5.3511	6.936	5.8827	5.7266
TRPV6	8.2843	7.115	8.6288	8.5749	8.1672	9.2737	8.0555	7.5877	7.4908	9.7557	7.1489	8.031	8.6621	6.9	7.8141	1.3047	7.7886	6.7912	7.7243	7.2999	7.0108	6.4499	7.2436	7.5174	9.2878	8.1568	8.5452	8.5256	7.4695	7.9995	7.718	8.2639	8.1981	8.066	8.4873	8.6042	7.5179	7.8853	7.3974	8.7442	9.0014	8.3113	6.6753	9.403	8.0719	6.8482	8.0522	7.2059	7.8871
RAB33A	3.484	2.9134	4.053	2.3059	5.1278	4.2357	3.6484	4.5646	1.0242	2.4368	1.8141	3.4449	4.5261	1.5513	2.7935	3.7546	3.5423	1.5242	2.6285	3.496	3.9871	3.4063	2.6934	3.8386	3.5324	2.7837	2.4632	4.6049	3.2011	3.7275	3.6141	1.4443	2.3418	5.949	2.5771	2.5835	1.8203	3.5903	2.2338	3.6098	3.206	2.4299	4.5576	2.3567	1.9343	3.23	2.2223	3.1932	2.3898
PEX7	8.1261	8.6438	8.1549	8.3979	7.5779	7.5321	8.1537	8.6957	8.3953	8.4612	8.5979	8.2826	8.1112	8.4638	8.744	6.7932	8.402	8.4855	8.5439	8.2818	8.34	8.446	8.3382	8.3927	8.651	8.554	8.4938	7.939	8.3691	8.0372	8.7079	8.6538	8.668	7.5687	8.4718	8.7421	8.7995	8.7657	8.2838	9.0259	8.7335	8.4912	8.5135	8.6269	8.7313	8.4481	8.2968	8.5385	8.4046
IL2RG	6.8534	6.4046	7.8132	6.7918	8.7476	8.7492	7.8064	7.8804	6.149	8.2279	5.0752	8.0825	8.3991	5.4207	7.4585	9.0882	6.0123	5.3194	5.7377	8.4119	6.1097	8.1476	6.2712	8.1118	8.3775	7.1743	8.2899	8.2568	6.5288	8.52	8.5202	6.7921	7.01	8.6492	7.5901	7.6558	4.1871	7.4024	5.506	8.4679	7.5751	7.6524	8.8935	7.444	6.5885	6.887	7.6232	6.5171	7.1245
SLC17A7	3.3359	3.7718	2.968	4.0686	6.5594	2.5691	4.9676	4.9363	3.745	3.7973	2.7553	3.5887	4.5546	3.0143	5.2483	4.1327	3.7083	3.2392	2.6285	5.0958	2.4096	3.3098	3.6157	4.1121	3.345	4.1226	3.6049	3.352	3.7328	4.2757	5.012	3.4113	3.7233	4.2409	4.4593	3.8243	2.7158	3.3976	3.149	3.4546	4.3684	4.4325	4.2349	2.9251	3.3464	3.6469	3.79	3.555	4.8888
SLC17A2	3.7799	2.6574	4.4675	0	3.5823	4.3475	1.6616	3.7401	1.9097	0	3.0338	4.1486	2.2245	1.8377	1.5742	1.3047	3.6277	1.2673	2.0393	3.2056	4.9852	4.5203	3.6157	4.2212	0.7695	0.9482	0	3.9761	2.5069	3.7275	1.0684	1.4443	2.0694	4.2818	0	0	2.4743	3.3271	1.9175	0	3.8335	0	4.2745	1.0698	2.9452	4.2337	3.2791	4.3612	2.6556
SLC17A3	11.1854	10.948	10.0393	4.8051	7.978	11.259	8.5684	9.4738	10.0792	5.3237	12.3618	10.6201	8.883	11.2725	8.5499	8.4761	10.8083	10.7184	10.7927	11.1948	12.8512	12.0465	10.2544	12.8858	5.1074	7.7486	1.9453	11.334	11.8043	11.1459	5.072	9.8191	8.7733	9.1305	3.3265	5.0347	10.0612	10.4061	10.8688	2.3356	8.7458	1.8878	12.2364	4.2583	11.5849	13.0397	8.6345	11.348	9.628
MDH1B	6.441	6.2736	5.8136	6.4559	5.8652	5.379	5.8302	6.2855	6.5016	5.6506	6.1735	5.6013	6.1173	6.2778	6.833	4.2206	5.8172	6.3183	5.8714	6.0036	6.0379	6.1628	5.9267	5.9246	5.8513	6.3874	5.7983	6.0464	6.8694	5.3562	5.8728	6.7876	6.3592	5.0918	6.4093	6.1105	6.3843	5.9715	5.7978	6.3346	6.7172	6.2532	6.344	6.2379	6.1175	6.2095	6.5339	6.3884	6.3439
RARRES3	9.7454	9.94	10.7313	8.8778	9.9564	11.2449	9.2007	9.3137	8.6001	10.1044	8.7882	10.2365	9.6347	8.6324	9.5327	11.1147	10.0767	9.2949	9.3047	9.5149	10.2513	10.553	9.8941	10.0621	9.7565	8.9917	8.7652	10.8105	10.3347	11.214	8.6965	10.0982	8.9975	10.0982	9.2951	9.1065	9.2324	9.586	9.0427	8.6411	10.0493	8.3005	10.2317	9.9201	10.5956	9.8736	10.7238	9.8413	8.8413
C16orf54	5.2661	4.1492	5.1995	2.6461	6.1839	6.8862	5.2257	4.2695	3.7816	3.8322	4.4963	6.3579	5.9015	3.6536	4.3964	6.8677	4.8064	4.0008	3.6919	6.1361	4.4012	5.7499	4.7055	6.089	4.6211	4.5804	2.5825	6.2521	4.5749	5.1621	3.0713	4.3901	4.1818	5.7007	4.2697	3.9983	4.1464	4.3978	4.6481	3.1349	3.4668	2.7525	6.2966	3.9602	4.9859	4.6893	5.447	4.8429	4.8715
CCDC144A	4.5325	3.3983	4.2383	3.8226	3.2298	1.7126	3.6893	1.9385	2.7143	2.6072	5.2242	4.3649	3.1196	3.9392	2.7499	3.6406	4.1346	3.0577	4.238	4.7295	4.3055	3.7921	2.3734	3.0109	1.2687	3.8497	3.0051	3.1011	5.8071	4.2269	2.8554	4.0015	2.4531	3.2302	3.6391	4.9529	0	3.7223	3.8799	0	3.3422	2.2915	1.9941	2.9764	3.0801	3.4303	1.9068	4.3812	1.8184
BAX	8.5455	8.5744	8.9049	8.1682	8.758	9.6085	8.5807	7.9541	8.1212	9.2361	7.9789	8.7949	8.8576	8.1474	8.2974	9.0863	8.6706	8.2368	8.0061	8.3906	8.6738	8.6196	8.7103	8.3751	8.5352	8.2551	8.1688	9.0615	8.3037	8.8042	7.8318	7.8687	8.1279	8.6686	8.2055	8.2811	8.3196	8.6532	8.4591	8.4475	8.9662	7.8405	8.7948	8.7943	8.4271	8.6371	9.5011	8.5027	8.0441
PRKCDBP	7.1369	7.2566	7.904	7.0062	9.1656	7.7614	9.006	7.1873	7.1494	8.5671	5.844	8.0642	8.341	5.7998	7.6614	10.1024	7.7271	7.4161	6.8199	7.1558	7.1681	7.3835	8.0952	7.7823	7.489	7.5315	7.3237	7.6502	7.7343	8.8792	6.9718	6.641	7.1316	7.2722	7.6481	7.7131	7.4734	7.2249	6.8842	7.251	8.2633	6.8719	8.4083	6.9714	6.9348	7.972	8.2926	7.6931	7.0184
COBLL1	12.455	12.5214	12.3439	13.7841	11.9451	11.4148	13.0836	12.8576	13.1068	12.8878	12.655	12.4033	12.9532	12.3093	13.51	9.9953	12.7328	12.5974	12.4937	12.3066	11.5239	11.6907	12.0577	12.0521	12.99	13.2252	13.6828	11.676	12.4421	11.7891	13.3519	13.395	13.1118	11.755	13.1671	12.7222	12.8481	12.7024	12.3727	13.284	12.6692	13.3292	11.373	13.2968	12.5809	11.9732	12.3031	12.1325	13.1093
SLC37A2	5.2246	5.1583	5.9564	3.4842	5.9557	6.4767	7.61	4.9723	4.075	5.2224	4.4731	6.5977	5.7374	4.389	5.3814	8.9642	5.8531	4.8179	4.7506	6.5744	5.8103	5.4208	5.6775	6.7106	4.7959	3.8401	2.2635	6.2979	5.8083	6.2557	4.9104	5.6701	5.3512	6.8653	3.9911	3.0468	3.2642	5.3807	4.2868	4.4707	4.3684	3.6017	7.6608	3.6799	5.506	6.1325	4.8558	5.7228	5.5744
CDK18	10.41	10.7532	9.7409	10.417	9.5293	9.5491	10.2413	9.4791	10.3196	9.9677	10.6239	10.1761	9.7515	10.3072	9.6865	11.6737	10.5561	10.3871	10.1074	10.5137	11.0614	10.9315	10.4388	9.5417	10.4106	10.1483	10.9811	9.8867	10.36	9.9343	10.2757	10.0753	10.0112	9.1719	10.051	10.1743	10.3757	10.5425	10.5877	10.4412	9.9595	10.1185	9.8663	9.9869	10.5549	10.5552	9.6867	10.342	10.1419
GPR124	9.0372	8.9033	9.4344	9.3673	11.0817	9.4111	11.2028	9.1143	9.4568	9.5927	8.5898	10.124	9.892	9.0812	9.9084	10.6122	9.9019	9.6485	8.7403	10.307	8.7039	8.3522	9.1153	9.1106	8.7535	9.3498	9.3697	9.4272	9.5616	10.16	9.496	8.3788	9.1418	10.1272	9.4494	10.1526	9.2481	8.9453	9.0691	8.9214	8.7474	9.5267	9.1279	8.6149	8.8116	9.4582	9.153	9.1163	10.0843
GPR123	6.2948	4.046	5.1867	3.526	5.1419	4.5713	3.6063	2.68	4.4834	0.7477	4.4013	4.8653	4.6891	3.9821	2.0384	0.4516	5.5701	4.1224	4.3715	5.0581	3.4679	3.4967	4.9503	5.0344	0.7695	3.5277	0	2.6368	5.5443	4.477	1.9041	4.1594	3.845	1.6648	2.8722	1.7092	5.7727	5.2724	5.6191	0.6984	4.0076	0.7443	4.109	2.8719	4.9534	3.6469	3.0588	5.1646	4.0488
GPR120	0.4477	0.4941	1.5606	0.41	0.7537	2.3716	1.8173	1.8381	0	1.0134	0	2.0154	0.9399	0.7169	0.6463	4.2488	1.0462	0.5548	0	1.466	1.2856	0.7535	0.7166	1.2374	1.6389	0.6956	2.0317	0.6907	0	1.7031	1.2457	1.2492	1.9659	1.394	2.6823	0	0	0.5869	0.5489	1.5201	0	1.7498	0	0	0	0.4322	2.9772	0.724	0.4366
ATP6V1B1	12.2207	12.2001	12.2685	10.8099	11.0013	10.4537	10.6032	10.3234	12.0119	11.2734	11.7746	12.2439	11.913	11.3382	11.6281	1.8372	12.8815	11.8933	12.0516	11.9167	11.9228	11.6847	12.4673	11.609	11.3901	11.632	10.9128	10.638	12.3785	11.9272	9.6482	11.9669	11.4416	9.8662	10.2282	10.8487	12.8716	13.08	12.1453	9.9255	12.1439	10.3002	10.7139	10.9395	12.4553	11.311	11.3898	12.4876	11.2451
PIP5KL1	2.9844	3.0619	3.0831	4.254	3.2069	2.9694	3.5182	2.7915	3.8173	4.323	1.2856	2.1452	3.4728	1.5513	2.9065	1.3047	2.9533	3.2392	2.6285	2.9555	2.1226	1.9044	3.4128	2.4182	4.0752	3.8401	3.9756	1.655	3.5284	2.9575	3.8791	2.8473	2.5707	2.0895	3.5092	3.3334	4.3748	4.3274	2.3692	4.1035	4.3684	3.561	2.6424	3.4812	3.2427	2.9974	3.8825	2.7794	2.5724
KCNAB1	6.1618	6.4592	6.4502	5.6048	9.6799	5.9656	8.578	6.6161	6.7295	6.1348	5.9734	6.8082	8.06	7.238	5.9548	8.4338	7.0249	7.1372	6.6441	6.6691	6.0691	6.1628	6.1193	5.9939	5.1933	6.7112	5.5502	6.1373	6.933	7.544	5.9643	6.3679	6.2311	7.1995	5.9533	7.1562	5.732	6.3186	5.9887	5.4274	7.1614	5.6713	7.3444	5.381	6.4672	6.7439	5.8422	5.9603	5.9493
P2RY8	7.1105	7.2946	7.8461	6.8546	7.6511	8.3005	8.3387	7.5877	7.0136	6.5183	6.8359	8.4283	7.9329	7.4062	7.3377	9.095	8.2572	7.9305	7.3783	7.7862	7.5015	7.9735	8.2342	8.0167	6.3768	7.1078	6.8068	8.8845	7.8228	8.653	7.1383	6.4035	7.7632	8.6197	7.7023	8.2663	7.694	7.7706	7.1281	6.8949	6.7109	8.1646	8.2459	4.8038	6.884	7.1438	6.7642	7.0761	7.597
MMP25	3.476	3.4072	3.5478	2.9932	4.2019	4.8308	4.3967	3.5615	2.6681	3.226	2.9274	4.2533	3.768	4.1836	3.297	5.4502	3.6556	3.4396	3.9469	4.4568	5.9922	4.5476	3.3192	3.9694	4.6718	3.0268	3.1794	4.1214	4.3519	4.1851	3.5103	3.0335	2.3418	4.1128	3.044	3.19	3.2412	3.9568	3.2902	3.6274	4.3378	4.5823	3.522	3.6486	3.199	4.0509	3.778	4.1227	2.9797
HVCN1	6.362	6.1881	6.4235	6.8638	7.568	6.9521	6.7874	5.7432	6.485	6.1418	5.7133	7.1781	6.6673	6.1674	5.975	8.4748	6.5603	6.7352	6.1747	6.8015	5.5101	6.4945	6.346	6.6611	5.7883	6.0342	6.8994	6.4998	6.8198	7.0585	6.8536	6.0756	6.217	6.4591	5.8506	6.7518	6.7029	5.9482	5.6593	6.2682	6.0915	5.949	7.2028	5.3326	6.2029	6.1111	6.2599	6.5404	6.3519
FBXO17	9.9901	10.0855	10.053	9.7542	9.4621	9.7677	9.2069	8.9557	9.6748	9.4915	9.9412	9.7216	9.0028	10.1221	9.0679	11.0699	10.3036	9.8555	10.1369	9.761	10.847	10.1689	10.0852	9.8092	9.0715	9.4452	9.7183	10.3369	10.034	9.8441	9.5996	9.3601	9.9176	8.999	9.0344	9.6746	10.2354	9.7548	10.207	8.9598	9.9805	9.1426	9.4469	8.9002	10.0118	10.212	9.8681	10.1264	9.5999
RND2	5.4089	6.1954	6.0793	7.0318	6.4895	6.5251	6.9198	6.6827	6.142	6.7315	5.651	5.7515	6.1362	5.8965	6.8078	4.5723	5.771	5.8751	5.7236	5.7751	5.6126	5.9229	5.9267	5.6791	7.1166	6.8061	7.47	5.7743	5.992	6.0181	7.2176	5.7736	6.1741	5.7883	6.6809	6.7867	6.1676	6.3186	5.646	7.6368	7.2112	7.3401	5.6967	6.9491	6.0031	6.2095	6.7763	6.203	6.1421
NCF1	4.8947	4.3358	5.2497	2.9212	6.4391	6.3142	6.1267	3.6244	3.1582	3.297	3.0958	6.4981	5.6609	3.9222	4.7695	7.7673	4.4559	4.3715	3.6919	6.1893	5.8588	5.3253	4.297	6.1119	4.0136	3.2272	1.9453	5.8607	5.0275	6.1286	3.9319	4.0735	4.7163	5.8024	4.1091	1.4936	2.9226	3.7602	4.5659	3.1851	4.4611	3.3384	6.344	3.4812	4.8513	5.4234	4.7856	5.302	4.8888
LRRC43	5.3197	5.9883	5.3218	5.3024	4.7588	5.686	5.4205	5.8431	5.8718	5.917	6.0221	5.2294	4.8812	5.8328	5.7504	1.6805	5.4226	5.5961	5.5902	5.1081	5.8348	5.9065	5.5347	5.235	5.388	5.3343	5.404	5.5468	5.9516	5.914	4.5707	5.6306	5.5068	5.6075	5.6372	5.4636	6.1159	5.5602	6.3415	5.6132	5.9494	5.5204	5.5101	6.071	5.8703	6.5041	5.6047	6.4702	5.4748
B3GNT4	5.9318	6.3765	4.2383	2.6461	3.8111	5.5407	3.2163	4.3446	5.6221	3.346	6.4356	5.1074	3.2816	5.6037	2.389	7.3398	5.7136	5.449	5.695	5.9566	7.4745	6.527	5.9938	6.0833	2.4804	3.5659	2.3997	6.0329	6.082	6.7287	2.2749	5.4147	3.93	3.6936	2.3403	2.2116	5.2271	5.876	6.3415	3.0828	3.8335	2.1295	6.0334	3.2918	6.189	7.2201	4.8784	6.0195	4.518
B3GNT5	7.8125	6.9722	8.125	7.7981	8.2541	8.2257	7.8767	8.9331	6.7982	7.7522	7.3719	8.5088	8.272	8.5255	7.8985	9.7452	7.9874	7.2167	7.5113	8.1053	7.7562	8.4202	7.5513	8.2951	10.3028	7.8701	8.9888	8.4779	7.5256	7.9458	8.21	7.4271	7.6256	9.3028	8.4185	8.0261	7.0624	7.7805	7.6208	8.6161	7.3672	7.8362	8.762	7.8518	7.4877	7.8809	7.3908	8.2833	9.3495
FNDC5	6.2264	6.2506	5.5085	4.9955	5.9477	3.4421	5.1834	5.9964	6.4513	4.528	5.5102	4.8653	5.3395	5.9871	7.0729	1.6805	6.0591	6.4245	6.1807	5.5851	5.2259	5.5532	6.1588	5.1711	4.6003	5.803	3.7898	4.8396	6.2244	5.0117	5.1742	6.1191	6.0656	4.4701	5.3877	6.0023	6.8945	6.5371	6.1193	3.495	6.1484	5.091	4.1522	4.8999	6.0189	4.6893	5.8876	6.0902	6.2465
B3GNT8	6.5402	6.1041	6.2917	7.1094	6.2762	6.7755	6.7368	8.1721	6.4168	8.0545	6.0061	6.5575	7.0278	4.475	7.6853	5.6084	6.219	5.7798	5.8061	5.5033	5.7082	5.8899	6.3922	5.7317	8.5943	7.3734	7.4368	5.7165	5.7623	6.7591	6.8536	6.879	5.8056	4.9722	7.8006	6.8618	6.393	6.2152	6.2567	7.8869	6.7665	7.2849	5.7398	8.7397	6.4787	5.5685	6.881	5.7139	6.4233
ADRA2C	7.4112	8.1866	7.5309	8.7646	8.9108	7.5351	8.9866	8.4426	8.1443	9.3871	6.9409	7.6073	9.0309	7.46	8.0181	5.1064	7.5471	7.343	6.9344	7.8166	7.5242	8.087	8.5211	7.7186	8.6958	8.6349	9.1153	8.0265	7.6485	9.1722	9.4905	7.8211	8.0011	8.5144	9.252	8.9135	7.6142	7.6241	7.4858	9.1489	8.4502	9.5241	9.1627	7.6749	7.2742	7.982	9.1106	7.4324	7.2638
STAT4	4.4424	4.182	5.3792	3.5666	5.5217	5.6754	4.2773	4.5489	3.8173	3.1937	3.468	5.7412	4.8121	3.7941	4.0229	6.7642	4.7313	3.9137	3.9066	5.9291	3.8012	4.8296	3.7936	5.7317	2.5688	3.3637	3.6049	5.4488	5.1275	5.5961	4.8011	3.4113	3.6912	5.7452	3.8401	3.0468	3.5401	2.1744	3.7549	2.8534	4.4611	4.1047	6.2276	3.9083	3.8484	4.2602	4.6864	4.4282	3.8859
DAAM1	9.0541	8.9155	8.8542	8.7248	9.237	8.6395	9.3039	9.0287	9.0556	7.9234	8.9574	9.0177	8.7601	9.3222	9.1113	7.1772	9.3915	9.2489	8.9989	9.4768	8.7138	8.5367	8.9655	9.0017	8.6203	8.9687	8.1772	9.2867	8.9049	9.0901	8.9867	8.7755	9.1186	9.4678	8.9248	8.1373	8.9518	9.0392	8.9833	8.36	8.1793	8.948	8.7776	8.2743	8.8759	8.9294	8.2628	9.0949	9.4873
HLA-DRB1	11.4311	10.9675	12.6241	10.3392	11.7275	11.9745	12.1159	11.9651	11.0892	11.8327	10.1648	12.0641	13.0269	10.6265	12.7355	11.353	11.0243	10.617	10.1952	11.8564	12.0701	12.4081	12.588	12.7462	11.5638	10.3202	9.9351	11.8217	12.2182	12.8672	12.3695	12.0448	11.9048	12.6945	11.7945	11.0591	10.3712	12.4028	10.5673	10.2978	12.6887	9.8155	13.7638	10.229	10.6086	11.8901	12.5345	12.025	12.1425
HLA-DRB6	7.5121	6.6055	7.7488	6.9322	8.904	8.5057	7.9201	6.0754	7.6116	8.6719	7.1252	8.4758	6.0708	7.8556	7.3505	9.4437	8.3872	6.5083	7.3623	8.3873	6.8425	8.3002	6.0935	7.5273	8.7492	7.3107	8.6353	8.3559	6.8446	8.2857	6.0525	6.6978	5.8524	8.8295	7.9748	8.0035	7.3452	1.0526	7.4119	6.8575	7.6846	8.0822	8.8373	8.4153	8.6503	7.778	7.8951	8.1702	6.2903
XAF1	8.043	7.3749	8.0474	6.9763	8.3035	7.6702	7.8589	8.3084	7.3638	7.7881	7.7619	8.3598	7.6947	7.5469	8.5811	9.8222	8.2165	7.806	7.8689	9.012	6.9394	8.2487	7.5061	7.5574	7.3307	7.4444	7.107	7.6391	8.9189	8.0583	8.0771	7.9751	8.4611	8.4993	8.4299	8.6309	7.4189	7.5756	6.7165	7.3285	7.7198	7.7797	7.2922	7.303	8.3372	7.2568	8.4783	8.3626	7.7182
HLA-DRB5	8.6433	8.7434	11.6481	8.8232	10.143	9.8244	11.5543	11.3458	8.338	10.4946	8.808	9.282	11.9507	9.0055	11.6485	10.6589	8.2165	8.5963	8.2663	9.4886	10.9273	9.6794	11.4578	11.6269	9.9044	9.0603	9.3664	10.2211	11.2279	10.6815	11.401	11.0533	11.0618	9.1759	9.1259	9.5529	8.34	11.617	9.3699	7.3887	11.7334	9.1595	12.5578	9.1707	8.7277	10.1694	11.7805	10.0711	11.1977
CCDC150	6.9457	6.8031	6.2243	1.8599	3.1523	4.8048	4.4774	4.9723	6.2439	1.7557	6.9452	6.1572	2.0753	6.82	3.6207	4.8364	7.0865	6.6834	7.2015	6.7182	7.5053	7.6774	6.8994	6.7439	1.6389	3.6395	0.9638	7.0455	6.8105	6.3669	1.7943	4.1313	5.57	4.8142	1.4887	3.0468	6.084	6.9006	6.7848	0.9517	4.4309	1.2328	6.9508	0.8674	6.0804	7.672	4.9657	6.7314	5.0667
CCDC151	4.9804	5.6674	5.2862	6.4505	5.2368	4.3204	5.986	6.4218	6.0399	6.5236	4.5636	5.2727	5.4648	5.1339	6.5231	3.7934	5.5039	5.5244	5.2206	4.7627	5.0492	4.604	5.4201	4.7872	6.9863	5.9476	6.199	4.4514	5.3918	4.8758	5.8317	6.7876	6.2912	4.1989	6.2685	6.7567	6.0179	6.3276	5.5351	6.421	6.6133	6.2911	4.0645	6.7608	5.4135	4.8551	6.7397	5.3373	6.2862
CCDC154	1.9676	1.605	0.406	1.4026	0.7537	0.4643	2.0859	0	0.4272	0.7477	0.4431	0.8161	0	0.7169	1.2706	0.4516	1.9412	0	1.0263	1.1211	0.9697	1.2459	0.4024	0.8597	0.4355	1.163	0.3075	0.9419	2.8954	0.403	1.0684	0	1.2947	0	0.2937	1.8968	0.591	0.5869	0.9455	0.3911	1.7161	1.5972	0	1.0698	0.4358	1.2613	2.3575	1.5633	0.7713
FN1	12.6054	12.914	13.2801	14.0376	14.8348	13.5111	15.3838	13.3939	13.5717	13.6191	11.9972	13.7497	13.6261	13.0876	13.7238	16.4446	13.0709	13.0984	12.5961	13.5615	11.4885	11.8471	12.9476	12.2439	12.4942	13.3012	13.3484	13.5653	12.0965	13.9474	13.7608	12.1573	13.6695	15.1602	13.4139	13.939	11.3378	14.2603	12.2286	13.1534	12.4876	13.6697	13.6131	11.5207	12.308	12.6937	12.8114	12.4415	13.7592
SYT1	4.9123	6.5811	5.5085	7.9127	5.6846	5.0393	7.7924	5.9789	7.059	6.3662	6.1297	6.037	5.7374	6.5791	7.2494	1.5048	5.8794	6.2577	6.0737	6.2237	5.2259	5.2231	4.9503	5.2034	5.9367	6.0988	7.4681	5.4986	6.4146	6.1935	8.4462	5.8006	6.0843	7.3889	5.9586	6.4014	6.1159	6.398	6.1666	8.1388	6.1942	7.7117	5.5591	5.0024	5.8615	6.1253	5.5064	6.0902	8.0109
SYT4	1.6706	0.8613	1.5606	2.7199	1.7662	0.4643	1.487	3.712	2.2604	0.7477	1.9545	3.1056	1.5043	2.0766	2.389	0.4516	2.7399	1.9314	1.6199	1.3039	2.2733	1.2459	3.227	2.802	0.7695	1.7984	2.4632	1.912	1.7407	1.7031	0.6309	1.4443	2.0694	1.6648	2.3403	1.2399	1.8203	2.4642	1.9175	1.6688	2.0703	2.8903	0	0.6319	1.0414	1.0341	0.9385	2.4756	2.3898
SYT7	8.7087	8.617	8.3048	9.7959	7.557	8.1544	9.7517	10.629	9.5406	9.1982	8.3017	7.7209	9.5778	9.0622	11.0053	4.4563	8.1167	8.9414	8.6667	8.4977	8.0133	8.0389	8.7014	7.4673	11.1836	10.8401	9.6358	7.6807	8.6512	7.7717	10.5528	11.0622	10.3615	7.5012	10.457	10.1369	9.2814	9.0044	8.9766	10.5908	9.501	11.4347	6.6302	10.4958	8.9943	7.7086	10.3339	8.3439	10.4235
KAZ	10.317	10.4176	10.3933	11.353	10.0776	10.3214	10.4227	10.1479	10.3911	10.8036	10.1709	10.2727	10.44	10.15	10.361	9.4206	10.4023	10.1985	10.053	10.0815	10.0574	9.5796	10.0446	9.8708	10.6555	10.9886	10.8916	9.8922	10.2691	9.8289	11.1189	10.4497	10.649	9.6078	10.8146	10.4894	10.4049	10.1652	10.2773	10.7912	10.2718	11.0137	9.1747	11.0873	9.9303	10.1334	10.3402	9.8288	10.5147
TG	7.0875	7.3462	5.1867	3.5666	5.6356	6.1922	5.716	5.0074	7.0739	2.9618	7.9159	5.0588	6.1734	7.5067	5.0657	5.7432	5.7038	6.7973	6.717	6.7618	6.1877	6.092	7.4751	6.1891	4.2983	5.2662	2.8435	6.0925	6.5379	5.967	4.032	7.7235	6.0276	5.7452	2.5771	4.4517	7.0124	6.0057	6.972	3.4131	5.0241	4.2652	6.3532	3.165	7.5542	7.9084	6.3105	6.941	5.9899
KISS1R	0	0	0	0.99	0	0.8148	0.4442	0.3306	0	1.7557	0	0.4651	0.9399	0	0	8.2665	0.4383	0	0	0.6668	0	1.2459	0.4024	0	0.4355	0.9482	0	0.6907	0.6649	0.9759	0	0.7557	2.3418	0	0.5376	0.54	1.3329	2.9119	0.5489	0.6984	0	0	0.6082	0.8674	0.4358	0.4322	1.7187	0	0
FAM189A2	6.9542	6.0782	7.0825	7.358	7.4675	7.0888	6.3279	6.9644	6.6326	7.6388	6.1807	7.434	7.5502	6.2414	8.5618	5.0273	7.2299	6.4166	6.7027	6.4344	6.2616	5.6936	6.8358	6.7835	7.6696	6.8416	6.2895	6.6014	7.0202	6.7846	5.8247	7.4097	6.723	6.3163	6.9574	6.4915	7.1002	7.1143	6.8729	6.4976	6.5372	6.7185	6.287	7.9352	6.6708	6.352	6.8697	6.5576	7.1427
MARCO	1.9676	2.0932	3.8727	4.8714	2.6196	6.4706	6.7122	4.0403	2.4543	3.8661	0.7816	0.8161	2.9796	2.2815	5.7878	5.8109	5.3492	0.9546	1.6199	2.0812	2.4096	3.7383	4.4534	3.2765	3.7745	3.9882	3.0645	1.3421	1.9736	2.3756	3.0235	3.0408	2.7683	3.9683	3.4508	2.4698	1.0091	2.3266	2.2338	4.1549	3.3422	3.8583	4.0186	2.1035	2.57	5.6206	5.1257	1.8508	1.9364
SAP30	5.7583	5.2846	5.4667	5.6808	6.8741	6.3347	6.9068	6.3867	5.4733	6.0487	5.404	6.1024	6.1173	5.5845	5.6403	8.2031	5.5593	5.449	5.4939	6.0619	5.8348	6.1207	5.7655	6.2262	6.2219	5.7707	6.0518	6.2228	5.7467	6.2678	5.6778	5.6306	5.8206	6.3261	6.0201	6.101	5.41	6.6568	5.3834	6.5797	6.1484	5.9566	6.7545	5.5257	5.6034	6.2297	6.066	6.0339	5.6062
ANGPT2	6.7053	6.2812	7.588	8.5762	9.1844	5.8752	9.308	8.2189	7.9609	9.0738	4.86	10.056	8.3694	7.776	8.0766	11.0275	6.8846	6.9419	7.0059	7.3886	5.4481	5.3004	7.1089	7.1297	8.6983	8.5564	9.9594	6.9121	6.8766	7.4725	9.4119	7.6684	7.922	9.3347	8.5504	8.7649	5.3576	5.3455	6.0096	9.3488	7.4823	8.7495	7.1923	8.0413	6.7813	7.0211	6.7642	6.4595	7.5891
PRSS22	5.9489	4.7837	6.6641	7.5166	6.2762	6.9362	6.4871	5.6494	5.8111	8.0637	4.0088	6.1649	6.9866	4.1484	6.0926	1.0722	5.0423	5.1956	4.6648	4.747	4.5562	4.4765	5.0517	4.8965	9.3723	6.7901	8.3051	6.1746	4.9748	5.8018	6.4808	5.7645	5.9278	6.355	7.6787	7.3534	5.4271	5.6639	4.8699	7.3451	7.2722	6.5675	3.8713	6.7969	4.8156	4.9721	6.2423	5.6309	6.3872
OXT	1.0647	2.9134	2.9068	3.754	0	0.4643	1.8173	2.8442	2.778	2.7597	1.0555	3.1056	0.9399	0.7169	1.705	1.3047	3.1962	2.6228	1.3534	1.6118	2.7552	3.8795	2.1822	0.6258	0.4355	2.0349	1.4132	0.9419	1.9736	2.8963	3.1625	1.6162	2.0694	0.6255	2.1332	0.9321	3.1861	2.5898	2.0843	0	1.2457	2.2368	2.3772	1.6774	0.4358	2.2756	2.3575	3.3854	0.7713
C1orf53	4.6449	5.2846	4.9341	4.9502	4.2092	6.0424	5.2257	5.4932	4.1609	6.2931	4.4256	5.2584	4.6891	3.0143	6.1396	3.4001	4.3342	4.5264	4.2192	4.2193	5.9057	6.2434	4.7055	5.2861	5.7415	4.6533	5.5934	5.0142	5.1983	5.0682	4.1028	5.0749	4.9239	5.2023	5.6823	5.3874	5.1876	5.5292	4.5084	5.7022	6.494	5.4553	6.3532	6.6935	5.0176	5.71	5.6449	5.2901	5.036
C1orf51	5.5388	6.4046	5.6552	5.5452	5.9316	5.6208	5.8928	7.471	6.0624	5.4745	5.8166	5.5079	5.6609	5.6414	6.9398	6.4553	5.7038	6.3846	6.2994	7.3266	6.4474	6.991	5.8484	5.2961	5.9614	7.0583	5.6423	6.2923	6.0945	7.1513	5.2385	5.7827	6.6497	5.5249	7.2398	7.4944	6.3578	6.2345	5.6593	7.4618	5.488	5.8253	5.6064	6.3779	6.7247	6.8785	6.9143	5.8092	5.7833
C1orf54	7.1294	6.6055	7.1956	4.5657	8.2196	7.3461	6.4755	6.187	6.6867	6.3483	6.4943	7.4839	7.0125	6.8445	5.8385	7.7891	7.6088	6.6966	7.0117	7.324	6.626	7.7389	7.2829	7.2086	4.9018	6.2707	4.8832	7.0885	7.6101	7.7717	5.9388	6.9926	6.6497	7.0888	5.105	6.2887	7.6364	7.0501	7.0697	5.3957	7.7568	4.0171	8.3376	5.2307	7.4677	7.1544	7.0046	7.7201	6.2194
SSTR5	2.8452	2.9896	2.7059	6.0319	1.6128	2.3716	5.8025	4.5957	5.5174	6.2552	0.4431	2.4763	5.6344	2.2815	6.2615	1.0722	1.0462	4.744	2.9522	1.3039	2.1226	2.5363	2.3734	2.6228	7.0606	6.0388	5.2772	1.3421	2.1741	2.9575	6.2032	4.6886	5.4408	1.8927	6.6904	6.9962	3.8242	2.3266	4.2167	6.2721	5.3493	7.45	2.3772	7.2467	3.9174	2.9974	5.8307	2.4756	5.7362
LAG3	2.7703	2.0932	3.0831	3.3969	3.9457	3.9111	3.5182	3.7401	2.7036	3.9946	2.3087	3.8004	4.0542	2.6203	3.9457	6.3999	2.2943	1.7421	2.6285	3.5692	3.0337	4.604	1.5509	2.9614	4.2186	3.1786	5.0163	3.7313	3.1062	4.1763	6.3511	3.264	3.4439	3.9174	4.0315	4.5667	1.3329	2.9119	2.6071	5.0338	2.4779	3.9239	3.5864	2.9251	3.0717	3.1184	3.79	3.1409	4.5833
ATP6V0A4	12.4808	12.2213	12.759	12.4081	11.3586	12.0201	11.684	11.5415	12.3714	12.6903	12.0145	12.4162	11.9383	12.1501	13.1471	0.4516	12.8014	12.2915	12.203	11.5168	11.5901	11.3802	12.7042	12.4167	12.7562	12.5287	12.2608	11.7331	12.6653	12.007	11.729	12.6514	12.179	10.8243	12.1327	11.3966	12.7927	13.1101	12.4717	12.04	12.3372	12.011	11.1001	12.6711	12.4058	11.066	11.9726	12.0013	12.368
GPR98	8.5469	9.1483	6.0863	8.6263	4.7949	5.8564	8.1701	8.917	9.3842	6.8165	8.8714	6.1103	6.8725	9.7047	8.9209	3.8312	7.6009	8.951	9.9347	8.8228	10.3436	9.689	8.6573	8.0672	8.034	8.5635	8.8337	7.919	7.3861	5.967	8.5427	8.7744	8.4882	7.3317	8.4337	7.4944	7.8946	7.9629	9.5695	7.4745	7.3143	9.3036	7.4946	7.6691	8.8639	8.3136	8.2777	8.2681	9.1223
GPR97	2.8452	2.0932	2.776	1.985	3.7012	2.0131	2.8339	2.2034	1.4453	1.8939	1.4841	3.0404	2.9796	2.6203	2.389	3.5435	2.6611	2.2486	1.6199	2.7185	4.264	3.4967	1.3832	2.5578	4.0447	0.9482	2.0317	3.5159	3.4533	2.6957	1.9041	2.3593	1.6015	3.8098	2.1332	0.9321	2.6001	3.6492	2.3692	1.3543	3.6876	4.0469	2.5159	2.6996	2.3876	3.1184	2.5948	3.2437	2.484
SLC22A15	7.9441	7.5673	7.8111	8.3376	7.3236	7.0103	7.3981	8.4167	8.1824	7.9454	8.0074	7.4839	7.7634	7.9171	7.9036	4.9944	8.1093	7.9053	8.1314	7.7234	7.1825	7.1317	7.811	7.6442	8.0571	8.365	8.3604	7.1951	8.1064	7.2308	8.2843	8.8857	8.0462	7.0479	8.3691	8.2577	8.0124	8.1143	7.9689	7.9427	8.0459	8.2943	7.145	7.81	7.9781	7.0172	7.7235	7.6113	8.3162
GUCA1C	1.0647	2.9134	1.8479	4.5044	1.7662	1.7126	3.0997	3.2478	2.7036	2.8303	3.1552	1.0984	2.0753	2.7639	5.0535	0	1.9412	2.5085	2.2106	2.7814	0.9697	2.5363	1.1933	2.6228	2.0605	1.7984	3.2915	2.0251	1.9736	3.0725	3.1176	2.5409	4.1348	1.6648	3.04	3.3334	3.5401	3.8634	1.5119	4.7296	3.5252	2.8903	3.0603	4.4519	2.0616	2.7945	2.2223	2.1968	3.0741
C17orf104	6.0474	5.0558	5.4126	6.1766	3.5404	4.7242	5.1398	5.8495	5.3323	5.5909	5.544	5.7309	4.7641	4.706	7.5505	3.6317	5.9964	5.6238	4.6046	5.3455	4.2275	4.6442	5.5644	5.7681	6.2885	6.6635	6.1175	4.6409	5.3715	5.026	5.3687	5.6505	4.7002	3.8646	6.1769	5.5777	5.41	6.4236	5.7112	5.9181	4.9407	7.0144	4.2745	5.8274	5.3895	3.8352	3.79	5.4055	5.2521
ADAM33	3.1113	2.3459	2.8429	3.526	8.4931	3.6743	5.9444	3.5939	2.9162	3.8322	3.9507	4.6196	5.9979	4.0397	3.6207	1.5048	3.9919	2.8273	2.5022	3.9984	2.7552	4.1816	3.1243	4.6995	4.1343	3.4884	2.5241	4.1608	4.6099	6.7418	4.056	3.9504	2.0694	4.8142	3.7702	3.9567	2.8229	4.5291	0.9455	4.8435	4.3361	2.2368	4.7941	3.9083	3.1879	4.2602	7.0402	4.8592	2.88
BRIP1	3.228	3.1965	3.0831	2.2066	3.5404	4.4004	3.5629	2.9916	2.778	2.6072	3.8013	3.3936	1.5043	3.0143	2.5368	4.1626	2.1859	2.9196	2.9522	4.0758	3.8012	4.1816	3.5774	4.0425	1.4656	1.3499	2.1132	3.2626	3.1062	2.2831	2.1908	2.453	2.8286	3.3541	2.0569	2.2116	3.2642	7.35	3.4225	2.8534	1.5	1.4265	3.8713	2.193	3.3956	4.6089	1.9068	3.3397	2.809
ZDHHC3	10.8212	10.8124	10.9404	11.5181	10.647	10.7922	11.1459	11.0851	10.9548	11.6813	10.8837	11.0543	10.902	10.6372	11.9205	9.7408	10.8673	10.7047	10.6883	10.728	10.6754	10.5251	10.6999	10.9442	11.8341	11.4254	11.7748	10.4377	11.1461	10.6795	11.4895	11.2617	10.9101	10.3654	11.2972	10.843	11.0125	11.2116	10.7559	11.7844	10.9205	11.3496	10.8219	11.6796	10.8988	10.8032	10.7884	10.7596	11.2719
ATP5A1	14.3005	14.6156	14.0496	14.4739	13.5543	14.0529	14.2706	14.961	14.5677	14.3704	14.6448	14.0276	14.057	14.5344	14.9405	12.6406	14.2328	14.4989	14.669	14.2255	14.6584	14.6662	14.6011	14.4773	14.8629	14.5584	14.5756	14.2751	14.4097	14.2206	14.5346	15.2047	14.7688	13.819	14.4866	14.4895	14.5904	14.4242	14.5253	14.8707	14.4267	14.3893	14.4206	14.6318	14.6557	14.7462	14.7789	14.5574	14.6166
SASH3	6.4649	6.1546	6.9139	4.0966	7.8422	8.2725	7.4165	6.1508	5.2948	5.9411	5.1791	7.7695	7.4477	4.8417	6.1963	9.1248	6.0591	5.4177	5.651	7.8899	6.0167	7.0519	6.2712	7.7912	5.0161	4.8208	4.1785	7.7337	6.0945	7.6997	5.9895	5.8786	5.7047	7.9568	5.0372	4.1163	4.7724	6.061	5.351	4.6424	5.895	4.7546	8.2029	5.3521	6.1679	6.7533	7.1184	6.512	6.068
TTC24	0.4477	0.4941	0	0	1.2463	0.4643	0.4442	0.5994	0	0	0	0.4651	0.5452	0	0	1.6805	0.4383	0	0	0	0	0.7535	0	0	0	0.3893	0	0.6907	0.6649	0.7176	0.3497	0	0	0	0.2937	0	0	0	0.5489	0.3911	0.9367	0	1.0348	0.3503	0	0	0	0	0
TCL1B	3.1113	4.3857	1.3922	1.182	0	2.0585	2.2035	1.6137	4.5377	0.4218	2.9012	1.9445	0	4.0095	2.0727	0.7951	3.7098	4.2584	5.2425	4.6417	5.9601	6.2371	3.0138	2.7656	1.5873	1.5154	0	3.0533	2.6483	1.8878	0.3497	1.4443	3.6918	2.2594	0.2937	0	4.3632	3.5903	5.3356	0	1.904	0.4196	1.3636	0	4.9994	3.1719	2.481	5.1636	2.3211
PODXL2	7.9505	8.2127	8.4215	8.1516	8.5466	8.4284	7.8833	8.1129	8.4317	7.668	7.4776	8.0393	8.2395	7.8136	8.5736	5.5754	7.823	8.1224	8.0321	8.2234	8.1486	7.9214	8.2078	8.1877	7.9867	7.941	7.7471	8.1154	7.8955	8.1593	7.5487	7.7069	8.1561	7.676	8.2682	8.1067	8.4168	9.0309	8.3731	7.0419	8.3866	7.9529	7.6458	7.6033	7.9578	7.5536	8.6494	8.1898	8.269
ENO2	7.7134	7.6779	8.1233	9.5928	9.4374	8.2128	8.8297	8.9437	8.0386	9.4431	6.7275	8.5965	9.291	7.5219	8.0811	11.9554	7.6451	7.3007	7.2515	7.8091	6.7533	6.3564	7.2064	7.807	9.595	8.8034	9.7757	7.5041	7.5347	8.2104	9.3784	8.1774	8.1234	8.4078	9.0869	8.6424	7.5917	9.7481	6.8672	9.6994	8.7335	8.6451	7.6114	9.3433	6.8968	7.9457	8.6212	7.1802	8.5973
NDUFS1	11.5771	12.0268	11.3015	11.8835	10.5961	11.2145	11.7619	12.2557	11.9749	11.2718	12.3513	11.3136	11.2802	12.0895	12.2302	11.124	11.6653	11.9222	11.9575	11.676	11.9257	11.6549	11.7914	11.7648	12.0158	12.0906	11.7059	11.5693	11.545	11.3379	12.0132	12.355	12.0156	11.417	11.9112	11.4978	11.8656	11.6815	11.8784	11.8608	11.3907	12.0586	11.4432	11.7398	12.123	12.1327	11.4664	11.86	12.1099
LLGL2	11.0414	10.9839	10.9475	11.1159	10.1832	10.9505	11.0263	10.2678	10.9931	11.4955	10.6791	10.6572	10.9955	10.2008	10.8536	8.263	11.0346	10.7545	10.8224	10.4593	10.9491	10.8867	11.1257	10.006	11.603	11.0189	11.0958	10.841	10.8533	10.8557	10.8216	10.8972	10.8425	10.1563	11.1808	10.9359	11.0478	10.9134	11.1523	10.7884	11.3026	10.6624	10.275	11.2469	10.7027	10.9673	11.4143	10.8674	11.0259
ACOX2	10.6183	10.5931	9.1441	7.2624	8.5857	8.8805	9.0528	9.023	10.0523	6.4749	10.8214	9.8238	7.6226	10.7596	8.1687	7.3067	10.3654	10.681	10.8372	10.4626	11.569	11.2851	10.9255	10.4845	7.1599	8.6168	7.5816	10.3616	10.3451	9.7387	7.5381	9.1134	9.6574	8.9349	7.4123	8.2874	10.247	10.0839	11.1103	6.6076	8.7069	7.2145	10.4642	6.0591	10.6448	11.5755	8.6836	10.6975	9.1682
SLC22A12	13.0285	12.5436	10.718	7.3405	9.3307	11.9799	10.831	11.1053	12.4939	7.6413	14.0079	11.3082	9.3265	13.0516	10.5036	5.8755	11.8402	12.3491	12.4648	12.3053	13.6635	13.1566	13.259	12.3485	9.2041	9.5159	5.6829	12.0551	12.8798	11.533	8.6831	11.4658	11.1354	11.898	7.3195	7.5017	11.9951	11.5493	13.5224	3.2337	9.2759	4.6025	12.9986	5.4185	13.5827	14.4246	12.0053	13.0936	11.1842
SLC22A13	8.9055	8.9008	6.0156	3.3969	3.9132	6.7554	6.8358	7.3578	8.3179	3.1391	9.573	7.1118	4.4372	8.9295	5.9679	1.0722	8.1745	8.3047	8.6832	8.8247	10.0894	9.2928	9.3538	8.5712	3.6983	4.2455	2.1132	8.0008	7.7022	8.1164	4.7133	7.9652	7.3034	6.9245	2.1332	2.9653	7.2516	8.0906	9.4533	1.9268	4.1256	2.3366	8.208	1.5477	9.2295	9.7637	7.0896	9.0326	6.6785
CFD	6.8397	5.8212	6.7407	7.2089	9.2305	5.339	9.8412	6.8173	5.3446	7.2262	3.0338	7.8573	9.0929	3.0143	7.8338	8.2561	7.2058	5.0398	4.5417	6.5014	6.8282	6.5054	4.3661	6.9669	7.5115	6.9791	5.9051	5.2994	7.2429	8.4486	7.4883	5.2933	5.7906	6.4918	6.7185	6.6368	4.9244	6.3544	4.9149	7.3913	6.6267	5.6128	7.3812	5.8551	5.1236	7.0404	9.2177	7.2312	5.8817
GAL3ST1	8.6154	8.5479	7.1665	9.1323	6.5222	7.0397	8.8148	8.1578	8.8586	8.7386	7.9973	7.9688	7.7725	7.31	8.3433	11.8278	7.6754	8.2918	8.0061	7.8774	8.8786	8.5787	8.3497	7.6304	8.619	8.3704	9.0637	7.149	7.5662	7.7865	9.2315	9.1749	8.7999	6.5845	8.1822	8.8792	8.2919	8.2177	8.9633	8.9084	8.1354	8.522	7.9139	8.2691	8.5786	9.0692	9.568	8.1172	8.7684
GAL3ST3	5.8339	7.2215	5.8708	9.0771	6.2175	6.4074	8.1017	6.888	7.9448	8.3365	5.5215	6.2964	6.5579	6.1787	7.6226	0	5.7897	6.9692	6.2214	6.2684	5.1106	5.7314	6.1972	5.1927	8.7452	8.4833	8.4257	5.5468	5.5801	6.5714	8.6151	8.7457	8.3753	5.2234	8.7819	8.7096	6.9128	6.372	6.9559	8.8895	7.9318	8.6476	5.4765	7.1634	6.4844	5.3997	8.3845	5.9828	7.8142
GAL3ST4	5.3713	5.3293	5.5491	4.6626	6.8442	6.0671	6.8312	4.9363	4.5905	4.7445	4.5415	6.134	5.4648	5.6414	5.9548	9.0234	5.3365	5.3024	4.476	5.901	4.8717	5.7314	5.3422	5.7317	4.0447	5.2428	3.7648	5.5656	5.3301	6.225	5.1742	5.2285	5.2774	6.1388	4.753	4.9095	4.3392	5.5602	5.0008	5.2849	4.8521	4.4548	7.1397	3.9345	4.9697	5.8476	4.8328	5.9065	5.8817
LRRC14B	1.2961	0.8613	0.7224	2.1001	0.7537	0	1.9578	1.3478	1.4453	0.4218	1.2856	1.7147	1.2495	0	2.2243	1.0722	1.9412	0.9546	0	1.1211	1.764	1.2459	0	0	1.9332	0.9482	1.8534	0	1.9736	0.403	1.2457	1.2492	1.6015	0	1.6003	0	1.5971	2.3266	0.5489	2.7234	2.0703	2.2368	0.6082	1.0698	1.0414	0	1.5024	0.724	2.5724
SCARA3	7.8831	7.64	8.5534	11.5393	10.5712	8.1292	10.6615	10.2843	9.4582	11.5475	6.5507	9.0879	10.2925	7.537	10.0813	8.5301	7.9444	7.5082	7.3372	8.3418	6.8702	6.8693	7.3065	8.5124	11.2703	10.5594	11.7197	7.9781	8.3944	9.1296	11.2482	9.148	8.9726	9.2173	10.3258	10.1004	6.9722	8.3277	6.9559	11.3234	9.6012	10.0937	8.6038	11.5129	7.0274	8.1116	8.7138	7.6516	10.5054
IL18RAP	2.4241	2.4574	1.8479	1.985	2.698	2.7428	2.6801	1.9385	1.9097	1.6028	1.4841	3.6771	2.7027	1.5513	1.4304	5.2387	2.3951	1.9314	1.3534	3.0608	4.4012	3.095	0.9745	2.8571	1.4656	1.163	1.4132	2.7726	3.6678	3.6555	2.0061	1.0235	1.7334	4.1556	1.7039	0.9321	1.5971	1.8115	1.2563	0.9517	2.7954	3.2387	3.3839	1.0698	2.2869	3.1184	3.4093	2.6355	1.2712
IL17RD	10.0137	10.0636	10.185	8.339	10.1351	9.712	9.3698	9.5417	10.0211	8.7681	10.4857	9.9435	9.351	10.142	9.0815	8.3468	10.0446	9.8482	10.2419	10.0151	9.79	9.5361	9.7058	9.9915	7.919	9.0409	7.2625	9.8319	9.7072	9.7046	8.0713	9.7289	9.619	10.0583	8.5134	8.4366	9.5718	9.5699	10.207	7.4542	9.0581	8.1406	9.5804	8.3768	10.4678	10.0264	9.925	10.1018	9.7378
ATG16L2	6.4956	6.0192	6.7761	5.6156	7.0287	6.6208	6.8722	5.7644	5.4851	6.6934	7.0916	7.0404	6.8249	6.0028	6.2259	7.1765	6.8275	5.9137	6.7432	7.0375	6.5867	6.9542	5.6158	5.7745	7.1344	6.3509	6.5689	6.1689	8.3007	6.9617	6.2491	6.5731	6.4311	5.758	6.7068	7.5507	6.3152	7.3014	5.7991	5.9375	7.4444	6.4572	5.7837	5.9043	6.1296	6.4407	7.3019	7.5667	6.2725
ARHGDIB	10.3533	10.3109	10.9739	10.2362	11.629	11.4176	11.0495	10.7835	9.8815	11.0241	9.7467	11.5404	10.9584	10.0678	10.9151	12.1185	10.8599	10.4548	10.1521	11.2037	10.3414	10.934	10.7404	11.4268	10.8238	10.009	10.4781	11.2482	10.8214	11.6611	10.4693	10.1672	10.3884	11.4693	10.6328	10.5591	10.1519	10.5411	9.9538	10.9818	11.0079	10.1355	11.7823	11.127	10.2983	10.5837	10.3892	10.8307	10.5308
C3orf36	4.5359	3.0619	4.8715	1.5716	5.4098	6.0087	3.8422	2.7368	2.778	2.5245	3.0958	3.9499	4.5825	3.498	2.6054	5.5642	4.5018	3.0064	3.8558	4.2641	2.6489	3.4967	4.3661	3.9694	2.9439	2.4161	1.7553	5.8683	4.5749	5.867	1.5459	3.6673	2.4222	5.7883	3.2256	3.8243	3.1035	4.3978	2.6071	1.9268	3.2757	1.2328	3.922	1.4053	3.1879	3.6469	4.0111	3.8764	2.9477
C3orf39	8.9957	9.2122	8.995	9.9259	9.323	9.1207	9.7414	9.3363	9.6129	10.0887	9.063	8.9758	9.3591	8.9745	9.6181	8.3933	8.9456	9.0398	9.1168	9.0715	9.2105	8.9448	9.2525	8.9159	9.7002	9.7973	9.8982	8.9468	9.0314	9.1866	9.8335	9.7492	9.6121	8.9712	9.7374	9.7335	9.2116	9.0853	9.3258	10.1014	9.6356	9.9321	8.6924	9.6221	9.2413	9.086	9.8518	8.9767	9.4958
USH1G	4.119	4.9261	2.776	1.7229	1.6128	2.3716	3.913	3.8728	3.6292	1.8939	4.2731	2.6611	1.9089	5.1072	3.0113	0.4516	2.0687	4.7937	4.9573	3.5692	3.3372	3.095	4.2732	3.0587	2.0605	3.2741	1.1296	2.0251	1.7407	1.7031	2.0061	3.7801	4.5292	3.3541	2.4635	3.1972	4.2651	2.1744	5.3673	0.9517	3.5252	1.0091	1.3636	2.193	4.6633	4.4335	5.1996	4.0282	3.298
MATN1	0	0	0	0.934	1.0499	1.3816	1.3178	1.437	0	1.2927	0.8143	1.161	1.3149	0	0.996	1.8297	0.5191	0.5686	0.6932	0.6959	0	1.8312	0.8228	0	2.1318	0.7551	1.0156	0.726	1.9886	1.4543	1.6792	0.5233	1.3201	0	2.0733	0.6977	0	0.5965	0	1.7188	1.6099	1.5728	0.6082	2.0307	0.596	0.4507	0.6701	0.5899	1.12
MATN3	5.6264	5.9022	6.8258	5.9652	7.0337	7.1898	6.385	5.8814	5.7384	6.4967	5.249	6.6588	6.4709	6.1265	6.2183	8.1499	6.5384	6.3518	5.695	6.3744	5.5984	5.4208	6.1588	6.9289	6.1522	5.8733	6.8341	6.7487	5.7623	7.1996	6.3218	6.2024	5.516	6.2965	6.6746	6.8391	5.41	7.2584	5.6054	6.1124	6.5584	6.2532	6.796	6.2113	5.3526	6.1539	6.0561	6.0833	5.5529
MATN2	10.2385	10.595	10.5019	11.1628	12.1289	10.0047	12.0966	11.2896	10.8113	10.9532	10.4894	11.3477	11.2126	10.8974	11.5925	10.7849	11.0956	11.0912	10.2869	11.9266	10.3521	10.2565	10.2483	11.3581	10.8215	10.8127	11.5634	10.6378	10.7769	11.7389	11.603	10.2013	10.8326	11.648	10.8999	11.3892	10.5205	10.6136	10.3869	11.3029	10.819	11.346	11.1059	10.0376	10.2389	11.3354	9.8192	10.6199	11.2808
CES3	9.7095	9.3332	7.7139	5.9803	5.9951	8.1194	7.1715	7.7466	8.8085	4.2983	10.7181	8.4219	5.9559	9.8557	6.5098	7.6161	9.4731	9.6196	9.2157	8.222	10.8201	10.5062	9.9188	8.8367	4.8141	6.694	4.848	9.5998	9.363	9.0103	4.8292	7.5803	7.6529	7.8692	5.7074	6.1663	8.3242	9.0745	10.1837	3.7162	6.7543	5.5414	9.7206	4.731	9.3175	10.2886	6.7943	9.4619	7.94
EBF3	4.2898	3.8143	4.6278	4.0401	7.8679	3.5859	6.3974	4.9118	3.4587	4.9327	3.838	6.1725	5.0506	3.9821	4.8137	5.1667	4.7693	3.9579	3.2947	4.8824	3.2671	3.4063	5.12	4.773	4.1343	5.013	4.5878	3.9761	5.3715	5.149	4.485	4.0735	5.0432	4.6368	4.8912	5.4487	4.017	3.8127	3.5983	5.0338	3.9231	4.718	4.2745	4.5052	2.8066	3.7995	5.6183	4.4282	4.8363
EBF2	3.6605	2.9896	4.3344	4.9655	6.4673	1.8707	3.9471	2.8442	3.2128	2.7597	2.2	4.2386	2.0753	2.4608	5.5032	5.8845	4.5018	1.9314	2.3638	3.2509	1.2856	1.9044	2.8302	3.5007	4.0447	3.8401	3.8623	2.5638	3.2011	5.3101	3.4059	2.7766	3.519	3.1922	3.3586	2.8789	0	1.8115	2.9033	2.9143	1.5	3.2894	1.8567	2.9764	3.5771	1.2613	3.6389	3.844	3.298
FFAR2	2.096	1.7867	2.5545	1.5716	1.0209	1.0967	1.2883	2.7915	0.7564	1.2377	1.8141	2.9004	1.7207	2.0766	2.309	2.7827	1.6462	1.9314	2.0393	2.178	3.8012	1.9044	0.7166	1.2374	1.6389	0.6956	0.7764	2.7726	1.9736	1.7031	1.6755	2.1514	1.9659	3.0098	1.0901	1.2399	1.8203	1.3254	1.7289	1.3543	2.5917	3.3857	1.6311	0.8674	1.4666	1.6303	3.6911	2.8463	2.484
CES8	5.5723	4.8465	5.4667	3.8558	5.1278	4.1764	4.6111	4.5646	5.3446	4.8502	5.3285	6.037	4.6368	4.67	5.0411	10.6885	5.1472	4.6119	4.8832	4.9249	5.1501	5.5947	4.9045	5.2245	4.7589	4.5037	4.5735	4.6049	6.4633	6.1549	3.6141	4.903	4.2929	3.9174	4.1278	4.3268	5.3753	4.9598	5.2493	3.3261	5.103	3.4316	5.9864	4.6063	5.2627	6.0128	5.0278	6.203	4.9059
BDH1	9.4905	10.0108	8.79	9.3079	8.3528	8.7819	9.6098	8.8421	9.6932	9.3136	9.6486	8.7317	8.7692	9.6549	9.8836	7.3431	9.2295	9.7023	10.1639	8.8679	9.8216	9.3022	9.6823	9.2965	9.2902	9.0719	9.3902	8.7448	9.61	8.9296	9.0099	10.3782	9.9607	8.1865	9.244	9.5386	9.8714	9.5459	9.9565	8.7557	9.2039	8.5843	8.9664	9.4314	9.7895	10.0201	10.2775	9.3725	9.4901
ZNF157	2.2138	2.7479	2.4724	3.6819	1.6128	1.8707	3.0997	2.7915	3.4587	3.3934	3.0958	2.6611	1.9089	1.5513	3.1091	0.4516	2.4893	2.5085	1.0263	2.4347	1.764	1.9044	1.5509	1.8936	2.9439	3.4065	3.2915	1.655	2.8954	1.9636	3.4059	3.0999	3.1453	1.394	3.5653	2.6888	2.8229	1.8115	1.7289	3.3261	3.4668	3.561	1.6311	3.2085	3.2427	1.9238	2.8907	2.2958	3.298
DDX25	5.2661	5.9218	5.262	6.7035	3.5404	4.3475	5.3836	5.3994	6.2241	5.0992	5.5215	4.9025	5.1285	6.6269	5.5299	3.7934	5.3986	5.8866	5.9339	5.226	5.3666	5.7499	5.1595	5.4652	5.4474	5.5783	6.3026	5.3217	5.1032	4.8598	5.6932	6.4326	5.9278	4.6984	5.4337	6.148	6.3308	5.7739	6.1666	5.5666	5.895	5.8424	5.4421	4.2583	6.1537	5.0039	5.6317	5.7493	5.3046
ERBB2	12.8074	12.8462	12.6322	13.5911	12.4544	12.7545	13.0052	12.5464	13.1182	13.6083	12.6673	12.539	12.9938	12.7394	13.1454	10.9376	12.6011	12.6184	12.6126	12.3524	12.3006	12.0385	12.9315	12.3795	13.3864	13.2082	13.3138	12.181	12.4526	12.1674	13.0413	12.9744	12.7555	12.1176	13.5455	12.7908	12.7306	12.6137	13.1713	12.8699	13.1288	13.3467	12.0251	13.3833	12.9471	12.4293	13.1606	12.4811	13.0304
UNC13D	5.5833	5.1417	6.0371	4.4183	6.8741	6.8628	6.5272	4.8743	4.7834	5.2865	4.9466	6.7277	6.5223	4.2495	5.3215	7.7254	5.7989	4.6926	5.3176	6.4873	5.4794	5.4437	5.5145	5.8382	4.2186	5.2778	3.9756	6.2979	5.8083	7.1149	4.431	5.6104	5.6557	5.7741	5.5906	5.9073	4.3748	7.4693	4.5374	3.908	5.7676	4.52	6.6071	4.2583	5.0018	5.5685	6.8527	5.8748	5.3553
ZNF578	6.5232	6.3622	6.6314	5.9952	6.7691	6.2218	6.2951	7.5445	6.7389	5.6211	6.2974	6.6533	6.6265	6.3592	6.9028	5.8665	6.3503	6.6434	6.9884	6.6396	5.8707	5.9065	6.0227	6.0717	6.5054	6.6767	5.882	6.156	6.3121	6.0395	6.1429	6.5538	6.8483	6.5926	6.9469	7.179	6.4442	6.2725	6.2912	6.0116	6.6727	7.6835	4.6807	7.3716	6.4672	5.6906	6.0561	6.0482	6.3626
ZNF98	5.3457	4.8258	3.7031	4.3732	4.2617	3.9471	3.8054	4.7556	5.3075	5.2865	3.7249	3.2278	3.2119	4.0397	5.0778	4.039	5.5484	4.7691	5.5902	5.2596	2.6489	3.2064	4.5358	4.6995	4.3738	5.5689	4.0185	2.9551	3.7328	3.692	5.1409	5.1745	5.4408	4.6049	5.6041	3.9139	4.6613	4.5905	4.7004	4.2045	5.0837	5.2402	2.9666	5.6959	4.6017	3.0592	4.7368	5.1646	4.5833
ZNF99	2.9844	2.0932	1.2016	1.2109	1.6128	2.0131	1.0578	1.3478	2.5423	1.6028	2.2	1.537	0.5452	0.7169	2.7335	0	3.404	2.0987	3.5713	2.7814	0.5649	1.2459	2.3734	2.0904	1.0406	3.0764	1.5365	1.507	2.5069	1.7031	1.4036	1.4443	1.9659	1.394	1.9764	2.4698	2.0136	2.3266	2.6071	0	2.2193	2.4299	0.6082	2.4321	2.6533	0.4322	2.7986	1.9756	1.7966
UNC13C	3.6183	5.0016	3.6666	6.2218	3.4068	1.3325	4.7335	5.2316	6.9785	4.528	5.2625	2.5716	2.8931	5.6962	5.1937	1.3047	4.8778	4.1607	5.5267	5.1081	4.7225	3.6622	3.8906	3.9441	6.0174	7.1271	7.3021	3.352	3.7328	2.6221	6.0916	5.5374	6.0147	3.4996	6.7154	5.3717	3.4088	5.028	4.2521	6.841	5.0241	7.8824	3.1483	6.7718	4.4929	4.41	4.372	5.0127	5.717
RAET1E	6.6383	5.4146	7.2945	3.9812	6.078	6.2652	2.9051	4.3446	5.2821	3.6094	6.1371	6.8845	4.8585	6.0445	3.6535	3.8679	6.9605	6.5381	6.8719	5.3351	7.0635	6.7548	6.6906	6.665	3.2413	5.1067	3.5178	6.1436	7.1268	7.1513	3.6141	3.545	5.5433	4.4344	4.1463	5.6183	6.7662	7.1504	6.4216	3.495	6.0018	3.4316	4.9491	3.0738	6.2437	2.8653	4.6072	5.7838	4.3024
FKBP10	8.5285	8.562	9.621	8.9127	10.6221	9.7765	10.3628	8.5256	8.0887	8.974	7.8634	9.8924	9.5373	8.3201	8.9426	12.4763	9.2261	8.7906	8.1261	9.3494	8.236	8.4713	8.9876	9.2119	8.5677	8.4415	8.5249	9.4445	9.2441	10.2463	9.1662	7.6212	8.2854	10.0924	8.7152	8.5718	8.5974	10.354	8.3072	9.3949	8.8862	8.7765	9.8235	7.8223	8.1635	9.1706	8.5855	8.9456	8.8335
FKBP11	7.181	6.6531	7.2459	6.0026	8.2702	7.887	6.9911	6.4936	6.3452	6.3839	7.0892	7.4529	8.0773	6.3479	6.3689	8.0333	6.7859	6.448	6.5514	7.1349	7.3056	8.0389	6.9861	7.198	6.1306	6.2116	6.1516	7.5162	7.4308	8.3537	6.2086	6.9531	6.1329	7.7935	6.7185	6.8618	6.5098	7.5175	6.7417	6.2127	7.3632	6.0551	8.3539	6.4924	7.2577	7.7348	7.4675	7.2343	6.2599
TBX21	3.5749	2.4574	3.9657	1.2109	4.5422	4.5481	3.2712	1.7303	1.6173	3.3934	2.5928	4.2674	3.9293	2.6203	3.3278	6.4613	2.4893	2.2486	1.3534	3.3786	2.6489	3.4967	3.1243	4.1785	1.9332	2.14	2.1903	3.8891	2.5069	4.5383	2.1014	2.2591	3.3234	4.505	2.3403	2.3465	1.5971	2.3266	3.149	0.6984	2.0703	0.7443	3.8713	2.8167	2.57	3.1753	4.8784	1.8508	2.2891
PCK1	15.0282	14.6473	13.0073	10.6503	9.7925	11.7528	12.8974	14.4159	14.6424	10.1155	16.1724	14.1158	12.2134	15.7604	13.3816	13.551	14.2846	15.0802	15.9088	14.6858	16.0961	15.5187	15.2058	14.931	10.8419	13.3479	10.9998	14.2924	15.388	14.1062	11.7886	14.2971	13.1909	13.5219	12.9969	11.4544	15.3978	14.6551	15.9201	9.4003	12.7351	10.6972	15.6225	11.7795	15.9444	16.2604	14.0014	15.2475	13.2975
SFTA2	2.7703	3.1965	4.2132	6.1501	4.4088	5.1044	4.9842	5.2512	2.9162	6.8551	1.0555	3.4944	6.0287	2.2815	4.3572	0	3.1392	2.2486	2.5022	3.3786	2.4096	2.8425	2.0761	3.5007	6.2754	5.1702	6.1612	3.3948	2.35	3.8931	4.9873	5.2417	4.1818	3.5672	6.2685	5.8403	1.0091	1.5888	2.6071	6.2067	5.2488	5.253	3.8713	7.2176	2.6533	4.4335	6.0461	2.7092	4.1091
WSCD2	6.7053	6.4791	7.4527	5.5951	8.5413	7.023	7.3025	6.6199	6.5016	6.1625	6.0846	7.8406	6.4858	6.8765	6.4269	1.9784	7.7271	7.5485	6.7099	6.8079	6.7468	6.8861	6.1717	7.574	5.8246	6.8141	6.6688	6.2287	7.2429	7.4646	5.3972	6.0154	6.5048	6.5005	5.6372	5.4636	6.5878	6.8761	6.5836	5.7778	7.1288	5.9006	6.4858	6.9034	6.8491	6.223	5.9207	6.6067	6.0295
C9orf169	3.4349	3.1738	2.4909	4.3962	1.3075	2.8462	3.8861	2.5272	3.5533	3.6066	1.852	2.7817	2.9439	1.8247	3.6686	0.761	3.2001	3.468	2.8176	1.4366	3.0613	2.3949	3.2116	2.3227	4.283	3.1416	4.5101	1.9977	2.0652	1.6625	3.4737	3.6413	3.5303	1.0183	3.0845	4.2531	3.1035	2.1155	2.1832	3.9208	4.3452	3.721	1.84	4.0388	3.4342	2.2451	3.5699	2.5344	2.5818
PROX1	7.6178	7.6894	4.9794	10.0612	6.0181	4.1145	8.4016	8.3658	9.2288	8.1264	6.6366	4.8077	6.8782	8.0492	9.3492	4.5498	5.311	7.6863	7.9827	5.9566	5.584	4.2352	6.1653	4.8833	8.1778	10.0689	9.9857	4.7437	6.5196	5.1359	9.536	8.7388	10.0449	6.6792	9.3992	7.9192	7.6763	6.5135	7.7097	9.0842	6.9956	10.2077	4.1522	8.0784	7.5757	4.4335	7.8521	6.3995	10.0376
FAM153C	0.4477	2.4574	0.7224	0	1.0209	0	1.2883	0	0	0	0.7816	2.6611	0.5452	0	0	2.7827	2.0687	0	0	0.3716	0	1.9044	0.7166	2.1796	0	0.9482	0.3075	0	1.9736	2.3756	0	0.4269	2.166	0	0.2937	1.8968	2.1841	1.3254	0.9455	0.3911	0.9367	0	0.6082	0	0	1.7845	0	2.1968	1.6418
PARD6A	6.9668	7.1445	6.5487	8.368	6.8399	7.4405	7.7877	7.1274	7.5398	8.2871	6.6978	6.6424	7.4439	6.7952	7.3651	5.9716	6.7435	7.1892	6.9884	6.6052	7.8729	7.5773	7.4567	6.9385	8.52	7.941	8.5661	6.7528	7.0963	6.6476	8.3871	8.4685	7.2954	6.0588	7.7976	7.8271	7.603	7.2346	7.1935	8.5166	8.1284	7.9705	7.2777	8.4145	7.1254	7.1544	8.3726	7.1705	7.7752
PLA2G7	1.9676	2.9134	3.8072	0.729	3.9132	4.785	5.3068	3.7401	1.0242	3.5687	1.9545	4.4542	3.2119	0.7169	1.705	6.7932	3.7469	1.5242	2.0393	4.715	2.2733	4.2352	1.9617	5.093	0.4355	1.7984	1.8534	4.0845	3.0046	4.1504	0.8662	2.0351	1.2947	6.1717	1.9764	2.5835	1.0091	2.5898	1.7289	2.5035	1.2457	1.4265	5.5101	2.6996	1.6399	1.2613	2.2223	3.4297	2.7344
MARCKS	10.0975	10.5131	11.0442	10.8139	11.7943	11.3753	11.408	10.8353	10.4387	10.9106	10.0198	11.184	10.9617	9.929	10.9406	11.8322	10.5693	9.9638	10.1094	11.0396	9.4752	10.2295	10.9094	11.2771	9.9457	10.7864	10.4887	11.1375	10.3766	10.7994	11.1005	10.7432	10.8329	11.7967	10.6806	10.9235	9.9817	10.4662	10.1388	10.8297	10.9013	10.6032	11.4257	10.2324	10.6473	9.9942	10.8923	10.4562	10.8766
PLA2G3	3.228	3.4866	3.3819	1.7229	0.4256	1.3325	1.6616	2.4272	3.1014	2.9618	2.6763	2.825	2.7027	2.4608	2.6708	0	3.4977	3.6155	3.0457	2.8418	3.1934	2.8425	2.8302	2.5578	1.0406	1.9215	2.1903	2.0251	4.1682	3.179	2.2749	2.9148	3.1919	1.6648	1.2355	2.0627	4.5409	4.1347	3.2224	2.422	3.0554	1.2328	2.2236	1.9061	3.4892	3.1753	2.0732	3.3854	1.6418
FPR1	5.4575	5.3867	6.1602	5.0821	6.0706	7.0645	8.1298	6.8041	3.8862	5.5392	4.5854	6.6202	7.6786	5.6781	5.6156	7.6215	6.2596	5.9427	5.7654	7.4432	7.8669	7.5246	5.9494	5.8654	7.3834	4.599	5.2414	8.1266	5.8528	7.2675	5.731	5.8702	5.0432	9.0293	5.6174	3.6785	4.3748	5.8259	5.6724	5.6761	6.4793	6.608	8.3608	4.2991	4.9859	6.8997	4.3067	6.7091	6.0906
FPR2	3.9594	3.0619	2.968	2.3059	3.3594	2.9694	4.5458	3.7676	1.9097	1.7557	2.7553	4.5971	3.0613	4.1484	3.1555	2.7827	3.018	2.9196	2.9522	4.0247	5.3998	4.2352	2.6934	3.5007	4.536	2.4161	2.5825	4.4914	2.1741	4.2269	2.8695	3.3148	2.166	6.3454	1.9764	0.9321	1.5971	2.7053	3.8962	1.9268	2.7954	4.541	4.109	2.2772	3.0098	3.6469	1.7187	3.4297	3.1334
FPR3	6.6593	6.7493	7.1468	4.9955	7.5908	8.1602	7.8789	7.8043	5.1623	6.4858	5.7887	7.971	7.6459	6.1529	7.5153	9.9375	6.7578	5.986	6.4524	8.9704	7.1585	7.8967	6.911	8.2976	6.511	5.5689	4.1594	8.2052	7.1268	7.4514	6.9172	6.636	6.2642	9.6327	6.3506	5.7458	5.4935	5.2536	6.2033	5.962	5.7058	5.9087	9.14	5.5681	6.4323	6.8438	5.385	7.1003	6.8996
CCDC78	1.2961	0.8613	1.7114	2.5683	2.0313	2.1428	1.8173	0.8259	1.2501	1.2377	2.5042	1.537	2.2245	0.7169	1.8248	1.0722	1.8012	0.9546	1.6199	2.5835	1.5445	2.3548	0.4024	0.6258	1.0406	1.3499	1.5365	1.1558	2.8954	2.2831	2.1908	1.7697	1.4562	0.6255	1.8912	3.0468	2.1841	5.2344	1.9175	0.6984	2.6971	2.7525	2.2236	2.4321	1.0414	2.6414	2.0732	2.1968	2.2891
SPARCL1	11.9588	10.7836	12.0408	11.6629	14.7626	11.161	12.8336	11.6214	11.3601	12.531	11.4538	12.3695	12.8981	11.9226	13.1483	14.3259	12.0002	11.6139	11.4554	12.1994	10.9491	11.7568	11.0185	11.8451	12.8267	12.2896	11.3675	11.578	11.4558	12.9182	11.4163	12.0241	12.1092	12.4937	11.4511	12.4135	10.3997	10.8903	10.4195	10.882	12.0306	10.7316	12.0997	10.1916	11.4658	12.1174	11.263	11.6032	11.5063
LOC285780	2.8452	2.6574	3.289	3.9812	1.0209	2.3716	1.6616	1.6137	3.3653	1.8939	1.8141	2.9004	2.0753	2.0766	2.6054	1.6805	4.0238	3.2392	2.7447	3.533	2.2733	1.9044	2.894	2.6228	1.7935	2.238	2.6926	2.4056	3.2902	1.9636	2.1014	1.9085	1.8544	1.8927	1.2355	1.7092	3.4088	3.3976	1.2563	2.8534	2.8874	0.7443	1.8567	1.5477	2.0616	2.3761	2.0732	2.3885	2.0638
GHITM	13.0691	13.3777	12.8741	12.9331	12.3416	12.6031	12.6411	13.4384	13.139	12.8687	13.5069	12.8446	12.722	13.3628	13.2364	11.93	13.2195	13.2719	13.387	13.0548	13.5794	13.8055	13.3327	13.5018	13.2915	13.0194	13.1616	13.0564	13.2695	12.9696	13.1805	13.4788	13.1521	12.5949	12.8498	12.8792	13.2787	13.1128	13.1989	13.2369	13.1473	12.7258	13.445	13.1271	13.4211	13.7406	13.211	13.3101	12.9977
SYT3	3.484	3.5383	4.6278	5.4722	4.0085	4.6388	4.33	3.712	3.7816	5.7173	3.9429	3.9499	5.1285	3.4134	3.7475	3.5883	3.7083	4.27	4.0489	4.1493	3.6984	2.1471	4.3204	2.6228	4.3981	5.0937	4.4996	4.2095	2.35	4.124	4.4672	3.7435	3.3647	4.1989	5.0372	3.4578	4.8504	4.3631	4.0653	3.995	4.4	4.7546	3.522	3.7986	4.5374	2.6414	5.1067	3.6703	4.4497
FKBP1B	5.9908	6.1792	6.9636	7.0956	6.636	7.3694	6.3788	6.8337	6.3934	8.0209	5.9315	6.7329	7.0329	5.9575	6.6422	6.8813	5.9883	6.0177	6.1175	6.1179	5.7602	5.7862	5.8723	6.7728	7.5662	6.8101	7.7818	6.0261	6.3332	6.6568	7.2149	6.9041	6.4094	6.1717	7.2159	6.7199	6.3033	6.3808	5.646	7.5839	7.5577	6.613	6.7685	6.9068	6.1679	6.0128	7.2545	6.4106	5.5637
LGALS9C	1.6706	1.7867	2.8429	1.7229	2.7723	2.8978	2.5078	1.9385	1.0242	2.5245	0	2.3741	3.0613	1.8377	1.705	3.8679	1.4725	0.9546	1.3534	1.6118	0.5649	2.5363	2.281	1.3947	1.4656	1.163	1.65	2.5638	0.6649	2.8963	1.4036	1.0235	1.9659	3.1922	1.7039	2.0627	1.3329	1.0029	0	1.5201	2.0703	0.4196	2.5159	2.3567	1.4666	2.0509	2.481	1.8508	2.1808
NKAIN2	2.6075	3.8556	2.2927	3.7184	5.07	1.3325	5.0641	4.0848	3.7074	3.1391	1.4841	1.537	4.5546	4.1484	5.4295	1.0722	1.0462	3.7723	3.3689	2.7814	1.764	3.4967	1.7012	1.8936	2.2857	4.1976	3.0229	2.8968	3.2902	4.413	4.5371	4.1594	4.036	2.5568	2.1332	3.5723	3.1035	2.9119	2.3692	6.0729	3.966	3.5192	2.8664	3.2508	3.6191	3.3828	3.7414	2.8463	4.1952
LBX2	1.9676	2.9896	2.2927	1.379	1.7662	2.9701	2.6372	1.8381	1.9097	1.6028	2.0825	2.2641	1.5043	1.1936	0.359	3.1838	2.3951	2.7287	1.0263	2.1148	2.8541	2.3548	1.9617	2.0904	2.4804	1.6638	0.7764	2.2392	1.8641	2.2831	1.6755	2.453	2.132	2.2626	1.3486	2.2059	2.0945	3.0051	2.9908	1.6688	2.0703	0	2.0518	1.0698	1.7946	1.9172	2.7986	3.0227	0.7713
UNC5C	6.3729	5.7681	6.0793	5.2029	6.8528	4.7033	6.5384	4.2886	5.9543	3.4837	6.0301	5.9773	5.5091	6.1915	5.2906	4.9777	6.8089	6.7478	6.3914	6.6354	5.5695	4.5203	5.3761	5.8721	2.7307	5.1451	3.9756	5.3437	6.4146	6.8303	5.557	4.1869	4.91	6.4021	3.5375	4.1536	6.393	5.813	6.4524	4.7126	4.983	5.253	5.8877	2.8167	5.6549	4.9721	3.5849	5.5429	5.6677
UNC5D	8.6301	6.7765	7.0686	7.4612	6.6059	7.2232	6.9284	7.3419	7.3847	5.0408	7.6398	6.391	5.3719	6.3364	6.8543	1.8372	8.6656	7.3388	7.7967	8.3168	6.2435	6.5693	7.4514	7.0192	5.8946	7.5047	7.4564	6.6899	6.6346	7.3179	6.6559	6.9571	7.805	6.3163	6.6714	6.1105	7.2988	7.8853	7.4518	6.1509	6.5085	8.4639	6.5109	6.8868	8.214	5.6808	6.5621	7.0656	7.2835
CCM2	8.9781	8.8404	8.9559	8.9762	9.3997	9.5802	8.9825	8.4458	8.8565	9.3944	8.7185	9.1721	9.1993	8.4265	8.6558	10.0478	9.0225	8.8179	8.7138	8.6906	8.7608	8.8621	9.1128	9.0327	8.8926	8.7994	8.8751	9.2487	8.9787	9.2236	8.9805	8.893	8.7365	8.6782	8.8292	8.8152	8.8683	9.0351	8.924	8.9407	8.8623	8.5141	9.2056	8.8375	8.755	9.0569	9.5793	8.7422	8.7172
TBC1D4	11.1133	11.5651	11.2815	12.2152	10.8272	10.8221	11.8805	12.2533	11.9211	11.6795	11.4551	10.9777	11.6811	11.6928	12.3406	10.1125	11.2723	11.5906	11.7968	11.4537	10.5351	10.5707	11.3467	11.0241	12.2124	12.2751	11.8844	10.8497	11.1995	10.7275	12.1915	12.2302	12.3067	11.5603	12.4797	12.1638	11.503	11.1293	11.4603	12.0299	11.5306	12.569	10.8008	11.6757	11.4878	11.0008	11.8969	10.9902	12.172
FRMD5	1.8267	2.6574	2.7059	0.729	3.3103	2.3716	2.9051	3.1254	1.2501	1.2377	3.3201	3.5423	2.8011	3.8596	1.8248	0	2.1859	2.2486	2.3638	3.5692	4.5265	4.008	1.5509	4.4173	0.4355	0.6956	0.5609	4.3245	3.1062	4.0132	0.8662	2.2591	1.7334	3.3541	1.2355	0.54	1.3329	3.1751	1.7289	1.3543	2.2193	0	4.1522	1.5477	3.2427	3.6866	1.5024	2.9714	0.7713
FRMD7	8.1411	7.0364	7.3004	6.4064	4.947	6.9407	5.9612	6.0195	7.4629	6.1963	6.8673	6.818	6.3784	6.5297	8.0675	1.0722	7.3192	6.7912	7.5113	6.4587	5.6815	5.1413	7.1649	6.54	5.4933	6.5102	5.6423	6.2346	7.0587	5.3448	5.3101	7.3682	7.4922	4.8142	6.3506	6.2375	7.9399	8.0772	7.3326	3.5726	6.64	5.7817	5.0438	5.7632	7.8494	5.0952	7.1606	6.6306	6.7841
FRMD1	8.1742	8.2147	7.7427	2.3059	6.7088	6.9317	5.4565	4.8358	7.5128	1.4318	7.8204	7.5903	5.8218	6.8685	4.6283	0	8.2672	8.1127	7.7137	7.6848	8.3271	7.9617	7.8335	7.0871	3.2941	6.1563	3.1049	7.2339	8.9568	7.4327	3.1625	6.1683	6.8483	5.3631	3.3586	5.7212	8.193	8.0906	8.0643	1.6688	6.7297	2.5176	6.6827	2.0082	7.9413	8.1861	6.6238	7.958	6.1918
PKNOX2	6.5402	6.9147	6.4662	7.2057	7.6609	6.3142	7.6725	6.0646	7.0665	5.4411	6.1223	6.8799	6.73	6.8525	6.3289	2.9291	6.6497	6.8628	6.2899	7.6281	5.7474	5.971	6.4087	6.1455	6.0174	6.9286	6.1612	6.5551	7.1268	6.6289	6.7434	7.606	7.5061	7.3414	7.4065	7.8213	7.1728	6.3366	6.8786	5.02	6.7172	6.3339	6.2772	4.2789	6.6506	6.4817	7.5474	6.2531	7.1499
TMEM200B	6.905	7.2512	7.2679	5.7859	8.4244	7.3098	7.561	6.2279	6.5203	6.07	7.4873	7.4585	7.5571	6.6759	5.7354	9.4004	7.1625	6.976	7.0773	7.3759	7.4786	7.2227	7.4667	7.8772	4.6359	5.6955	5.375	7.2035	7.9053	7.5833	6.4542	5.8254	6.1664	7.256	5.5691	6.4471	7.3326	6.9613	7.2239	5.7895	6.5555	5.3926	8.0994	4.7894	7.1776	8.24	6.6895	7.4564	5.7801
DSCR6	1.8267	3.3196	2.9068	4.1774	2.9748	3.1653	3.0377	4.0627	3.3653	4.5066	2.4097	3.168	3.6415	2.2815	2.7335	0.4516	3.4977	3.2392	3.5069	2.6526	2.1226	2.3548	2.0761	2.4896	4.6618	3.5277	4.9177	3.065	3.1062	3.5404	4.3557	3.545	3.519	3.8098	4.1463	4.359	2.8229	3.4647	3.149	4.0772	3.5252	3.6798	1.0348	3.9083	2.6533	1.4575	3.2093	3.1409	3.851
PDE7A	8.8219	8.6944	8.3641	6.7483	8.5063	8.9793	8.3827	7.8404	8.1652	6.8023	9.2687	8.6411	7.6591	9.2672	7.3969	9.599	8.6427	8.9832	9.08	9.5949	10.0861	10.3118	9.0476	9.1198	6.9539	7.5169	6.8609	9.368	9.1858	9.3529	7.2996	8.3318	8.2095	8.7322	7.6003	7.6847	8.4083	8.8083	8.9458	6.9321	7.9395	7.16	9.8277	7.1962	8.969	9.7747	7.9554	9.2688	8.0383
CRYGS	2.9165	2.0932	2.776	0.729	2.843	2.8224	2.9729	1.0216	1.2501	1.7557	3.0338	2.4763	2.5972	1.1936	1.2706	3.9038	2.6611	0.9546	2.6285	2.5111	2.7552	3.5818	0.9745	1.3947	1.2687	1.9215	2.2635	2.5638	4.7102	1.9636	2.2749	3.5869	1.8544	1.6648	2.1332	2.787	2.0136	2.5898	1.7289	0.6984	3.1327	2.4299	2.2236	1.6774	2.0616	2.2756	3.2791	3.1409	2.3898
SIX1	2.5187	2.2251	2.968	1.7229	5.5537	2.4738	2.3123	2.4946	3.0422	2.6072	1.2856	3.5423	2.5972	1.8377	2.6708	4.4802	2.1859	1.9314	3.1336	1.8655	2.1226	2.5363	1.9617	3.6009	4.0447	3.0224	2.0317	2.13	1.4628	3.4582	2.6349	3.2114	2.5707	2.5568	3.26	3.8243	2.0136	5.05	3.3589	2.7899	2.3544	2.0137	2.3772	2.8167	1.9343	2.5583	3.7414	2.7092	2.809
FST	4.8947	3.8143	6.1136	5.1769	7.8336	4.6388	7.6047	4.5957	3.7816	3.9636	4.0088	6.3975	6.6921	4.9051	4.7545	0.4516	5.1327	4.5264	3.8558	5.5402	4.5853	5.0246	4.7231	5.4384	4.7775	5.5783	6.4896	5.5373	5.9379	7.2246	5.6387	3.6673	4.896	6.4655	4.0708	5.8288	3.9238	8.5737	4.3206	5.4987	5.1778	3.8243	5.2957	3.4812	2.3876	5.2488	3.837	4.4923	4.4022
SIX2	4.4181	2.6574	4.3574	6.6852	4.0688	2.4738	4.013	3.8212	4.2936	7.0599	3.7636	4.788	4.0138	2.8946	6.5364	1.8372	4.2825	4.2345	3.2947	3.496	2.9467	3.4967	3.4974	4.2626	5.3386	4.6173	7.4564	3.4766	4.2593	3.8931	6.4675	4.6495	3.1453	4.065	5.2055	3.3969	4.4768	5.2724	4.2521	5.1773	3.4668	6.3697	2.3772	7.9335	2.1787	1.4575	3.9267	2.9714	6.1129
CLEC18A	10.1095	9.9773	7.9503	5.1235	7.0223	8.8127	6.958	7.3396	9.2721	5.917	10.1277	8.9157	6.5438	9.8795	6.7021	8.8539	9.4165	9.4197	9.3526	9.2082	11.0909	11.3421	10.2631	9.2978	6.282	7.8966	4.0602	9.7102	9.8749	9.665	5.9193	9.2206	8.4847	7.9818	5.9896	7.2366	9.4507	9.8123	9.9632	5.2261	7.9209	5.7184	9.3494	4.8319	10.2138	11.3495	8.0422	10.5725	8.2789
CEND1	3.7412	4.6726	3.0831	4.9655	2.843	2.5691	5.0167	4.2695	4.7093	3.9636	1.9545	3.4449	4.5261	3.3235	6.044	1.0722	2.8856	4.0008	3.2947	3.3373	3.6441	2.5363	4.297	2.9102	5.151	4.5037	3.9536	3.065	3.795	3.3253	4.6982	4.5681	4.6342	1.8927	4.6136	4.8196	4.3748	4.6494	4.8235	4.9921	5.1594	3.7539	1.3636	6.4658	3.6599	4.5239	5.7346	4.1121	4.9886
DACT2	7.4447	7.4941	6.7274	6.5193	6.1633	6.0671	7.5222	7.159	7.6454	6.9294	6.317	7.1548	6.0185	5.9273	6.8857	5.9884	7.6527	7.0378	7.5031	7.6451	8.4349	6.8693	7.4488	7.0813	5.2344	6.7408	5.3713	8.4144	6.9604	6.4003	6.0682	6.4834	6.9637	7.0597	7.2989	7.0416	7.4857	6.9483	7.3159	5.6935	7.2464	6.7505	6.901	7.0572	7.2543	7.3118	7.9328	7.6656	6.925
SLC15A4	8.7725	8.6859	9.1818	9.2868	9.3754	9.2177	9.0528	8.9985	8.7612	9.3281	8.676	9.2051	9.2371	8.6016	9.1613	10.1592	8.8118	8.6085	8.8674	9.0071	8.6044	8.7494	8.7994	9.0169	9.0705	9.1582	9.0586	9.2903	8.5956	9.0521	9.2927	9.037	9.1118	9.3298	9.2637	9.2945	8.5765	8.8497	8.5385	9.37	9.3116	9.0789	9.0558	8.9746	8.7301	8.785	9.1022	8.8129	8.9546
TMCC1	9.2244	9.1483	9.4519	8.9018	9.3558	9.3612	8.9784	9.5337	9.0061	8.9924	9.1686	9.4733	9.2294	9.1917	9.2643	11.7087	9.2054	9.0691	9.1208	9.2288	8.7286	8.5709	8.7399	9.0906	8.6459	9.0761	8.5507	9.4464	9.1974	9.0599	9.0781	9.0342	9.0007	9.3444	9.2695	8.8181	9.0068	9.1568	8.9872	8.6689	8.9715	9.2535	8.6591	9.2558	9.054	8.8476	8.8068	9.1009	8.803
TMCC2	6.7252	6.9389	6.745	8.4557	7.3602	6.4519	7.639	6.8723	7.699	7.4102	6.1878	6.609	6.7791	6.6822	6.9197	5.6928	6.675	6.996	6.4524	6.3171	5.9399	5.1691	6.3699	5.892	7.9481	7.9733	8.013	6.1436	6.4917	6.3327	8.0505	7.9692	7.6128	5.6703	7.4722	7.9697	6.7662	7.2346	6.7165	8.2928	7.0809	8.1423	5.2368	6.9362	6.3221	5.8388	7.6694	6.4649	7.7351
SDR42E1	7.7009	7.5071	8.0006	7.9687	7.1842	7.6676	7.2624	8.2388	7.8489	8.1386	7.728	7.4961	7.5396	7.4809	7.8285	5.703	7.4712	7.3881	7.6993	7.7194	7.5204	7.5721	7.2649	7.7572	8.3006	8.0829	7.8233	7.619	7.7264	7.2339	7.9469	8.0889	7.9134	7.3653	7.7515	8.0261	7.3264	7.6675	7.6741	8.0819	8.3283	8.068	7.5958	8.3271	7.7394	7.6011	7.5892	7.7488	7.6564
PP14571	1.2961	1.1539	0.9818	4.8219	2.1475	1.0967	2.0859	3.0376	2.6252	4.0548	0.4431	2.2641	2.4833	1.5513	2.7335	0.7951	2.0687	1.5242	1.0263	1.1211	0.9697	0	0.9745	1.0609	4.9354	2.238	5.1953	0.3863	2.8954	1.3848	4.5371	2.0351	1.4562	1.394	3.3586	2.9653	1.0091	2.4642	0.9455	4.2758	3.0554	3.2387	1.6311	4.2162	0.4358	2.0509	2.481	0.407	3.9858
ALOX12B	2.6912	3.1308	1.2016	0.8015	1.2463	2.2617	1.2883	1.6137	2.874	0.4218	3.0958	2.1587	0.5766	3.0143	1.8248	1.8102	1.4725	1.5242	1.3709	2.5835	2.5342	1.9665	2.8727	2.0264	1.0406	1.6638	1.298	1.7892	2.7771	1.5527	0.6309	0.4269	1.852	0.6255	1.4887	1.2399	2.3365	2.4642	2.1139	0.9517	1.7161	1.9571	1.6311	2.4321	2.1787	1.2613	2.2223	2.5847	1.2712
EPB41L5	11.3069	11.1333	11.6108	10.7509	10.6799	10.8638	10.4683	10.8856	10.9211	10.2782	11.277	11.2723	10.666	11.068	10.7641	9.3099	11.3571	11.3116	11.3485	11.1187	10.895	10.8688	10.9283	11.2829	10.7176	10.7806	10.9654	10.9354	11.3881	11.2873	10.5912	10.8095	10.8078	10.4958	10.5151	10.3666	11.2911	11.191	11.0241	10.7023	10.7298	10.6363	10.5028	10.7	11.1977	10.7161	10.2126	11.2425	10.6889
ACSS3	10.0288	10.4361	9.8286	9.9472	9.0703	9.5607	10.047	10.4247	10.1307	9.1499	10.8935	9.767	9.2782	10.9249	10.2214	10.2962	9.9478	10.6311	10.5028	10.1886	10.6984	10.4577	10.26	10.4335	9.6435	9.977	10.0524	10.0431	9.9655	9.7963	9.8525	10.34	10.2927	9.7807	9.8609	9.5439	10.3412	9.8481	10.474	9.2732	9.6496	10.0843	10.4954	9.0787	10.1743	10.7945	10.0134	10.4971	10.2593
TMEM156	4.0254	3.1308	4.6836	0.41	5.7596	5.0722	3.1592	0	1.7708	1.7557	2.8301	5.0914	4.7883	2.6203	1.9356	4.2764	4.479	2.2486	2.9522	5.0708	3.1157	5.1691	3.7936	5.093	1.0406	3.0764	0.9638	4.824	3.5998	4.2757	2.4299	2.7766	2.9421	3.9174	1.6003	1.8968	2.3365	3.5288	3.0717	0	3.7864	1.0091	5.6371	1.6774	3.8126	4.2863	3.3457	4.3839	3.1334
ZNF727	5.0454	4.3358	4.6087	4.3267	4.7949	4.5005	4.4055	5.2992	4.9045	3.9318	5.276	3.8393	4.8121	1.8377	4.8424	4.5723	3.9919	4.4967	5.0505	5.3139	2.5342	2.6976	3.1243	4.2829	4.5139	4.5232	3.8385	3.6276	4.1682	4.6162	4.7283	5.1184	5.2446	4.2818	4.9764	3.8698	5.0837	3.5288	2.9899	3.495	3.6354	5.7639	4.3507	5.4185	5.1525	4.2067	3.5849	5.302	5.873
FAM72D	1.6706	1.7867	3.0267	1.8599	2.9748	3.0377	2.9729	2.7915	1.0242	1.6028	1.4841	2.825	2.3597	1.8377	2.389	3.1242	2.1859	1.7421	1.6199	2.9555	0.9697	2.3548	2.5423	2.9102	2.3863	1.163	2.0317	2.0251	2.8954	3.3253	1.5459	1.9085	2.3418	2.2626	1.8912	2.3465	2.0136	6.0718	2.0843	2.0404	2.9739	1.8878	2.7588	1.4053	2.0616	1.9238	1.7187	1.8508	2.484
SLC43A3	7.9715	7.3132	8.1971	8.6057	9.103	8.6974	9.4436	9.0351	8.0002	9.8004	6.7518	9.0697	9.5515	7.4387	8.805	10.2523	8.0621	7.5665	7.4442	8.3405	7.1193	7.1353	7.9786	8.3198	9.5494	8.8159	9.2332	8.5459	7.8339	8.8861	9.2584	8.5621	8.5776	10.0686	9.2957	9.2703	7.0404	9.121	7.1843	9.7649	8.008	8.5435	8.0852	8.5423	7.5317	7.8937	8.8317	7.7961	8.4549
FAM72B	3.387	3.1308	4.053	2.1001	4.0688	4.1458	4.1365	3.9944	2.7036	2.7597	2.2	3.7194	3.0613	3.6536	3.2442	4.039	3.4977	3.3759	3.1336	3.8593	2.2733	3.2064	2.894	3.5349	3.4878	2.6476	3.1442	3.7965	3.8546	3.9241	2.5697	3.3148	2.6396	3.7529	3.1542	3.1239	2.6001	7.3232	2.2338	3.3703	3.6354	2.8903	4.0645	2.572	3.3464	3.5641	2.8907	3.3397	3.5364
FAM72A	0	0	1.9726	0	2.1475	2.9694	2.0859	1.8381	0.7564	0.7477	1.6585	2.1452	0.5452	1.8377	1.5742	1.5048	1.8012	1.5242	1.6199	1.7442	0.5649	1.9044	0.9745	2.0904	1.4656	1.163	1.1296	1.1558	0.6649	2.1843	0.3497	0.4269	0.9046	2.4172	0.7462	0.54	1.3329	5.4975	0.5489	0.6984	0.9367	0.4196	2.2236	1.4053	0.4358	0.7643	1.5024	0.724	1.2712
WNT2	4.0254	3.4331	1.8479	5.9727	4.963	1.535	3.6063	4.7692	4.4151	3.4393	3.838	3.6771	3.8852	3.9222	3.5529	0	4.5681	4.7185	4.2974	2.8418	3.9428	3.7383	1.3832	3.6329	4.4455	4.7394	5.7289	2.7063	4.1205	4.0971	4.2136	4.0437	4.1818	0.6255	4.6787	4.2937	3.8242	4.3631	3.0717	4.3214	3.7864	6.3096	3.3839	1.7963	2.6533	3.7995	3.6389	4.5735	3.1334
LRRN4	6.5289	7.115	8.4378	6.8045	7.8007	9.4047	8.1354	7.757	5.8287	8.2777	6.1445	8.0886	8.7828	5.1858	7.3377	9.459	6.4822	6.5381	5.5267	7.3759	6.2526	5.8562	6.0787	7.698	8.1495	7.3868	7.1021	8.0077	5.7308	7.7042	6.608	7.35	6.9603	9.0545	8.4346	6.8448	6.1472	5.6204	5.8566	7.8945	7.6977	7.0734	7.7757	8.3097	6.5347	6.5151	7.8579	7.6725	6.441
AGXT	9.8572	9.2952	5.6645	3.7184	2.1475	4.4261	7.8943	7.6775	8.5399	2.0201	9.462	7.6543	3.1385	10.3519	7.3046	4.1626	8.2387	8.7266	8.0881	7.6682	8.1965	9.9463	9.9217	7.2218	3.8819	7.968	3.6328	6.512	9.0899	4.811	6.4808	7.1087	9.0162	6.4021	3.7216	4.6987	9.2349	8.0114	9.5339	3.2337	6.5158	2.7525	8.8284	1.7963	10.261	10.4257	6.5898	9.8657	8.5299
LRRN1	5.7872	6.0782	6.03	5.2781	6.6753	6.6986	5.6759	6.6424	6.4051	5.0556	6.1445	6.1801	6.0981	5.1072	5.476	1.9784	5.5374	5.3194	5.5429	6.4147	5.07	4.8976	5.7134	6.361	4.3239	5.4307	5.1478	6.7238	5.5077	5.967	4.8292	5.8095	5.7444	6.8382	6.4471	5.6183	5.3031	6.4976	5.3834	5.0061	5.5171	5.0621	6.2377	4.8457	5.6947	6.005	6.7021	6.1175	5.1263
PMS2L11	3.7147	3.5111	3.7327	3.1192	4.0113	3.1653	4.0143	1.9955	1.6868	2.1204	2.5928	3.9191	3.0493	2.0766	3.1246	4.1872	3.4895	2.6228	3.4757	3.3651	2.7189	1.8723	1.3083	2.0512	2.7192	3.7575	3.2296	3.4759	2.5835	3.3179	2.9227	3.707	3.6359	2.2626	3.5392	3.0735	2.1166	3.4823	2.936	1.5618	2.6971	2.695	2.287	2.2491	1.4666	2.3318	3.2093	3.7175	2.2468
CNTNAP2	4.1489	3.6829	4.4024	4.5657	4.7588	4.3204	4.6736	4.3807	4.4834	2.5245	4.6068	3.8771	4.7396	4.4327	4.9779	2.1071	4.5681	5.449	5.2206	4.3704	3.6441	4.008	4.1738	4.4355	1.7935	4.8049	4.3895	4.1104	4.2593	4.2269	3.9057	3.7435	5.5962	3.9683	2.6823	4.6733	5.5569	6.6711	4.7259	2.9143	3.4058	4.4097	4.7666	2.1035	4.1644	3.9374	4.5798	4.5536	5.8378
DHDPSL	11.2468	11.58	10.5202	10.5489	9.8891	11.4093	11.1366	10.295	11.3693	10.0494	11.5823	10.7703	9.7576	11.5951	10.6263	7.8931	11.0008	11.5335	11.6902	11.0755	12.1629	12.0456	11.8064	11.2191	10.0147	10.4263	10.0919	11.3671	11.076	10.686	10.2868	11.1027	11.4268	10.1194	9.9731	10.7361	11.2879	10.8131	11.6833	10.2356	10.9215	9.9575	11.1518	10.1739	11.392	11.961	10.9023	11.6411	11.0266
GPRIN2	7.9139	7.6192	6.9674	8.2974	7.4952	7.4405	8.0398	7.7876	7.7645	8.7397	7.6984	6.3975	7.9437	7.7718	7.8534	9.8626	6.7812	7.6259	7.5636	7.5912	6.0691	7.0217	7.2497	7.0313	6.7328	8.8164	7.4545	6.624	7.7304	6.9175	7.8404	7.5932	8.2583	7.6721	7.75	7.4761	7.3887	6.3544	7.4518	7.2801	7.8711	7.2881	7.0682	7.7761	7.9393	7.5562	8.5059	6.8047	7.6128
GPRIN1	4.8947	3.5881	5.5491	3.6061	5.0402	6.1073	4.9676	4.2695	3.745	5.0259	4.3765	5.0255	6.2965	4.0397	3.9976	7.2797	4.3342	4.0008	4.003	4.9109	4.8717	4.3848	4.5156	5.182	4.74	3.8085	3.8385	5.1199	4.4257	5.238	4.032	3.4573	4.2273	6.0231	4.5731	3.8243	3.4759	5.9599	3.149	4.2045	4.5483	3.6798	5.2166	4.3191	4.1065	4.4566	4.9867	4.8912	4.1384
KLF15	9.4385	10.0892	8.1384	7.9245	9.012	8.198	10.2932	7.9926	9.2729	7.7013	10.1056	8.7343	8.0324	10.0764	8.579	7.5833	9.4247	10.1623	10.3148	10.0061	10.6707	11.0538	9.9241	9.24	7.8742	8.8651	8.1105	9.4207	9.9672	10.2444	7.7733	9.5004	9.1103	8.1566	9.9034	10.0093	9.9429	9.5244	10.22	8.6919	9.3845	9.3765	9.9785	7.5172	9.7651	10.6974	9.3684	9.5598	8.8959
TFAP2A	9.2702	8.7894	8.8551	9.1522	7.9917	8.5058	8.5154	8.4948	8.9276	9.2458	9.0483	8.5238	8.3633	7.7718	9.3982	8.1134	8.7017	8.4911	9.1435	8.3741	7.942	7.4359	8.4082	8.4182	7.9419	8.948	8.5108	7.7503	9.1873	8.0944	8.8216	8.4935	8.4065	7.2823	8.4568	8.6679	8.8992	9.4371	9.3133	8.5239	9.1173	9.2309	6.969	9.4699	8.9953	7.4187	8.1808	8.381	8.9618
TFAP2C	4.3933	4.182	3.289	8.1315	3.2595	2.3716	6.3083	7.2448	5.7661	7.5023	2.9012	3.6771	5.621	4.475	6.9398	3.9388	3.404	3.7723	4.5092	4.1253	3.1934	2.8425	3.4128	3.754	8.0398	7.0717	7.8665	3.117	4.3027	4.124	8.2154	6.6995	5.664	6.047	7.8662	7.3493	3.7717	6.8699	3.7045	7.6277	6.5301	8.1915	3.8186	7.7976	3.4431	4.4794	5.6047	3.1409	7.5018
TFAP2B	9.3423	9.9609	9.1191	10.2803	8.6841	8.03	9.8114	9.2729	10.26	9.5665	9.1293	8.5416	10.0162	9.6641	10.0284	0.4516	9.1649	9.5391	9.5499	9.2727	8.0965	8.5152	9.1807	8.6208	9.3569	10.4235	9.7316	8.0717	9.6547	8.1593	10.2447	10.2733	10.3742	8.2751	9.7293	10.0232	10.1089	8.8418	9.8742	9.6929	9.5694	9.9583	7.7158	10.5241	9.5919	8.8333	10.4324	9.2505	10.5705
MCCD1	9.1906	8.7894	8.8763	8.6418	6.8485	7.1008	7.6751	9.1062	9.1284	6.8424	9.2466	9.0397	7.5072	9.1167	9.9156	4.3563	9.5853	9.1689	9.1369	7.98	9.2336	10.2246	9.5677	9.124	7.4918	8.1908	6.4666	8.3024	10.123	9.632	6.4941	10.1975	8.7414	7.1941	8.2415	7.6427	9.7797	9.6604	10.1985	6.3512	8.7397	6.5259	10.2548	8.1416	10.4551	9.1512	9.1272	9.6556	8.8991
TYRP1	7.8148	9.7811	6.8175	9.6214	8.0376	6.321	8.849	7.6648	10.4115	8.0582	7.8567	5.7717	7.5502	9.8088	9.7513	0	7.1052	9.0372	9.6483	8.222	7.5613	8.3552	8.3296	7.1519	7.8567	9.3943	8.9436	8.0214	8.5535	7.0567	8.4416	8.9443	10.8313	7.262	8.7474	9.2163	9.4662	8.1807	9.2279	4.9048	9.2555	7.947	6.6753	7.0362	9.2099	7.6293	10.1194	8.2528	10.0322
SLC44A5	4.8408	5.1909	3.289	6.7702	5.6356	1.7126	7.7495	6.0591	6.0845	6.4527	5.6817	2.9004	5.6344	5.6781	6.7177	2.1071	4.788	4.0425	5.7654	3.8298	3.5291	4.604	5.0517	5.411	7.0141	5.3992	8.013	1.7892	1.9736	3.7961	7.6799	6.7966	6.3995	6.0936	6.4321	7.325	5.04	3.7058	2.9899	6.8053	6.7665	7.3728	3.4546	7.1127	3.5771	5.4467	7.0847	2.7092	5.9159
ZBTB7C	7.3988	6.8083	7.747	7.0318	8.1707	6.7705	8.0037	7.4939	7.1246	6.9846	6.5228	8.0906	7.7388	6.7441	6.9563	7.4132	7.2933	7.2615	6.9465	6.9381	6.7533	6.0478	6.7348	7.2834	6.5386	7.4027	7.3215	6.8249	7.584	7.7844	5.9895	6.1683	7.3401	6.9998	8.0134	7.2366	7.5494	7.5293	7.282	6.5075	7.2551	7.178	6.4429	7.6554	7.0274	6.4761	7.6232	7.1071	7.1783
LOC144776	1.4954	1.605	1.7114	0	1.9048	2.3716	1.0578	1.0216	2.6252	0	2.2	2.1452	0.5452	1.1936	0.359	0	3.0799	1.9314	0.6026	1.9774	3.0337	4.2868	0.7166	1.6656	0	0	0	2.4868	1.7407	2.2831	0	0.7557	1.8544	0.6255	0	0	2.3365	2.4642	1.7289	0.3911	0.5431	0	2.5159	0.3503	3.4431	2.8653	1.2479	2.2958	1.0429
C4orf12	7.8942	8.4264	7.6026	8.4772	6.4448	6.2652	7.931	8.1249	8.2262	7.4217	8.4735	7.0386	6.9709	8.885	8.4203	6.3091	7.9086	8.1819	8.5135	7.9287	8.74	8.8685	7.9165	7.7279	7.4313	8.0862	7.9727	6.8327	7.8153	7.1082	8.0698	7.7375	8.7781	7.0059	8.0931	8.0924	8.0706	7.6675	8.0518	7.8229	8.0902	8.5651	8.3516	7.4279	7.8339	8.3603	7.3908	8.6527	8.1857
RPA4	0	0.4941	0.7224	0.729	0.7537	0.8148	0	0.5994	0.4272	0.4218	1.0555	0	0.5452	0	0	1.6805	0.4383	0	0.6026	0.3716	0.5649	0.7535	0	0.6258	0.4355	0.3893	0.5609	0.3863	1.7407	0.403	0	0	0.6611	0.6255	0.2937	0.54	0.591	0	0.5489	0	0	0.4196	0.6082	0	0	0.7643	1.2479	0.407	0.4366
KLK3	2.6075	1.7867	2.9068	0	1.9048	2.2617	0.7834	0.5994	2.3606	0	2.0825	3.168	1.7207	2.4608	0.8857	0	2.7399	3.3091	2.9522	1.8655	2.8541	2.6976	1.9617	2.5578	0	0.9482	0	1.655	2.1741	2.4625	1.4036	1.4443	2.2566	0.6255	0.5376	1.8968	3.4088	3.6492	2.493	0.3911	1.7161	0.4196	2.0518	0.8674	3.1879	2.0509	1.2479	3.9694	1.0429
COQ3	7.4478	7.879	7.2582	7.6383	7.0746	6.9975	7.259	8.3591	7.6626	7.3181	7.3339	7.2731	7.1909	7.4809	8.2284	6.1239	7.4421	7.5842	7.6255	7.2226	7.5354	7.687	7.5831	7.4269	8.0262	7.7528	7.6481	6.7692	7.5707	6.9479	7.6605	8.5634	8.062	6.8244	7.7814	8.1162	7.7081	7.5718	7.2647	8.1996	7.8253	7.6835	7.145	8.1161	7.5186	7.2167	7.922	7.5723	7.8345
FAM198A	5.6888	5.912	5.2862	5.7617	7.3841	5.4307	6.9284	4.9241	5.4394	5.8842	5.3285	5.1849	5.9235	5.1072	6.044	3.4973	5.6841	4.9551	5.2206	5.2924	5.9286	6.2947	6.0155	5.3257	5.6432	5.7291	6.0362	6.5409	6.0052	6.5517	5.3972	5.6002	5.7906	5.9866	6.01	4.6474	5.1876	5.6781	5.4613	6.0729	6.4719	6.4046	5.3889	5.8889	4.9697	5.7666	5.1996	5.2034	5.6777
KLK6	8.9283	8.724	9.3579	0.41	9.3931	9.226	5.8483	4.611	7.9286	4.8158	8.101	9.4452	8.4549	8.346	3.6535	0	9.7208	9.0628	8.7138	8.1114	8.3464	8.7121	9.3979	9.3976	3.2413	6.3927	1.8534	9.3512	9.4812	9.9396	1.6755	8.0351	8.2555	7.6372	2.5771	7.5791	8.89	9.1221	8.9295	6.2951	9.205	0.4196	7.5761	4.8179	8.4286	7.7419	7.2283	8.9274	6.925
HBD	2.5187	2.4574	2.8429	3.1521	6.5489	4.1764	2.5078	2.0323	2.9806	3.4837	1.8141	2.7454	2.0753	2.4608	0.8857	1.0722	4.2013	1.5242	2.3638	2.4347	2.5342	2.5363	4.3204	4.87	2.1775	0.3893	3.2915	1.655	2.5069	4.2018	1.6755	3.2114	1.6015	1.6648	2.3403	2.8789	1.5971	2.8123	3.0717	0	4.2347	2.6002	4.1941	1.6774	3.2427	1.4575	7.1652	3.2925	1.6418
MUC20	10.8527	10.6627	10.6603	12.0036	10.2779	11.044	10.6015	10.6032	10.9131	11.5187	10.1446	11.0837	11.2628	9.814	12.3635	6.3291	10.5245	10.3596	10.1182	10.1064	9.2496	10.0628	9.8611	9.72	12.4497	11.9117	11.772	9.8636	10.1508	10.2789	10.7365	10.8651	10.6998	9.0663	11.4825	11.3423	11.0171	11.2207	10.4126	11.0861	11.5619	10.8871	9.9867	12.2466	10.8337	10.0772	10.1731	11.2564	11.4452
ATP9A	11.3141	10.8578	11.1548	11.6093	11.4674	11.0469	11.5933	11.352	11.4187	11.6847	10.7677	11.2069	11.4933	11.0907	11.6363	11.468	11.3167	11.1507	11.0175	11.161	10.0887	9.8574	10.7614	11.0662	11.4153	11.8548	11.4646	10.7989	10.947	11.0981	11.6049	11.2331	11.5059	11.5075	11.786	10.8713	10.9084	10.9991	11.0608	11.5246	11.0434	12.0725	11.0524	11.2122	11.014	10.6107	10.9582	10.5706	11.5289
SLC22A3	10.9626	10.1589	8.665	7.4063	9.919	8.2238	9.4216	9.1964	10.7896	6.2423	10.9775	9.698	8.6992	11.051	7.7995	8.287	10.2819	10.5513	10.7911	10.1692	10.1587	10.3722	10.9233	10.1426	7.5527	8.6792	7.7017	9.9076	10.3886	10.2064	7.7877	10.006	9.8767	8.9107	7.7903	8.8736	10.2073	9.8968	11.2504	6.7184	8.8609	7.5365	10.4626	6.3779	10.7666	10.9378	9.4214	10.7405	9.5092
TPX2	4.4424	4.4208	5.0519	3.9812	5.9235	7.4118	6.78	5.4682	4.3434	6.0996	4.0719	5.6783	5.0705	3.7256	5.2802	7.9818	4.8778	3.3759	3.8558	5.2032	3.6984	4.3848	5.0656	5.526	4.7014	3.9308	5.1574	5.4488	3.795	5.7851	4.6982	5.4378	4.8819	6.225	5.8039	4.5941	3.8749	9.935	3.3589	6.0323	4.7578	4.3393	5.8488	5.4278	5.3147	4.9881	4.8558	4.3147	4.725
MICAL3	10.6137	10.2209	10.4231	10.437	10.4604	10.3824	10.7274	9.8073	10.2737	9.6444	10.3741	10.3581	10.034	10.5086	10.1646	11.441	10.2612	10.1985	10.4444	10.1544	10.5596	9.922	9.9599	9.7562	10.0053	10.54	10.0453	10.0202	10.2247	10.0819	9.8863	10.4763	10.373	10.0889	10.5291	10.0476	10.0322	10.1751	10.6477	9.0319	9.6422	10.6883	9.4228	9.8294	10.2849	10.1658	10.2149	10.3402	10.6731
MFAP3L	10.8075	11.4022	10.7999	12.4546	10.0005	10.5825	11.561	11.8074	11.5799	11.6535	11.4419	10.3247	10.949	11.5583	11.8631	11.0155	10.4075	11.1778	11.0762	10.8129	10.5963	10.6256	10.7889	11.226	11.9775	12.2993	12.2129	11.0195	10.9652	10.641	12.5795	12.3492	11.778	10.6865	11.9615	11.8756	10.9821	10.6555	11.144	12.5604	11.039	12.5911	11.0495	11.8338	11.4101	11.5234	11.3695	10.627	12.0995
SCNN1G	11.7908	12.0602	12.4343	12.3216	11.8297	10.8857	12.7773	12.4184	12.4404	13.5767	11.7661	11.9175	12.3442	11.2009	13.2983	4.527	12.0786	11.8808	11.241	12.0347	10.1672	10.6517	12.0842	11.6987	10.3569	12.6847	12.8017	10.9165	11.8368	11.8255	11.8581	11.7342	12.4201	11.9612	12.9769	12.6639	12.4149	12.3384	11.948	12.2696	13.0974	13.212	10.9083	13.8593	12.3091	11.1102	11.8147	11.2677	12.1359
PRF1	6.2948	6.1296	7.0475	4.3267	6.7736	7.3628	6.1267	6.008	4.8538	6.4749	5.2893	7.7441	7.1259	5.8328	6.0926	9.8523	6.0044	6.5669	5.3362	6.0619	5.4794	6.8608	6.2223	6.9887	5.6124	5.0673	4.6299	7.0081	6.0945	8.0068	5.1851	3.7435	6.2086	8.4993	5.8498	4.8653	4.5409	6.0057	6.4524	3.9376	6.0818	4.2397	7.4606	5.5929	5.743	6.1889	8.0867	6.36	4.8001
TRNP1	8.1614	7.9379	8.97	9.1862	9.0657	9.5248	8.3969	8.1721	8.1301	10.2227	7.2647	8.5043	9.6171	8.0137	8.1227	4.3035	8.0525	7.925	7.9161	7.8828	7.3781	7.9132	8.176	8.197	9.7879	8.966	9.0182	8.315	7.7964	8.889	9.2189	9.7789	8.6251	8.4621	9.2499	9.8179	8.0679	8.2005	8.0467	9.2941	9.1949	8.583	8.4238	9.7348	8.0297	7.7606	9.9817	7.8129	8.4765
NRXN2	8.5581	8.7679	7.9747	4.9955	8.5767	8.4044	7.4256	7.1847	7.201	5.5601	8.1291	8.4106	7.6057	7.1493	5.908	10.3263	8.3837	8.2278	8.0463	8.726	9.4198	9.2991	8.1403	8.1231	5.2744	6.5345	3.9972	9.1747	8.7008	9.0121	5.4969	6.8663	6.8592	7.7359	5.4561	5.7336	7.9129	8.413	8.0289	3.6098	6.8142	3.476	8.5563	4.5052	8.151	8.4949	7.7727	8.435	6.7979
LRRC67	1.6706	2.0932	2.1937	3.4842	2.9104	2.2617	1.6616	3.0822	2.4543	2.6072	0.7816	1.3343	1.9089	1.8377	2.4648	1.6805	2.0687	2.6228	1.6199	1.6118	2.6489	3.2064	2.281	2.8571	2.7307	2.14	3.2915	1.912	2.35	2.8325	2.1014	2.2591	2.7054	1.394	2.9161	2.2116	3.0159	2.0043	1.7289	2.9143	3.3422	2.9545	1.8567	2.5038	2.57	1.4575	2.5948	1.7142	1.4684
STAMBPL1	6.1837	5.2996	6.4556	5.7082	6.2439	6.3945	5.8093	5.77	5.0163	5.1959	5.7603	6.6369	6.2097	4.8738	5.9548	7.6723	6.2051	5.3363	5.2987	6.2124	5.1885	5.4885	4.8084	6.3223	5.0472	5.5014	5.3207	6.1807	6.2906	6.1219	5.6466	5.4147	5.32	5.2647	5.2829	4.6733	5.3215	6.6496	5.1399	5.2019	5.7309	5.5414	6.5191	5.5847	5.3401	5.4582	5.1814	6.3016	5.8288
PAIP2B	9.5603	10.0217	8.9224	9.2334	8.111	8.7757	9.2604	9.6203	9.8598	8.6499	9.7641	9.0124	8.2996	9.6902	9.4026	7.9042	9.5317	9.6678	9.7517	9.5916	9.8101	9.4181	9.3799	9.4573	8.7547	9.4187	8.9636	9.1421	9.9554	9.1794	9.2485	9.6771	9.6954	8.5399	9.3325	9.1809	9.4755	9.2737	9.4466	8.6467	8.7132	9.4974	9.3141	8.9403	9.7163	9.6778	9.3309	9.5888	9.4477
PRSS3	4.6023	5.2541	3.3819	4.6437	2.3552	3.7976	2.6801	3.0822	6.0772	4.4405	6.2368	3.8393	4.5825	5.8164	3.3278	1.6805	4.9459	5.6644	6.1282	5.7358	5.2259	6.0774	5.5145	5.3451	4.2983	3.9598	4.8118	3.2626	6.9604	5.7766	3.0235	4.2921	4.7478	3.5672	3.7461	2.2116	5.2465	6.3186	5.5916	1.9268	3.7378	1.5972	5.4934	4.5397	5.7239	5.2881	2.7003	5.5123	4.3779
EPM2A	8.7062	9.0638	8.3225	8.5935	8.4237	7.6889	8.3306	8.624	9.0225	8.257	9.2492	8.0825	8.308	9.1251	8.5357	6.8813	8.7382	8.8752	8.8052	8.8506	8.7861	8.8364	8.8616	8.8264	8.4197	8.6933	8.9366	8.4841	8.9954	8.2461	8.7591	9.0266	9.0687	8.1784	8.3443	8.5563	9.2227	8.7657	8.8679	8.9251	8.3035	8.6354	8.8201	8.0047	9.1804	9.1932	8.7012	8.6562	8.8076
LMX1B	9.2938	8.7198	9.3032	2.3988	8.3191	7.7839	5.3711	4.4839	8.2045	1.4318	8.1217	8.8072	7.9302	8.0597	2.9599	0	9.1941	9.3571	8.8432	8.2035	8.0025	7.8758	8.7224	8.144	1.6389	7.4341	1.65	7.9335	9.2947	9.1778	2.3545	6.7232	7.1435	6.1164	1.3677	7.2191	9.2977	9.2643	8.6739	1.6688	8.0974	1.7498	6.0676	1.5477	8.5504	6.8526	6.9942	8.7553	6.6018
TMEM178	9.2112	8.9776	10.0788	8.3979	9.1569	9.6064	8.4736	7.3487	8.7217	9.2466	8.4589	10.1156	8.5375	8.2021	7.9734	4.1626	9.6581	8.5246	8.8642	8.7538	8.4429	8.1087	9.6057	9.3906	8.4921	8.8964	10.0188	9.2377	9.5515	9.3415	8.9512	7.9553	8.8508	7.2153	8.1675	8.9992	9.2312	10.3884	9.5139	9.7037	10.121	8.7853	8.0197	9.4486	10.2485	7.1473	8.2841	8.7553	7.991
CD300C	3.228	2.7479	4.1084	1.985	3.4972	4.5713	4.5458	3.7401	2.1527	3.4837	2.3087	4.6196	4.6891	2.2815	4.0722	6.3936	3.3548	2.9196	1.3534	4.4883	3.1934	3.8795	3.1243	4.0661	2.8053	2.8472	1.8534	4.3465	3.2011	4.4977	2.6972	3.1567	3.1453	4.8418	3.1171	1.4936	2.0136	2.7053	2.3692	2.2438	2.8874	2.3366	5.2567	2.5038	3.5338	4.1791	3.837	4.0847	3.5364
SHC2	6.9542	7.0046	7.5953	7.0605	8.3082	7.9897	8.5239	6.8041	6.5234	7.6115	6.2707	7.5731	7.7357	5.6414	7.4114	9.474	8.1549	7.0633	7.0175	7.4383	7.2247	6.7456	7.4001	7.227	7.4459	6.9896	6.8639	7.7274	7.5392	7.7886	7.8863	6.6108	6.9804	8.0306	7.9344	7.6361	7.6105	7.1143	6.3332	7.4257	7.9926	7.1371	7.7086	6.9394	6.8223	7.4334	8.6043	7.661	7.9379
BAIAP3	8.6436	8.8165	8.4094	9.2075	7.6512	8.0461	9.0416	8.3223	8.8124	8.9845	7.9343	8.2181	8.8083	7.7298	9.2914	7.3905	8.63	8.8853	8.4028	8.0036	7.909	7.5944	8.8143	7.5318	9.5	9.1175	8.0075	7.5686	8.542	8.2257	8.693	9.291	8.4991	6.8056	8.2325	8.359	9.0781	8.9668	8.696	8.7053	8.7042	8.9912	7.4272	8.7464	8.5742	8.0435	9.3864	8.2771	9.3617
UQCRC1	12.3383	12.6807	12.0196	12.4531	11.6587	12.2518	12.3657	12.5838	12.5869	12.4934	12.4083	12.0654	12.1976	12.424	12.6198	10.5774	12.2013	12.5738	12.4591	12.0555	13.0165	12.8312	12.7489	12.2443	12.9933	12.4889	12.6098	12.3537	12.3595	12.3041	12.2872	12.8564	12.5448	11.6799	12.3729	12.6164	12.683	12.5172	12.6989	12.7419	12.6985	12.2497	12.4334	12.6318	12.6038	12.8176	12.9707	12.6071	12.5127
PAQR9	1.2961	0	1.8479	0	1.4411	0.8148	1.0578	0.8259	0.7564	0.4218	0.4431	0.4651	1.2495	0	0.359	1.5048	0.774	0.5548	0.6026	0.3716	0.5649	0	0.4024	1.2374	2.1775	0	1.4132	1.3421	0	0	0	0	0.6611	0	0.2937	0	1.0091	3.0926	0	0.3911	0	0	0	0.3503	0	0.4322	1.5024	0	0.4366
WBSCR26	1.9676	1.605	2.776	1.4026	0.7537	2.4738	1.487	2.1204	1.4453	2.0201	1.4841	2.825	2.5972	2.2815	0.8857	5.4717	1.2751	1.9314	1.6199	2.2687	2.5342	3.2064	2.6934	1.8936	0	1.9215	0.7764	1.912	0.6649	1.3848	1.5459	1.0235	1.6015	0	1.4887	0.54	1.8203	1.3254	0.5489	1.167	3.206	0.4196	3.0603	0.8674	1.4666	0.7643	3.136	3.0866	1.4684
EOMES	2.7703	2.9896	3.9043	1.2109	4.3614	4.765	3.2163	3.6834	1.0242	3.0234	2.7553	4.1174	3.3482	1.8377	3.3278	6.4124	1.8012	2.2486	2.5022	4.5974	1.5445	3.2064	3.4128	4.9858	2.1775	2.14	0.9638	4.5302	3.1062	4.5582	3.0235	2.7023	2.9956	4.947	2.2056	1.8968	2.4743	2.8123	2.7127	2.8534	3.0554	3.075	4.6204	1.9061	2.3876	3.1184	4.1665	2.8463	2.9477
RECQL4	4.6237	5.0016	4.4024	5.1769	4.7217	5.7985	5.6346	4.4503	5.2693	5.2739	4.9297	4.4542	4.7883	4.475	4.8565	5.2802	4.9122	4.6662	4.476	4.3288	4.9852	4.9939	5.3307	4.4535	5.3004	4.5232	5.2594	4.4914	4.7421	4.4977	5.012	4.7997	5.2223	4.6368	5.086	5.3874	5.1674	8.0001	5.446	4.9048	5.0837	4.9405	4.2745	5.0147	5.0332	5.2221	5.5773	4.7758	5.4975
KIAA0748	3.283	3.1308	4.3344	0.99	4.6837	5.418	3.3751	2.0323	1.7708	1.4318	2.5042	5.0086	4.5261	0.7169	2.7335	5.5754	2.6611	2.3844	2.5022	5.5126	3.0337	4.8296	3.2758	5.1157	1.0406	2.3298	0.7764	5.242	2.6483	5.1092	2.4299	1.0235	1.9659	4.1556	2.0569	1.4936	1.8203	4.3274	2.9033	1.167	2.3544	1.2328	5.5266	0.8674	2.2869	4.5018	3.3457	2.9714	2.7344
PDE3B	8.316	7.4776	8.7825	4.6626	7.6755	8.54	7.2959	8.327	7.5974	8.3827	8.3707	8.4845	7.6624	7.373	7.5849	6.9896	7.9128	7.1372	7.7627	8.33	8.2475	7.771	7.7626	7.9721	5.9614	7.6159	5.3207	8.7334	7.4884	8.3552	7.006	6.461	6.4815	8.1233	6.1859	6.5968	7.4104	8.3456	7.8349	7.7559	7.9236	8.5496	8.4414	8.5068	8.3927	8.4766	6.8866	8.0637	7.2165
SPINK13	0.4477	0	1.3922	1.0324	1.4411	0.4643	0.8044	0.5994	0.4272	0.4218	0	2.1452	0.5452	0	0.6463	7.4479	0	0	0	0.3716	0.5649	0	0	1.2605	3.345	0.3893	1.9453	0.3863	0	0.7176	2.6349	0	0	1.6648	0.2937	0	0	1.0768	0	2.422	1.5	0	1.8567	1.9061	0	0.4322	0	0.9838	1.7966
HYDIN	7.8078	7.945	7.9616	8.4271	7.8379	8.2813	8.7879	8.0442	8.2163	7.9474	8.2464	8.0098	8.087	7.9362	8.4509	8.0673	7.6114	7.8855	7.8911	8.2418	7.0374	6.5377	7.1021	7.3304	7.9685	8.2301	8.27	7.6872	7.1268	7.7241	7.7966	8.3698	8.2038	8.6743	8.6807	7.975	7.4274	6.7472	8.0718	7.5045	7.784	8.6645	7.3766	8.3196	7.7654	7.8831	8.0597	7.6017	8.4808
CNR1	2.8452	3.0619	3.7031	1.7229	7.0299	4.1145	6.2951	3.898	3.5033	2.6072	3.2123	4.3504	4.5546	4.0951	2.9599	6.7446	3.1392	2.3844	3.9066	5.0958	4.0718	3.5818	2.0761	4.8153	2.1775	3.4065	1.2783	4.3894	2.6483	6.2373	3.1176	3.545	3.0971	5.0687	3.0791	3.3969	1.0091	3.0926	3.542	4.1035	3.7378	2.8903	5.0666	1.5477	3.4892	3.9374	3.9267	3.1409	2.809
RASA3	8.194	8.0665	8.6902	7.7215	9.6841	8.9408	9.0547	8.2064	7.9629	7.8123	7.5346	9.095	9.1348	7.797	8.4274	9.6904	8.435	7.8797	7.7384	8.9897	7.2702	7.5029	8.4406	8.4443	7.6845	8.3237	6.5494	8.3776	8.2212	9.0651	7.8161	7.3286	8.1053	9.4612	8.5839	7.9513	8.124	8.6923	8.3322	6.9358	7.7507	7.9529	8.7356	7.2904	7.7909	8.1261	8.9766	8.2803	8.0305
ICOS	2.2138	1.9481	3.0267	0.729	2.7723	4.2927	1.0578	0.3306	0.4272	1.2377	1.2856	1.8729	2.5972	0	0.8857	3.973	0.774	0	1.3534	3.9716	0	4.008	1.3832	3.5349	1.2687	0	0	1.655	1.1184	2.8963	1.4036	1.2492	1.4562	2.6841	0.2937	0.54	0	1.8115	1.9175	0.3911	0.5431	0	3.4546	0.6319	1.6399	1.2613	1.2479	2.3885	2.484
PTPRT	3.387	3.7718	3.0267	4.2786	3.6627	3.7166	3.1592	4.6411	3.6292	5.0992	4.246	2.5716	2.2245	4.344	4.0722	2.2252	3.3039	3.7723	4.3715	3.2056	3.6441	3.8106	3.4974	2.6851	4.6416	4.8674	4.929	3.1672	3.2902	2.7657	4.1703	5.2933	5.9415	5.3049	5.4261	5.3874	2.8229	3.3271	3.6524	3.7162	4.4611	6.7185	4.3507	4.7605	3.6997	3.7252	2.481	2.4756	4.0793
SAA1	7.6284	1.1539	5.627	4.2786	7.3988	5.1667	4.9509	3.9709	4.819	5.4184	1.9545	6.2026	5.0506	0.7169	3.4817	8.1537	3.8571	2.2486	0	3.8593	2.1226	2.5363	1.7012	4.3988	5.1933	2.0349	0.3075	2.6368	3.9669	7.0741	1.7943	2.2591	1.1128	6.918	3.1903	2.3465	2.0136	2.7053	0.9455	4.8897	4.048	1.0091	5.1961	5.121	2.3876	4.6089	9.4301	6.914	3.3489
PTPRR	4.119	3.3196	4.1877	2.9212	4.2873	3.3908	2.8339	2.8442	2.6252	2.5245	2.969	3.985	3.0613	3.9821	3.061	2.6197	4.3086	4.0008	3.8558	4.173	2.9467	4.2868	3.8906	3.754	3.8112	3.6395	3.9313	3.2626	4.0711	3.8931	3.7673	3.4573	3.984	2.6841	2.5771	4.1899	3.6016	4.5291	3.8035	3.495	4.6568	3.075	4.109	1.4053	4.2201	4.567	1.7187	4.9833	3.298
SPERT	1.0647	1.9481	2.776	2.3988	2.1475	1.535	2.5965	2.9442	2.6252	2.6855	0.7816	0.8161	2.4833	1.1936	3.4447	0	1.4725	1.5242	1.0263	1.6118	1.2856	1.2459	2.4603	1.3947	3.2413	3.1786	3.2915	1.3421	1.1184	1.1948	2.1908	3.2114	2.166	1.394	2.9999	2.4698	2.7158	1.0029	2.6071	3.75	2.3544	3.1317	0.6082	3.8545	1.9343	2.1676	2.9772	2.1968	2.2891
GNRH1	2.9844	2.0932	2.9068	2.7199	2.9748	3.0377	2.9051	1.4869	2.3606	2.5245	3.468	3.2278	2.8011	1.1936	2.6708	4.4071	2.7399	2.3844	3.0457	3.4579	3.1157	3.5818	1.5509	1.9953	1.0406	3.1284	1.1296	2.2279	4.8631	2.9575	2.8143	4.0132	2.5707	2.5568	2.6306	3.3334	2.4743	3.3976	2.2338	1.167	3.5814	2.6784	1.8567	2.6372	2.2869	2.5583	3.136	3.3854	2.6556
NAP1L5	8.252	7.8815	8.4432	8.7841	8.3975	7.3989	8.2406	8.6212	8.2146	8.5384	7.5121	7.9992	8.4455	8.1343	8.499	6.8356	8.3868	8.3343	8.2443	8.0164	7.7008	7.9577	8.4957	8.099	8.5771	8.409	9.2104	7.6568	8.2795	8.1915	8.4233	8.098	8.4164	7.7323	8.2985	9.1277	8.925	8.6333	8.0988	8.8791	8.8221	8.2179	8.1952	8.4591	7.9351	7.7973	8.1036	8.4391	8.4907
ADAM11	2.8452	2.2251	1.7114	1.5716	2.698	1.0967	3.4721	1.9385	2.3606	0.4218	1.8141	2.0154	0.9399	2.4608	1.705	3.973	2.3951	2.3844	2.6285	2.3541	2.1226	1.6124	1.1933	2.2636	1.4656	1.9215	1.65	1.912	3.2902	2.1843	2.0061	1.6162	2.2566	2.5568	1.6003	2.5835	1.0091	4.3274	1.9175	1.8036	2.2193	1.8878	1.8567	1.9061	2.0616	1.0341	2.0732	2.7794	1.0429
ADAM12	5.6683	4.4208	7.5856	3.9509	6.4448	8.4458	8.1167	5.2316	3.5033	4.9003	5.1057	6.7584	6.5857	4.9358	6.2562	6.4493	6.923	4.744	5.2796	7.8719	5.0904	5.113	4.4745	6.0303	3.6585	5.0404	3.0229	7.0555	5.8817	7.501	4.6517	3.6673	4.5651	10.2659	4.2865	3.8698	3.8749	7.3322	4.7997	4.3214	3.9231	4.6614	7.6344	3.4453	4.2201	5.7941	5.9207	5.6022	6.3932
ADAM18	0	0	0	0	0	0	0	0	0	0	0	0	0	0	0	5.703	0	0	0	0	0	0	0	0	0	0	0	0	0	0	0	0	0	0	0	0	0	0	0	0	0	0	0	0	0	0	0	0	0
ADAM19	6.654	6.5246	7.0404	5.241	8.8984	8.3946	8.0058	7.1301	6.0698	6.5552	5.7603	7.5615	7.7966	5.7661	6.706	7.8246	7.0091	6.4402	6.04	8.096	6.0895	6.791	6.295	7.2218	7.167	6.2591	7.1868	7.2859	6.749	6.5418	6.7871	5.5691	6.0404	8.173	6.4766	7.2103	5.04	6.6056	5.845	6.9358	6.7665	6.8926	7.1503	6.9264	5.6447	6.6864	5.7592	6.3827	6.57
CPNE7	1.6706	3.3775	2.9068	4.151	2.9104	4.6388	2.3123	2.0323	1.6173	1.2377	1.2856	4.0192	3.2816	1.1936	2.1343	5.1217	0.4383	1.9314	2.0393	2.5111	2.2733	3.7383	1.3832	2.6228	3.8112	0.9482	4.2702	3.1672	3.1062	4.391	5.0483	2.2591	1.4562	2.9092	1.0901	2.5835	3.3383	6.6351	0.9455	1.6688	3.4058	1.0091	3.522	2.0082	1.2696	2.7945	2.481	2.5578	2.3898
CPNE6	9.4536	5.4007	5.4126	0	4.4088	2.4738	2.0859	7.4328	4.7281	0.4218	8.5461	6.6369	0.5452	8.5001	2.5368	0	9.2209	7.1752	2.2106	7.8072	7.8699	10.6486	4.7055	5.2034	0	3.2741	0	5.822	6.7172	3.692	1.0684	4.5256	5.1296	4.6049	0	0.9321	5.3753	6.9944	6.534	0	3.4668	0	7.1397	0	9.3738	6.2364	0.5443	10.2485	7.8698
CPNE5	6.5626	6.0869	6.4449	3.8558	6.7736	6.1231	6.7562	3.6834	5.8287	4.5699	4.86	6.7984	5.8679	5.5252	4.9649	6.154	6.8671	5.898	5.6056	5.5673	5.3155	5.7499	6.8153	5.4018	3.7369	4.8674	3.5178	6.099	6.7411	6.4649	3.9828	4.3172	5.6473	6.1933	4.753	4.6733	6.7115	7.5718	5.9131	4.5495	6.0018	4.4548	5.6672	4.0822	5.6139	4.6089	4.3397	6.718	5.5851
CPNE4	5.8792	5.5465	5.262	2.8572	4.1266	3.5859	2.9051	3.2081	6.0698	2.0201	6.1735	3.6336	4.0138	6.6548	3.3678	0	4.2013	6.284	6.1067	6.2956	6.1877	5.8216	5.8802	4.3988	1.9332	4.5037	1.7553	4.1358	4.3859	3.4999	1.5459	3.545	5.3614	2.9092	0.5376	2.8789	5.9247	4.4649	5.845	0.3911	4.1256	0.4196	3.2311	0.8674	6.1465	5.6808	3.5849	5.8008	3.7409
TNFRSF11B	10.3122	10.0114	11.1186	11.1417	10.3114	11.1102	10.4125	11.0321	9.8688	11.1493	11.1285	10.8054	11.6815	9.7753	10.7763	9.8163	10.4756	9.6409	9.439	10.0987	10.0894	10.5062	10.3029	10.872	11.7065	10.8899	11.0737	10.8166	10.219	10.0388	10.9303	10.4179	10.4532	10.7515	11.6232	10.6857	9.9511	9.5165	9.8749	12.1083	10.7271	10.3013	11.2464	12.3148	10.2279	10.3616	10.1039	10.4192	10.7204
SGCZ	0.4477	2.833	0.406	3.4842	2.1475	0	5.3068	2.2819	2.5423	4.1952	2.9012	0.4651	0	0	6.0001	0	0	2.7287	2.8522	2.8418	0.9697	0	2.1822	0	3.345	1.9215	0	2.3194	1.9736	2.5445	2.5697	0	4.8386	2.6841	0	3.7773	1.5971	0.5869	0	0.3911	4.2693	4.7546	0	5.1548	3.0098	2.5583	3.3457	0	3.4457
DNMT3L	5.6683	4.5268	4.6836	0	0.7537	3.9111	3.5629	3.2864	6.163	0.4218	5.6407	3.6336	0.5452	5.3542	1.705	0.7951	5.6334	6.1088	4.5735	4.9797	7.7689	7.0141	5.6775	5.5513	1.6389	3.7763	0.7764	5.5181	4.4257	5.1092	0	2.5409	3.9572	1.394	0.2937	1.8968	5.2075	5.1755	6.5696	3.3703	3.4058	2.1295	5.6967	0.3503	6.6043	5.0803	0.9385	6.3311	4.7817
SNRPN	12.0409	12.3252	12.0834	12.6197	11.7417	11.8377	12.1001	12.555	12.1962	12.7979	12.1076	11.9401	12.271	12.1283	12.5907	10.7459	12.1033	12.0985	12.1487	11.8686	12.496	12.6591	12.3551	12.0502	12.9339	12.4658	12.9992	11.8851	12.1962	12.1415	12.7947	12.6447	12.3645	11.5675	12.5756	12.635	12.4203	12.1584	12.1577	13.2569	12.9682	12.4531	12.4326	12.9262	12.1928	12.1157	12.7628	12.3	12.2787
SHANK3	10.1484	9.8931	9.5256	8.9166	9.5446	9.0869	10.2439	7.9867	9.7885	9.2714	9.7948	9.9595	9.2761	9.3366	9.1867	10.9784	10.103	10.1149	9.8261	9.777	9.9277	9.6038	9.5919	8.8706	8.6074	9.2096	9.0998	9.6185	10.1889	10.4966	8.9319	9.0361	9.4513	9.2715	9.3249	10.2665	9.8447	9.5775	9.6581	7.9555	9.1139	9.3662	8.6346	7.3716	9.4873	9.8443	9.6608	10.0003	9.6039
PBX4	2.2138	3.1965	3.3362	3.6061	2.9104	1.8707	4.2502	3.1674	3.1582	3.5269	1.8141	2.7454	3.5312	3.3235	3.4068	2.8578	1.9412	3.5007	3.0457	2.7185	1.764	2.5363	2.8302	0.6258	3.6983	4.148	3.2197	3.117	3.374	3.1267	3.4059	3.8846	4.4354	2.2626	4.5173	5.0347	2.4743	3.2531	3.0717	2.9727	4.4908	4.9246	2.8664	2.9764	2.2869	2.9329	4.2729	2.7092	3.1904
TNNI3K	6.4785	6.9577	5.8085	4.9098	4.863	3.7389	6.2693	5.6861	6.3148	4.6311	7.0343	4.9136	4.0333	8.0781	6.0901	2.9221	5.3075	7.2037	6.951	6.8561	7.3425	7.4447	7.122	6.1712	4.2016	5.8416	4.7916	4.7852	5.8322	3.9225	5.6016	5.7711	7.2692	5.7344	4.6688	5.1498	7.0281	4.1564	7.4541	4.6567	5.9215	4.7139	5.1981	3.4373	7.2423	7.5472	4.6531	6.2217	5.7597
RGS9BP	4.4899	3.8143	2.2927	3.0977	1.9048	2.8978	2.9729	3.1674	4.2936	3.1391	3.9429	3.6771	2.0753	1.8377	4.0478	1.0722	4.3342	4.9767	4.5417	4.4501	4.4652	4.8296	4.5752	3.8657	3.9492	3.8401	2.5241	3.5159	4.1682	2.6957	3.0235	3.545	3.4439	1.0603	2.7804	3.4578	3.9238	3.7058	3.7549	3.6462	3.1327	3.5192	2.6424	2.9251	3.8126	4.8376	2.9772	3.9081	3.5364
PLAC8L1	0.7889	0.8613	0.9818	0.729	0	0.4643	0.7834	0	0	0	0.7816	0.8161	0.9399	0	0.359	0.7951	0.4383	0.5548	0	0.6668	1.2856	0	0.4024	0.3466	0	0	0.7764	0	0	0	0.3497	1.9085	0	0.6255	0.2937	0.54	0	1.0029	0	0	0.9367	0.4196	0.6082	0	0	0	1.5024	0.724	1.2712
GPR62	3.228	3.2594	2.5545	3.6061	2.5368	2.8224	3.6484	4.149	4.075	4.3712	3.6022	2.7454	3.4118	3.498	4.4346	0	3.7846	3.2392	3.5069	2.6526	3.0337	2.5363	2.894	2.8571	3.6983	3.7763	3.7648	2.4868	3.5998	2.7657	3.7673	3.4573	3.519	1.8927	4.0901	2.8789	3.1861	2.7053	3.7549	4.0229	3.966	4.8421	2.9666	4.3583	3.6599	3.3828	3.2791	3.3397	3.3981
ZDHHC15	7.2822	7.0183	7.1369	7.8504	7.2078	7.1167	7.3638	7.5001	7.5948	7.1695	7.2614	7.0918	7.4962	7.4007	7.9036	3.8679	7.3446	7.4397	7.2997	7.1528	6.9506	6.9027	7.0714	7.4269	7.2727	7.579	7.4816	7.0885	7.1024	7.3092	7.6467	7.4242	7.5759	7.3414	7.5244	7.7409	7.0841	7.0114	7.3117	7.5315	7.5259	7.8061	7.6382	7.3548	7.2172	6.9698	7.3709	7.1441	7.7493
PCSK9	1.9676	0.8613	2.5545	3.9199	2.7723	2.8224	3.7678	4.8358	2.2604	2.5245	2.5042	2.6611	2.5972	2.0766	3.919	0	2.2943	1.9314	2.0393	2.3541	1.5445	0.7535	1.5509	1.8936	4.3491	3.2741	5.6215	0.6907	3.1062	1.1948	3.8519	2.7766	3.1453	2.4172	4.0315	3.5162	2.3365	7.1706	1.5119	3.1349	2.9739	4.1602	2.2236	4.5397	2.3876	1.7845	2.3575	1.7142	1.9364
PCSK2	3.9928	3.8143	3.3819	1.4026	4.5208	2.8224	3.3241	2.7368	4.1884	0.4218	2.6763	4.0192	5.2023	4.1484	0.8857	0	4.0854	4.5839	3.5069	4.4108	2.8541	3.9452	4.4534	2.9102	1.6389	2.3298	0.7764	2.4056	5.1515	3.692	1.9041	2.7766	2.6396	2.5568	1.0901	2.787	3.9238	3.6492	3.2224	0.9517	4.0076	0.7443	3.8713	1.0698	3.4892	2.5583	2.7986	3.7068	3.298
PCSK6	7.9248	7.9805	7.9821	8.6988	8.0281	8.4815	8.7594	8.3431	8.7962	7.7948	7.0623	7.4467	8.0043	7.8663	8.788	12.7845	7.832	8.6067	8.6407	7.6536	6.7208	6.8945	7.4881	7.5964	9.3295	8.7567	8.6708	7.2716	8.2353	8.4711	8.9343	8.4741	8.6346	7.676	9.1136	8.4404	7.7663	8.4916	7.9283	8.6286	7.9977	9.5969	7.1016	8.4681	7.6836	6.4417	8.5872	7.7401	8.7531
DUSP26	5.8522	6.6295	5.8136	5.6048	7.7137	4.6606	5.5371	6.0423	7.0922	4.528	6.0459	4.5742	6.1362	6.5888	6.3034	1.5048	5.5701	6.5012	6.4178	5.9151	5.5252	5.9229	6.5038	4.4173	4.9354	6.398	4.824	4.9296	6.5011	5.3898	5.3101	5.6895	6.6329	4.5391	6.0251	6.9492	6.8189	6.3186	6.8842	3.3261	6.494	5.3032	5.4069	4.9899	6.4205	5.2488	7.4786	6.4162	6.1636
SLC16A6	4.7265	3.728	4.5893	3.2045	3.7012	4.2357	4.6938	6.5463	3.6688	3.9946	4.4256	5.0255	5.2553	3.0143	5.8597	5.1667	3.4977	3.9579	4.442	4.5798	3.5877	4.2352	3.5774	4.4173	5.7697	3.9012	4.2702	4.0845	4.1205	4.672	2.8143	3.6277	4.0863	4.947	5.0763	2.8789	4.2266	6.4487	4.5084	4.6424	2.5917	4.8077	4.9972	6.8767	4.1925	4.567	3.6389	3.8109	4.9886
C3orf18	7.6204	8.248	7.4607	8.7712	7.9897	7.5758	8.6741	8.35	8.3518	8.4778	7.9137	7.8478	7.5289	8.0975	8.9802	6.4553	7.9527	8.1417	7.7523	7.6281	7.7433	7.9537	8.0556	7.6771	8.7032	8.6506	8.3718	7.2191	7.7462	7.5954	8.5427	8.3833	8.5544	6.9437	8.3955	8.4849	8.1653	7.845	8.0618	8.7885	8.4652	8.5625	7.5919	8.4726	7.9351	8.3877	8.3805	8.0155	8.4708
ISM2	5.719	6.0518	6.2118	6.5949	3.9132	5.6318	6.0966	5.0303	4.8538	6.5861	4.6896	5.3008	5.6609	4.475	6.0806	1.9784	6.1193	4.7185	4.7781	5.4167	4.6138	3.8795	5.8881	5.4018	6.1805	6.15	6.7314	3.6276	4.1682	4.8758	6.1541	5.2018	5.6389	4.505	5.4337	5.4636	4.9483	7.0718	5.082	6.6076	5.3166	6.3989	5.3337	6.0944	4.6225	4.9721	3.8825	5.3139	5.6576
TNFSF15	5.8703	5.3867	5.2497	5.6528	4.8126	6.3616	5.4083	6.0366	5.4508	5.1134	8.2084	5.8211	5.1658	6.0997	5.6885	4.6162	6.4533	5.4334	5.4085	5.6791	7.5613	5.2751	5.3536	6.2418	5.4474	5.2545	5.286	5.8908	5.6321	5.3675	6.0682	5.5158	5.6722	7.1173	5.2745	3.6785	5.3396	4.3274	6.3901	5.2499	5.0037	5.7817	6.5598	5.1096	6.0031	6.725	4.9227	6.0833	6.2928
HSD17B7P2	4.5131	3.8957	4.5092	4.254	3.8111	3.9822	4.1658	4.1065	3.8862	4.6305	4.6068	4.6417	4.7883	3.5779	4.9385	3.5883	4.6107	4.4664	4.5417	3.8298	4.6418	4.5203	3.227	3.6947	4.0136	3.9012	3.8857	4.2095	5.3715	3.9241	4.1028	4.2665	5.1997	3.1039	5.0763	5.0146	4.5409	4.4318	3.9403	4.0229	5.8839	4.4325	3.3839	4.4152	3.8484	4.6089	4.2028	5.0127	3.8859
TTLL3	7.7325	7.3953	7.8442	7.7338	8.1888	7.2381	7.8165	7.128	7.1668	7.889	8.209	7.9146	7.5318	7.3727	7.7952	7.6671	8.0463	7.2922	7.6994	7.8508	7.6888	7.9331	6.5941	6.5567	7.866	7.6129	7.3209	7.0697	9.3536	7.4402	7.4764	7.8118	7.5023	6.6784	7.9603	8.5313	7.6971	8.4393	7.298	6.7547	8.295	7.4453	6.5817	7.5138	7.2992	7.9657	7.7923	8.6339	7.6953
COL15A1	9.6223	9.1862	10.718	9.2592	11.222	10.9152	10.9107	9.3546	9.2469	8.9711	9.3392	10.9931	10.2271	9.2599	9.9909	12.607	10.8571	9.9598	8.5873	11.2351	9.1929	8.7285	10.3798	9.759	8.4935	9.176	8.1192	11.4716	9.5594	11.0609	8.8356	7.8408	9.8096	12.7942	9.7847	9.458	9.0068	9.3523	8.6934	7.7559	8.5468	8.7753	10.8936	6.1457	8.8974	9.8865	8.9339	9.6256	9.7824
LOC153328	6.4104	7.2016	4.6466	5.6808	3.0955	2.8978	6.6566	5.4169	6.6673	4.9003	7.4747	4.9741	3.5312	6.5095	5.5299	2.3344	6.5049	6.4402	7.4697	5.6873	8.0372	7.1802	6.9528	6.6179	6.2287	5.3562	6.6586	5.5934	6.3014	4.6351	6.2867	6.7512	6.9936	3.4996	5.7863	6.2718	6.7795	5.6639	7.641	6.1124	6.1297	5.6228	5.8223	3.7105	7.172	7.7606	6.4532	6.6067	5.8643
ODAM	3.4363	2.9896	3.0831	5.6991	3.5823	0	4.2226	5.2802	4.6901	4.1952	3.838	3.9499	3.4728	2.2815	6.0253	0	4.0854	3.5592	3.6919	4.1493	3.3372	2.9743	3.6895	3.6329	5.1221	4.985	6.4858	2.4868	2.6483	3.6182	5.775	4.3901	5.1054	1.6648	4.474	5.3874	4.6024	5.0056	4.143	6.575	4.983	4.8077	2.6424	5.3904	3.4431	3.5209	3.0588	3.939	4.8715
DDX41	9.8657	10.0558	10.0801	10.159	9.9688	10.5594	10.1467	9.6984	10.0444	10.6891	9.8265	10.1381	10.0751	9.9232	9.9808	11.946	10.0377	9.9733	9.9101	9.8573	10.0566	10.0062	10.2758	9.983	10.3727	10.0982	10.3678	10.0031	10.0096	10.093	9.9312	9.9081	10.0782	9.9838	10.2233	10.2617	10.1545	10.1485	10.0521	10.3118	10.3342	9.8762	9.6695	10.1625	10.0707	10.1919	10.4655	10.1133	9.9335
TMEM45A	5.6579	5.6322	6.4232	6.3494	7.6288	5.9656	6.7895	6.3092	5.4845	5.9007	4.7486	6.7016	6.2796	5.6781	5.5734	11.3265	6.3752	5.8042	5.426	6.2902	5.07	5.5741	5.5043	6.4886	6.1306	6.1437	6.1125	5.9987	6.119	7.6635	6.8084	5.5374	5.8499	7.0301	6.2168	5.9397	4.6321	7.0985	5.1957	7.0487	5.7676	6.1812	6.796	5.5343	5.4835	5.4696	5.5208	5.7139	5.6166
TMEM45B	9.0708	9.4765	9.3557	11.2213	8.7985	8.8932	9.5944	11.0053	9.9625	10.9035	9.0146	9.0198	10.3954	9.6033	11.0011	5.9631	9.4157	9.5152	9.4583	9.2309	8.4802	9.1728	9.2318	9.1798	10.953	10.688	10.8196	8.4363	9.2483	9.0573	10.6985	10.4867	10.4206	8.7991	10.6375	10.1398	9.8367	9.1415	9.4741	10.9749	10.4719	10.4361	8.7776	11.0048	9.8656	8.953	10.1725	9.2975	10.7926
LGR4	12.1143	11.9419	12.1076	11.941	11.0836	11.7742	11.6472	12.3357	12.0631	11.6247	12.3336	11.6283	12.127	12.2038	12.1796	10.318	12.0836	12.1212	12.3175	11.9838	11.8377	11.8148	12.0361	12.1206	11.7346	12.3318	11.6419	12.028	11.8961	11.7692	12.3188	12.2773	12.0264	11.825	12.2642	11.6223	11.9568	11.9632	12.166	11.572	11.6517	12.1678	11.8708	11.8901	12.2126	11.8779	11.8064	11.8352	12.039
LGR6	4.4424	4.8049	5.2248	5.338	8.483	5.1359	5.716	5.1291	5.4733	3.9636	4.5636	4.788	6.6063	5.5049	3.5872	5.6512	5.1032	5.9316	5.0278	5.4266	3.1157	4.2352	4.6325	3.6641	4.9519	5.5113	6.4858	4.9725	5.5261	6.3211	6.0858	4.3901	4.896	5.1146	4.0315	4.6987	4.3748	3.9596	4.8699	6.3567	4.7332	4.1327	5.2368	2.9764	4.2471	5.6	4.0909	4.242	4.3024
CDKN1C	10.9515	10.6503	11.0415	8.8034	10.6796	10.3758	9.9126	9.2407	10.0765	9.5483	10.0361	11.0612	10.8534	9.4418	9.3715	8.0088	10.8972	11.2546	10.4726	10.2715	10.5601	11.0426	11.2492	11.1219	9.2532	10.0412	8.9429	10.3857	10.9614	11.8669	9.0759	9.7312	9.6847	9.3371	9.4035	10.1566	10.9441	10.8521	10.7831	9.1972	11.1403	9.3075	10.2423	8.8581	10.4173	9.9642	10.4424	10.9701	9.5383
MFNG	7.4597	7.2283	7.6132	7.7125	8.5663	8.0467	8.3176	7.7151	7.6577	8.4181	6.5	7.9666	7.994	7.1558	7.7755	9.6276	7.6374	7.4895	7.0104	7.5934	6.8642	7.6726	7.8151	7.7859	7.8978	7.4849	7.7017	7.5755	7.1685	8.4204	8.2677	7.196	7.694	8.0306	8.0962	8.4751	7.1038	7.305	6.8887	8.1796	7.5751	8.1798	8.1291	7.2096	7.3757	7.0556	8.0246	7.4273	7.4762
EDNRA	7.7794	7.7316	8.3195	7.5166	10.2367	8.0652	9.7649	8.2177	8.0573	8.0039	7.3782	8.9077	9.008	8.0562	8.4059	9.2778	9.115	8.4646	8.0799	9.0628	7.5503	7.4864	7.9318	8.5805	6.6692	8.0862	7.9395	8.534	9.0394	8.6827	8.4575	7.2492	8.0946	9.4365	7.8634	8.4404	7.8729	7.4734	7.7873	7.9555	7.8711	7.662	8.9172	7.6396	7.6383	8.2371	7.2106	7.8378	8.3556
APOD	9.2174	9.4548	8.9273	8.9068	11.8216	8.7869	9.7432	8.2039	7.8028	6.8338	7.9644	9.7229	7.3577	9.0288	7.6472	6.3091	8.8423	8.6171	8.4183	8.0295	6.6469	9.5494	9.6439	8.809	8.0105	8.4208	8.919	8.3749	8.5557	9.5777	9.7674	7.5408	8.3421	8.4124	7.3794	5.9503	9.3253	8.9395	8.1747	9.321	9.6071	8.6451	8.4194	5.0629	9.1883	8.6893	9.3133	9.5245	8.5076
APOB	5.2931	4.9066	4.5893	3.6061	5.7867	4.5942	4.5896	4.7417	5.4046	2.5245	5.3025	4.7477	3.7926	5.7998	3.7775	14.6093	4.788	3.7723	5.2206	4.7627	5.4638	5.2493	4.8573	6.1005	3.7369	3.8085	4.1401	5.3972	5.1515	6.2435	3.6141	4.547	3.7547	5.4552	3.7461	3.1972	4.1045	12.3385	5.7736	4.2286	4.0873	4.4325	5.3149	3.0738	4.2737	5.6906	5.4917	3.844	4.4022
APOO	8.9304	9.0213	8.6981	9.0244	8.0912	8.5792	8.6497	9.5684	8.9276	8.8542	8.8378	8.4784	8.9067	8.7791	9.1433	7.4501	8.8118	8.9164	9.0478	8.6126	9.0976	9.171	9.0397	8.9424	9.5041	8.9793	9.319	8.7355	8.8233	8.8248	8.9456	9.9327	9.1914	8.2367	9.0119	9.6722	9.0761	9.0044	8.9116	9.7182	9.4377	8.7541	8.7178	9.2642	9.1367	8.9448	9.6177	8.9786	9.1386
APOH	8.2827	8.796	6.0793	0.729	4.4319	6.531	5.4326	7.0952	8.3132	0.7477	10.1821	7.3185	3.5312	9.1317	3.2442	4.3819	7.1564	7.8711	8.6219	7.985	9.8254	8.8685	8.5387	8.4929	2.652	5.0937	0.7764	8.9823	7.8002	6.9479	3.206	9.2873	6.7813	6.1933	2.4032	2.0627	8.3668	9.4734	8.2945	0.9517	6.0222	0.4196	8.3353	1.0698	7.713	10.1013	3.2791	8.4062	7.3877
FAM151A	13.0017	11.6823	10.7175	2.8099	8.4253	10.546	10.2695	10.8075	12.2316	5.3997	13.2548	11.8497	8.6203	12.8992	7.9414	6.9931	12.6323	12.8646	12.7697	12.4402	14.1544	13.8045	13.4099	12.7027	4.0435	8.5727	3.6686	12.1328	12.5814	13.0845	6.65	10.9871	10.8169	10.7325	2.3639	7.2044	11.9189	12.7882	13.3802	2.9715	9.5975	3.769	11.7989	2.4181	12.575	13.6246	7.8322	12.403	11.3825
EN1	0.4477	0.4941	0	0	3.2595	0.8148	1.2883	0.8259	0.4272	0	0	1.0984	1.5043	0	0.6463	5.1369	0.774	0.9546	0.6026	0.3716	0.5649	0	0	0.3466	0.7695	0	0	0	0	1.1948	0	0	0	2.0895	0	0.9321	0.591	2.1744	0	0.6984	0.5431	0	1.8567	0	0.4358	0.7643	1.9068	0	0
UQCRH	10.622	11.0272	10.7978	11.3021	10.4158	10.9433	10.7551	11.6034	10.8474	11.1688	10.3749	10.6113	10.7935	10.8564	11.3497	9.6294	10.7982	10.7874	10.9829	10.4451	11.2214	11.3231	10.711	10.8864	11.5277	11.0953	11.3667	10.7723	10.8427	10.6526	10.9197	11.6712	10.919	10.4213	11.0963	11.4773	11.1003	11.2134	10.7203	11.6044	11.7807	11.0204	11.2085	11.4297	10.8602	10.8542	11.686	10.8193	11.0514
UGT3A2	6.3015	6.3112	5.7541	4.3029	4.4319	6.9672	5.2118	5.8235	6.5395	5.67	7.2915	5.4209	4.7396	5.5845	5.4483	2.4359	5.7804	5.8163	6.3553	5.977	7.2339	6.4612	6.9751	6.9159	3.847	4.0435	4.1401	6.7893	6.6682	7.8544	4.4125	5.8006	4.5827	5.419	3.7702	4.1163	5.5255	6.2441	6.2912	5.3957	4.7082	3.561	6.6753	5.121	5.743	7.6989	4.5519	6.7577	5.5744
GPHN	10.3072	10.4454	9.852	9.1678	9.0517	9.5233	9.2348	9.6781	9.9455	9.3798	10.2649	10.1313	9.4068	10.2149	9.6504	7.7254	10.3739	10.2099	10.4439	10.3322	10.5718	10.3836	10.3616	10.4113	8.8862	9.4961	8.9739	10.3098	9.946	10.1217	8.9046	9.8559	9.6355	9.47	9.2163	9.1555	10.2942	10.3221	10.4277	8.7087	9.5802	9.1618	9.7814	9.2532	10.2922	10.5196	9.4127	10.2508	9.5533
FBXO39	0.7889	0	0.9818	0.729	1.7662	1.535	1.0578	1.8381	0	0.4218	0.7816	2.0154	0.5452	0	1.2706	2.2252	1.0462	0	0	0.6668	0.5649	0.7535	0	0.3466	0	1.163	1.65	0.9419	0.6649	0.403	0.3497	0	0.9046	2.0895	1.2355	1.2399	0	1.0029	0.5489	1.167	1.2457	1.2328	0	0.8674	0.7702	1.0341	0	0.407	0.7713
SAT2	11.4589	11.4629	10.7699	9.9457	9.8691	10.2835	10.3381	10.4684	11.3926	9.9925	11.7906	11.0424	9.8161	11.7435	10.0408	9.3191	11.6476	11.556	11.6053	11.0572	12.1779	12.341	11.6211	11.6594	10.0824	10.2824	10.2949	11.1349	11.6942	11.1457	10.1497	11.0896	11.1434	10.1466	9.9866	10.7586	11.6714	11.5464	11.5955	10.5179	10.8073	9.6711	11.7085	9.6171	11.6175	12.021	10.8923	11.6316	10.6488
LOC282997	4.235	4.9261	4.9645	4.4833	5.07	4.8995	4.8643	5.4169	4.4151	4.4405	3.7636	5.0255	4.8121	4.809	5.2483	5.7629	5.0577	4.9767	4.2974	4.8534	4.6692	5.5319	4.5946	4.7872	4.9018	4.7394	4.6299	4.7601	4.9476	5.2256	4.8011	4.8863	4.7321	4.9722	4.4593	4.8426	4.7179	5.1141	4.143	5.238	4.782	4.7725	5.7678	5.0629	4.1925	5.3997	4.9657	5.0837	4.854
MBOAT2	9.3375	9.1178	9.2302	10.2015	8.9623	8.8758	9.042	9.1907	9.489	9.5245	9.5295	8.9315	9.1754	9.463	9.9601	7.4831	9.0488	9.1307	9.0633	9.3681	8.5991	8.9785	8.8844	9.2619	9.1523	9.3137	9.7187	8.9142	9.292	8.8742	9.7147	9.1886	9.4453	8.8183	9.0839	8.9391	9.3812	9.0556	9.3628	9.5054	9.0924	9.8304	9.326	9.551	8.9702	8.7549	8.7679	9.134	9.4404
MBOAT4	1.2961	0.4941	1.2016	1.2109	1.2463	1.3325	0.7834	0.3306	1.0242	1.0134	0.7816	2.0154	1.2495	0.7169	1.0909	1.9784	1.4725	0.9546	2.0393	1.3039	0.5649	0.7535	1.9617	0.3466	1.4656	0.9482	0.9638	1.507	1.7407	1.1948	1.4036	2.2591	0.6611	0.6255	1.3677	0.54	0.591	1.3254	1.5119	0.9517	0.5431	1.0091	1.8567	1.6774	1.0414	1.4575	2.0732	1.9756	0.7713
SPSB1	8.6419	7.9403	9.1874	7.228	10.3649	9.6071	9.4397	8.2895	7.4431	8.6438	7.2237	8.7057	8.7072	8.1989	7.6059	9.1162	8.2285	8.3878	8.1394	10.0427	9.0799	9.0134	8.3354	8.2274	9.6146	7.8758	8.0549	10.1163	7.9614	10.4611	7.9226	7.1407	7.3859	9.8812	8.026	7.71	7.9606	8.5699	7.5189	9.1879	8.6073	7.9588	8.8983	8.0518	7.5158	9.2662	7.855	8.3102	7.4905
ALAS1	10.7698	10.4858	10.9042	10.5355	10.3094	10.5995	10.5248	10.653	10.3289	11.2118	10.4886	10.6402	11.202	10.7336	10.5727	9.0853	10.4782	10.2736	10.5038	10.2939	10.5905	10.3662	10.5664	10.3447	11.4609	10.8556	10.4561	10.6037	10.254	10.5275	10.2054	10.9381	10.6422	10.7776	10.9234	10.2944	10.5665	10.7075	10.536	10.243	11.9394	10.3083	10.2591	11.1714	10.8236	10.6689	10.4781	10.4814	10.7848
S100A5	1.2961	1.9481	1.9726	3.4842	2.9104	1.535	2.2035	3.1674	2.2604	3.1391	1.9545	2.5716	2.5972	2.6203	3.5529	0	1.8012	2.2486	2.0393	1.466	1.764	1.6124	2.1822	2.2636	3.4878	3.1284	3.8857	2.5638	1.9736	2.1843	3.0713	3.3148	3.1919	1.394	3.1903	2.8789	2.3365	2.4642	2.0843	3.7162	3.1327	3.2387	1.3636	4.0586	2.732	1.6303	3.2791	1.8508	2.5724
S100A3	3.9594	2.5608	5.4345	3.2045	4.2617	6.3073	4.2226	3.5939	1.7708	6.55	2.0825	4.2386	6.2796	1.8377	4.0963	5.4353	3.9919	3.5007	1.8448	3.3373	3.3372	4.3848	3.4974	4.342	6.3014	4.4226	4.6299	3.9477	3.1062	4.5383	4.032	2.9792	2.5707	5.6234	4.5868	3.3969	1.8203	2.9119	1.9175	4.9779	4.8057	4.1872	3.8186	5.0269	2.2869	3.6469	4.1665	3.555	1.9364
LONRF2	8.7324	9.1294	8.8572	9.006	8.9503	7.681	8.8802	8.7028	9.325	8.036	8.9289	8.7446	8.7385	9.493	9.44	4.9777	9.0861	9.1211	9.3106	8.727	7.7206	7.7481	8.3666	8.1755	8.0301	9.6975	8.3062	7.7149	9.2717	8.5977	8.8849	9.1706	9.085	8.1345	8.7206	8.7096	9.1905	9.1221	9.0094	7.9609	8.3097	9.6188	7.723	8.6269	8.8452	8.1134	9.2021	8.129	9.4887
GJA1	10.4003	9.4243	10.6135	9.0815	10.9469	9.598	9.8091	10.2361	8.8543	10.072	9.3408	11.1726	10.9749	10.6848	9.1032	12.5054	10.75	9.8966	9.7715	10.2691	9.4675	9.6165	9.4251	11.0515	10.9119	9.3235	9.3769	10.4132	10.4204	11.1051	9.2413	8.8234	9.361	11.4693	10.6637	9.3007	9.6236	10.2737	9.3403	9.7451	9.7572	8.0861	10.51	9.4988	9.57	9.9346	9.0281	10.2404	9.7258
GJA4	8.7701	8.1846	9.298	9.169	9.5125	8.0153	9.2244	8.5407	8.8118	9.9958	7.5733	8.8181	9.4348	8.0735	8.8912	9.682	9.2405	9.0475	8.4593	7.7571	8.2812	8.2158	8.9618	8.0933	8.9958	8.7317	8.978	8.0994	8.8196	9.1113	9.0426	8.8613	9.0024	8.4554	9.252	9.1394	8.349	8.7773	7.8083	9.0319	9.45	9.3029	8.4479	8.5623	8.5202	8.3996	9.4491	8.2404	8.4549
CDCA7L	6.2538	6.9898	6.7853	7.449	7.5375	7.0657	7.4011	7.811	7.3372	7.7005	6.5857	6.7779	7.0656	6.5971	8.066	8.8763	6.5379	6.727	7.0765	7.0268	5.7841	5.5491	6.6584	7.1626	7.5796	7.5155	7.948	6.5062	6.7627	6.4608	7.4189	7.3303	7.631	7.0374	7.8631	8.042	6.9947	8.723	6.8337	8.1722	7.1232	7.6726	7.4339	7.9377	6.742	6.2146	7.3213	6.7221	7.8833
C20orf203	0	0.4941	0.7224	0.41	1.2463	0	0.4442	0.3306	0.4272	0	1.0555	0.4651	1.2495	0	0.359	0	0.4383	0.9546	1.3534	0.6668	0.9697	0.7535	0.4024	0.3466	0	0	0.3075	0	1.7407	0.7176	0.6309	0.4269	0.6611	0	0	0	1.0091	1.3254	0.5489	0	0	0.4196	1.3636	0.3503	0.4358	0.7643	0	0.407	0
C20orf202	2.9165	2.2251	2.968	2.7199	2.843	2.4738	3.3751	3.2081	2.8487	2.0201	2.2	4.4542	3.3482	3.8596	3.6207	4.0709	3.9594	3.7219	3.2164	3.2509	3.404	3.095	3.5379	3.3551	2.8763	2.5745	2.936	3.6276	3.4533	4.3687	3.1625	2.5409	3.4819	1.8927	3.5926	3.5723	2.3365	2.1744	2.9033	2.8534	2.6971	2.7525	4.3873	3.0738	2.4817	3.2828	3.5287	3.0866	3.7409
TUB	9.6597	10.0103	9.1582	8.8286	8.6853	8.2671	9.5255	8.7135	9.8366	8.3058	9.9833	9.3271	8.1745	9.8736	9.2294	7.1287	9.4082	10.2025	9.8392	9.8655	9.7072	9.6648	9.2601	9.2452	8.7189	9.393	9.158	8.7966	10.2588	9.2733	9.4367	9.5876	9.8926	8.5378	8.8349	9.4411	9.7151	9.2761	9.639	8.3351	8.8424	9.693	8.8066	7.7652	10.184	10.0967	8.6755	9.7795	9.177
SYNJ2BP	11.4257	11.7168	11.4241	11.6867	10.9747	10.9226	11.7007	11.4548	11.7129	11.2026	11.7178	11.256	11.2254	11.7912	11.9584	10.0373	11.6089	11.6474	11.727	11.6902	11.1644	11.2103	11.1916	11.1611	11.2168	11.8355	11.2823	11.2283	11.4193	11.1422	11.5596	11.9736	11.8003	11.0189	11.3479	11.4282	11.6434	11.4352	11.4299	11.4495	11.2906	11.6793	10.8872	11.6618	11.5466	11.0858	11.2551	11.3753	11.7922
EFHB	3.0493	5.0199	4.5893	3.6445	5.9153	6.0589	5.0485	4.9363	2.5423	2.6072	5.464	5.0588	4.6099	4.4327	2.8511	0.7951	2.1859	4.3715	3.8032	3.9166	5.298	4.5628	4.8732	4.4713	5.1221	4.8049	4.373	3.8281	5.1751	4.0132	4.9104	2.6239	4.3351	3.9174	3.6193	4.8653	5.3928	3.3271	5.082	5.1395	5.122	5.8508	5.4934	4.5397	4.4235	4.7837	5.2525	4.6316	5.5529
CHKB-CPT1B	6.7348	6.1779	6.2764	6.1057	6.7868	6.2498	6.3123	5.0401	5.5543	5.8125	6.6864	6.6252	6.3699	5.2013	6.2051	6.5075	7.3526	6.1541	6.9303	7.2305	6.3891	6.6409	4.1326	4.4551	5.0143	6.1361	5.8889	5.8726	8.6654	6.1067	5.8259	7.174	6.4647	5.0487	7.0851	7.8166	6.0723	7.3759	6.3679	4.0873	7.7816	6.553	5.3013	6.2157	5.9877	6.935	7.4931	7.6676	6.4272
PTPRZ1	3.484	3.1965	3.8403	1.5716	6.0853	2.0131	4.5896	3.531	3.7074	1.6028	2.3087	2.6611	4.6368	4.1999	3.1091	1.0722	3.892	3.3091	3.6328	4.2418	2.2733	2.3548	2.9551	3.5007	4.1911	3.4065	2.6386	3.0111	3.7328	4.0696	2.6972	2.7023	3.845	4.6984	3.6714	4.4215	2.8229	6.9599	2.9899	3.4546	3.8335	3.7173	3.522	1.2473	3.0098	3.3828	2.481	3.7068	2.7344
PWRN1	3.9928	1.1539	0.7224	4.3267	3.4972	0.4643	2.8339	2.6208	2.9162	1.6028	4.2731	2.6611	2.5972	2.0766	2.9065	0	2.1859	2.8273	1.6199	3.6045	1.5445	3.095	0	0.3466	1.2687	3.0764	3.6049	0.9419	4.1682	1.1948	2.3545	2.7766	2.7683	2.0895	4.945	4.7237	3.1861	1.3254	1.2563	1.167	3.206	2.3366	1.6311	2.9251	2.1787	1.4575	1.7187	3.9694	4.1384
MEF2C	9.4202	9.4515	9.7409	8.5166	10.6155	9.5166	10.1006	9.8686	9.7111	8.7826	9.086	10.2622	9.9107	9.9758	9.8513	11.171	10.1574	9.7821	9.7421	10.1585	8.9263	9.3606	9.648	10.0875	9.1603	9.2644	9.1525	9.8406	10.0808	9.669	9.6183	9.174	9.7044	10.5211	9.6114	9.968	9.4147	9.3221	9.3969	8.5373	9.4854	9.3152	10.5271	8.8261	9.458	9.1521	9.337	9.641	9.6351
ATP13A5	3.0493	0.4941	1.7114	4.151	1.0209	1.0967	2.5965	0.8259	2.0363	2.7597	1.6585	0.4651	1.5043	0	5.7428	0	1.0462	0.5548	1.8448	1.466	1.764	0.7535	0.4024	1.3947	2.1775	2.6476	4.4377	0.3863	0.6649	1.1948	2.5015	1.9085	3.9022	0.6255	1.8006	2.2116	2.8229	2.1744	1.2563	1.3543	2.3544	0	0.6082	2.193	0.7702	0	2.0732	1.5633	2.1808
COL28A1	4.8037	4.3358	4.2871	3.4412	5.8134	2.3716	4.934	4.4839	4.2155	3.7973	5.1791	4.6417	4.4675	4.9358	5.0778	6.4852	4.9624	4.0008	4.442	5.0833	2.6489	3.5818	3.3229	3.5349	4.1343	5.3006	3.7393	2.8968	5.2436	5.4227	3.2483	4.9993	5.0558	3.6318	5.5564	5.6447	4.4768	4.3631	3.7045	2.8534	5.3654	4.2904	2.3772	4.7008	4.3753	4.6294	5.7221	5.302	3.9858
VCAM1	12.0005	11.7913	12.8503	10.4506	12.3817	13.0937	11.2234	12.4095	11.2689	10.7349	12.2958	12.637	12.8263	11.4453	11.3258	12.4203	12.4955	11.2201	11.5835	12.3255	11.8572	11.9037	11.8974	13.2239	11.87	11.0361	9.8264	12.3594	11.9133	12.9374	10.5507	11.4726	11.6227	13.6386	11.6903	10.7215	11.3288	10.9596	11.2931	10.1071	11.4661	9.7216	13.0589	11.2785	11.8861	12.3719	12.1334	12.4711	11.0025
TMEM125	8.5214	8.5431	8.1217	9.3019	7.8993	8.5043	8.4692	8.6287	9.0023	9.808	8.4078	8.0703	8.6944	8.2608	8.7907	4.8364	8.1834	8.3695	8.6426	7.8519	8.7335	9.2167	8.7169	8.3369	9.2796	8.7232	9.2604	8.1871	7.8523	8.0229	8.9655	9.3133	8.7206	8.1233	8.6949	8.9656	8.2896	7.9658	8.7394	9.1298	9.0532	8.3625	8.3399	8.8666	8.9692	8.8595	9.5793	8.71	8.7939
LRRIQ1	5.6888	5.9506	6.2054	6.2154	5.9873	5.7687	6.544	6.6237	5.9781	5.8842	6.0301	6.0619	6.0687	5.7998	6.896	3.9388	5.733	5.7798	5.7516	6.0298	4.9182	5.6351	5.2719	5.9939	6.033	6.3163	6.3411	5.8376	5.489	5.4967	6.2663	6.2939	6.6786	6.5091	6.9176	6.4695	5.6177	5.1755	5.6724	6.5937	6.0523	6.7774	5.6219	6.6625	5.7335	5.4467	6.1145	6.0902	6.2262
GRID2IP	2.8452	2.9896	3.5514	4.1774	3.0364	3.4421	4.5679	4.3446	3.4128	4.8158	3.1552	2.4763	3.9293	2.4608	4.724	3.349	3.6277	2.9196	2.2106	3.5692	2.2733	2.3548	1.9617	1.9953	5.0318	4.4226	5.0683	2.7063	3.2902	2.6957	4.4672	3.3148	3.7854	3.0098	5.2576	3.5162	4.1045	2.0043	3.149	4.6954	4.6568	4.6805	2.7588	4.8999	3.1309	3.0592	3.837	3.0866	3.4918
C1orf113	7.0937	6.9305	6.639	6.5427	6.5267	6.0595	6.9744	5.1853	7.0039	6.451	7.2295	6.5125	7.4714	6.7086	6.5791	7.1537	6.9818	6.3493	7.0353	6.2456	6.4362	6.406	6.2834	5.7513	5.4963	6.4756	6.3657	6.4417	8.0444	6.6532	5.7964	7.5155	7.3038	5.3652	6.2478	6.3852	7.0875	7.4065	6.8141	5.6524	7.2408	5.3275	5.154	6.8826	6.8915	6.9213	7.8435	7.0577	7.0378
C1orf114	7.2721	7	7.387	7.423	7.0892	7.6321	6.7122	7.6426	7.2377	7.5237	7.7571	7.624	7.6226	7.1427	7.3602	0.7951	6.9398	7.3262	7.0797	7.2339	6.7912	7.5825	6.6679	7.576	7.8122	7.1773	7.7535	7.7666	7.209	6.8824	7.0395	6.8187	7.4473	7.1726	7.5952	7.9327	7.2468	7.2441	7.0894	8.3141	7.5647	6.8425	7.54	8.2883	7.1896	6.7533	7.3139	7.5599	7.1923
PLEKHO2	9.6707	9.01	9.9335	8.4692	10.3761	9.9822	10.3285	10.1964	8.8693	9.929	8.5736	10.3447	10.4813	9.3874	9.5534	10.512	9.7691	9.4383	9.1342	9.8568	8.9091	9.288	9.8374	9.7476	10.5588	8.9969	9.7556	10.0338	9.6878	10.3912	8.9424	8.6476	9.2127	10.8451	9.7404	9.7677	9.4776	9.243	8.999	9.355	9.3292	9.0434	10.4679	9.0498	9.1349	10.0133	9.153	9.6112	9.6598
PLEKHO1	8.382	8.0128	9.1224	6.8339	9.7425	9.1852	8.432	7.2787	7.6651	8.0764	7.1119	9.2152	9.1359	7.4387	7.8534	9.5123	8.6744	8.0297	7.8234	8.7597	7.7271	8.1855	8.4814	8.7674	7.6796	7.4027	8.0157	8.7956	8.7109	8.9143	7.5676	7.6732	7.6899	9.0966	7.1894	7.5549	8.0976	8.3699	7.8349	7.0987	8.4559	6.4387	8.8134	6.7862	8.2345	7.9478	8.5716	8.3895	7.6231
E2F7	1.2961	1.7867	3.4691	3.3039	2.2551	4.2064	3.4721	1.8381	2.7036	2.6855	1.9545	2.4763	1.9089	0.7169	2.6054	3.4495	2.3951	1.9314	0.6026	1.8655	0.5649	1.2459	1.3832	1.5365	2.0605	2.14	2.8905	2.3194	1.4628	2.1843	3.7379	3.4573	2.6396	3.0098	2.4032	2.3465	1.0091	7.4445	0	2.6538	2.3544	2.7525	2.3772	2.3567	1.0414	2.2756	2.3575	2.6355	2.0638
E2F2	1.6706	2.6574	3.4261	0.41	3.2069	5.2265	4.2502	2.4946	2.1527	2.8976	1.2856	3.7605	2.7027	2.4608	2.309	4.7002	1.6462	2.0987	1.0263	2.9555	2.5342	2.6976	2.894	3.1049	2.2857	0.6956	1.7553	2.7063	1.7407	3.4582	1.5459	3.7435	2.5707	3.5672	3.04	2.5835	1.0091	7.1402	0.9455	2.9727	0.9367	1.7498	3.1483	3.0259	3.3464	2.4701	3.6389	1.8508	2.5724
E2F1	3.1709	3.3775	4.4461	4.1774	4.5633	5.5049	5.716	4.3627	4.0148	5.5807	3.0338	4.4542	4.3094	3.1249	4.8281	5.703	3.892	3.4396	2.8522	3.7997	3.3372	3.6622	4.6876	4.0893	4.3981	4.0967	4.6976	3.7643	3.795	4.0971	4.3938	4.2921	4.5651	4.8954	4.5455	3.9139	3.5401	7.8163	2.6071	5.6495	4.7578	4.0171	4.2349	4.716	3.8833	5.1098	4.8328	3.8109	4.167
E2F8	0.7889	2.4574	2.0874	0.41	1.7662	3.3377	3.6893	2.1204	1.6173	2.2434	0	2.7454	1.5043	0.7169	1.705	4.1021	1.0462	1.7421	1.3534	1.6118	1.2856	2.3548	0.9745	2.4896	2.2857	1.5154	1.8534	1.912	0.6649	3.0161	0.8662	1.7697	1.9659	2.6841	2.9586	1.7092	1.3329	5.983	0.9455	2.9143	2.0703	2.7525	2.5159	2.1035	2.732	2.8653	2.5948	1.5633	1.7966
ACBD7	4.5805	4.9066	5.4772	4.8051	5.3744	5.5289	5.0485	4.5329	4.9852	5.0108	4.6693	4.8653	5.3558	4.389	4.8137	2.1071	4.2289	4.3385	4.5735	4.6148	3.85	4.5203	3.9519	4.4355	4.9844	4.6884	5.9334	4.727	4.7421	4.5971	5.1851	5.3431	4.3961	5.4729	5.2143	5.0347	5.2465	5.787	4.6481	4.9048	5.5597	4.7546	3.3095	5.2516	4.5154	3.7628	5.385	4.513	4.666
PPP1R13L	7.9269	7.9258	8.2565	9.1024	8.6925	8.6146	8.5197	7.4177	8.1841	9.4613	7.1526	8.2066	8.8618	6.8035	8.0492	10.1735	7.807	7.722	7.5195	7.6195	7.6292	7.453	8.2434	7.1436	9.0921	8.6054	9.03	8.3261	7.3029	8.053	8.4198	8.1427	8.4646	7.941	9.1695	9.7886	7.5572	7.6496	7.8922	8.5553	8.5003	8.5855	7.4126	8.4432	7.284	7.7348	8.7311	7.9674	8.5285
SKA3	2.5187	2.3459	3.0267	1.7229	3.2069	4.8451	4.2237	3.4312	2.778	2.8309	2.969	3.1062	2.3597	2.6203	2.389	4.3315	3.251	2.9196	2.2106	2.8998	2.6489	2.6976	3.227	3.783	2.5688	2.4974	2.5825	3.2626	2.35	3.0725	2.2749	3.3148	3.3651	2.6853	2.827	2.4698	2.3365	6.8956	2.2338	3.5347	2.7954	1.5972	4.109	2.4321	2.57	3.2838	2.8907	3.2925	2.065
TIGIT	3.484	3.1308	4.5498	1.985	5.301	5.2118	3.7678	3.0376	2.4543	3.297	1.4841	4.884	5.3878	2.2815	2.9599	6.0457	2.5778	2.2486	1.6199	5.5311	1.2856	4.8296	3.1766	5.7681	2.5688	2.4161	1.65	4.944	3.374	5.2005	2.5015	1.4443	2.7054	5.137	2.7804	2.0627	1.8203	1.8115	2.7127	0.3911	2.3544	0.7443	5.4765	2.0082	2.8066	2.9974	3.5849	2.7794	3.0741
PYCR1	5.6888	6.5437	5.7969	5.3143	7.0929	7.1785	6.3599	6.2222	5.0163	5.745	4.9633	6.0286	6.3624	5.236	5.7951	5.2246	6.1045	6.1379	5.5104	6.2739	6.9838	6.59	5.7222	6.2624	5.388	5.0673	4.1007	6.8171	5.8381	7.0532	5.7009	5.7917	5.7128	7.5183	5.9533	5.3558	5.2845	9.0488	5.1773	6.0323	6.1484	5.7549	6.981	5.5257	5.8703	6.0589	6.7943	5.5629	6.4053
GATA2	9.4461	9.6884	9.2184	10.2834	8.6075	8.9858	10.3031	9.7953	9.5446	10.6383	9.344	9.4428	9.3792	8.377	10.705	8.387	9.1533	9.1089	9.1342	8.8524	8.6585	7.7755	8.8576	8.7189	9.5738	9.8247	10.3714	8.4964	9.2866	9.177	9.679	9.39	9.4374	8.3939	9.7419	9.6282	9.4233	9.8099	9.6415	9.942	9.8882	10.647	8.0428	10.2228	9.9974	8.7111	10.1668	8.4831	10.3212
WNT10B	0	0.8613	1.9726	0.41	5.3863	1.8707	1.2883	1.0216	0.4272	0.7477	0.7816	1.3343	1.7207	0.7169	0.359	1.3047	2.3951	0	0	1.1211	0	0	0.7166	2.4896	0.4355	0.9482	0	1.3421	1.4628	1.7031	0	0	0.6611	0	0	0.54	0.591	3.5903	0	0.3911	2.0703	0.4196	0	0.3503	0.4358	0.7643	1.9068	1.2038	0.7713
ZNF331	10.8183	9.5647	10.3268	10.8821	10.7902	8.9126	10.5403	9.0721	10.1566	10.3339	9.0879	10.5394	10.9597	10.1551	9.9345	8.7156	11.0655	10.8023	9.3421	9.9364	8.5793	9.1025	10.888	10.4176	10.3716	10.6907	11.1041	8.4866	10.6284	9.2174	10.4187	8.8656	9.8383	9.1109	10.7929	11.2624	11.5739	10.9683	10.0665	10.0973	10.256	9.5994	9.2398	10.0533	8.824	9.0263	8.7138	10.8692	11.148
SYTL4	8.4838	8.4502	8.6639	9.8631	8.9149	8.233	9.4934	9.4941	8.8305	9.5085	7.9029	8.3747	8.8287	8.9559	9.4992	8.9112	8.3914	8.6844	8.6741	8.713	7.5939	8.1511	8.6469	8.2826	9.7931	9.691	9.715	8.7572	8.668	8.3031	9.9271	9.1072	9.0202	9.3383	9.7698	9.1727	8.5861	8.2632	8.73	9.9767	8.5609	10.1097	8.2973	9.3359	8.5706	8.5212	8.9621	8.5027	9.8009
HPCAL1	10.7273	10.5587	10.2668	10.1983	9.8234	9.9908	10.234	10.1625	10.5198	10.3392	10.1812	10.4054	9.9956	10.3021	10.0951	12.0787	10.485	10.4407	10.4503	10.0371	10.8895	10.847	10.465	10.2186	10.5706	10.4058	10.282	10.421	10.622	10.3049	10.2528	10.3518	10.449	9.5856	10.3607	10.7488	10.8011	10.7166	10.6174	10.4058	10.5391	10.4319	10.4415	9.9751	10.4681	10.4859	10.6902	10.3817	10.1705
HPCAL4	8.4421	8.772	9.5652	1.8599	8.6524	9.0125	7.6928	6.3185	8.0118	6.5289	8.5124	8.3225	11.1045	8.63	5.908	7.2169	8.7477	8.1796	7.7349	9.3178	8.2152	8.4144	8.361	9.334	4.0752	7.5673	2.5241	9.1983	8.3091	9.1922	3.2483	8.5895	7.227	8.6801	3.9068	5.2735	8.0096	7.8853	7.6839	2.3356	8.3628	1.7498	9.7152	7.1853	8.1055	9.4894	8.2012	8.3323	7.0263
CSMD2	3.7799	2.833	4.5893	3.5666	4.2873	5.983	4.1944	1.9385	3.8862	3.0234	3.468	4.2956	3.744	3.9821	2.309	4.4071	3.4977	2.5085	2.3638	3.8882	2.7552	2.1471	2.7634	2.9614	2.5688	3.6749	3.1824	3.8281	3.374	3.4152	3.0713	2.2591	3.6247	4.9214	3.5653	3.3969	2.8229	4.0929	3.0717	3.6462	2.8874	3.1862	3.0603	3.4084	3.4431	3.8701	3.3457	3.777	3.7022
ACCN2	4.1782	6.0067	4.3574	3.3039	5.8395	4.4761	6.1707	5.3547	5.4163	3.9946	5.3917	5.1074	4.6632	6.7952	5.7729	3.241	4.8246	6.4324	6.2994	5.9221	4.9409	6.0023	4.98	4.3612	5.86	5.3453	4.469	3.8281	5.649	4.5383	4.7579	5.5374	6.6286	5.5913	4.0115	5.1682	5.6616	6.061	5.6984	5.4584	4.7082	4.4325	3.764	4.5734	6.5456	4.6696	6.4071	5.0698	5.0514
ACCN3	1.9676	1.605	1.7114	1.4026	1.4411	1.0967	1.2883	0.5994	0.7564	0.7477	1.2856	2.1452	1.2495	0	1.0909	1.6805	1.9412	1.2673	1.8448	1.7442	2.5342	2.8425	1.3832	0.6258	1.0406	0	0.7764	2.3194	3.374	2.2831	0.6309	1.2492	0.9046	1.394	1.6003	1.2399	2.1841	4.2149	0.5489	0.3911	2.3544	0.7443	0.6082	1.0698	1.2696	1.6303	0.5443	2.4756	0.7713
PI16	6.6488	7.6721	7.16	3.9509	11.6789	4.9536	7.7078	6.7007	7.1668	2.8303	6.7421	7.4992	7.3617	6.7528	5.8667	0.4516	7.6166	7.1799	7.2416	6.5833	6.3908	6.3922	5.2957	6.688	4.2983	6.7069	4.1401	5.4488	7.0202	8.0212	5.5737	6.0231	6.0276	5.6392	3.5375	6.22	7.1979	7.5016	6.9288	3.3703	6.9484	2.6002	6.3716	2.0082	6.6251	6.4242	7.0148	6.7835	5.3302
KAL1	6.4104	5.8315	6.7006	6.5449	8.1826	6.6339	6.9746	6.2322	6.2891	6.4072	6.2572	6.8845	6.7548	6.0017	6.4411	7.7891	6.5978	6.3268	5.7236	6.9031	5.2259	5.7681	6.1972	6.4488	5.2612	6.131	5.4518	7.0589	6.4633	7.534	6.3799	5.0601	5.4504	7.2101	5.4032	5.2904	5.7992	6.061	5.5637	6.2067	6.273	6.8967	7.1126	6.8322	5.8789	6.2695	5.477	6.1175	6.3749
CSMD1	6.3279	7.8915	5.7366	4.2289	5.5746	4.5942	6.2063	6.4087	6.4456	5.67	8.0214	4.8077	4.0542	8.4183	5.2483	9.4725	5.6334	7.2303	8.2344	7.051	7.7206	7.1665	6.9263	7.4017	4.9682	5.3119	4.1206	5.5842	6.5915	4.7775	4.7868	6.8663	7.5425	6.6167	4.5868	6.148	6.8945	4.8636	8.184	2.422	5.6412	3.1862	5.1961	3.0259	8.0586	7.8086	6.1145	6.8785	5.9159
TM4SF19	0.508	0	1.3019	0.99	0	2.7671	1.4814	1.3346	0	1.2377	1.0555	0.8161	1.1663	0.7169	0.8634	1.4082	0.4383	0	0.855	1.2062	1.958	0	0.4024	1.0609	0.8193	0.4463	1.5966	0	1.4628	0.7092	0.3497	2.1503	1.2947	1.6648	1.4379	1.6289	0.6434	3.7597	1	1.7498	1.3758	0	1.3636	2.2763	1.0414	0.3828	1.2479	1.3288	1.9297
NGF	4.6862	4.3647	5.066	4.4833	5.9951	4.4513	5.2396	6.0366	3.9519	5.3836	4.0719	6.2964	5.4191	4.9658	5.2802	6.2123	5.3864	4.4967	4.3715	4.715	4.8717	4.4314	5.0656	5.5175	5.8246	4.7725	6.0774	4.5866	5.8817	5.4119	4.7432	3.9504	4.7163	4.5724	5.2576	5.493	4.9718	4.9829	4.0248	4.9779	5.4433	4.2652	4.3507	3.9854	4.447	5.1671	4.9444	5.4165	4.725
ZNF692	6.5514	6.326	6.6314	6.585	6.7462	6.3616	6.5496	6.2808	6.4051	6.6606	6.8359	6.4297	6.3864	5.9273	6.2562	6.6527	6.4765	5.8866	6.7999	6.6052	6.5395	6.9027	5.9494	5.5429	7.3495	6.6984	7.5417	6.2637	7.9916	6.3781	6.3799	7.3286	7.0983	5.3049	7.2823	8.0386	6.6327	8.0959	6.3249	7.3479	7.8311	6.5778	5.4765	6.1513	6.3844	6.1108	7.4675	7.3655	6.6381
TGM2	11.9577	11.0221	12.3027	12.1279	13.3905	12.9914	12.7254	12.1028	10.5191	12.4806	10.4458	11.6834	13.3385	10.9649	11.8532	15.3469	11.4306	11.0865	11.6058	11.5788	10.3107	10.0803	10.8777	11.4702	12.5894	11.287	11.5967	11.7416	11.6541	13.2277	12.7178	11.043	11.126	13.3015	12.2403	11.267	10.8947	10.6085	10.5712	12.1749	11.3863	12.1543	12.3827	11.725	12.0885	11.6121	11.8941	10.9876	11.3496
LAMB4	6.071	7.1733	6.8133	5.1235	5.6554	4.8242	5.0641	5.7286	6.8422	5.0992	6.6314	5.382	7.2659	5.1601	7.0079	3.7546	5.9721	7.4857	6.7864	7.6324	4.3681	5.4437	6.9377	6.8393	5.4357	5.7122	4.7872	6.6375	6.0052	6.7548	3.7379	6.7786	6.275	4.7282	5.3721	4.8426	5.9836	5.9364	6.4975	4.0772	5.9914	5.2402	6.2276	6.582	6.7438	6.9897	5.6581	6.6353	5.9738
CYSLTR1	5.2105	4.5771	6.0083	2.5683	6.1771	5.2838	5.686	4.2695	3.8862	3.0234	4.4013	5.9946	5.4035	4.344	4.0963	6.2957	6.3121	4.744	4.3349	6.2237	5.0282	5.5319	4.6876	5.9502	2.3863	3.6749	2.3997	5.4888	5.2875	6.3893	3.6461	4.0735	4.8238	5.5078	3.1542	3.9567	4.6321	4.9363	3.5983	2.7234	4.1256	2.2368	6.8494	1.4053	5.1089	4.9231	4.2383	5.4811	4.2227
C21orf7	6.7788	6.7765	7.0369	6.412	9.9707	7.1402	7.059	7.2906	6.6226	7.4246	6.6573	7.5292	7.8463	6.7001	7.8674	9.0407	6.9188	7.343	6.3914	7.7669	5.9511	6.4271	6.4675	6.9701	6.2622	6.8377	7.0564	7.4212	6.891	7.7696	6.6281	6.7138	6.7387	8.6016	6.986	7.4006	6.5337	6.5526	6.0199	6.3946	7.8398	6.266	8.9014	6.9362	6.3094	6.2163	6.7021	6.5068	6.737
LOC389634	1.0647	0.4941	1.2016	1.7229	0.7537	1.7126	1.2883	0.5994	0.4272	1.6028	0	1.3343	0.5452	0	1.0909	1.5048	0	0.9546	2.0393	1.3039	0.5649	0	0	0.6258	1.0406	1.163	1.8534	0.9419	0	0.7176	1.6755	0.4269	1.6015	2.4172	3.0791	3.6264	0	2.1744	0.5489	0.6984	2.3544	1.5972	0.6082	1.0698	0.4358	0.7643	1.9068	0.724	0.7713
TPPP2	2.8452	2.9896	1.8479	3.1521	1.7662	1.535	1.2883	1.7303	3.3163	1.7557	1.2856	2.2641	0.9399	2.8946	2.309	0.4516	3.3039	3.5592	3.2947	2.8998	1.5445	0.7535	2.9551	1.9953	1.7935	2.238	2.1903	1.507	3.1062	1.7031	1.0684	3.5018	3.2809	1.0603	2.6823	3.9983	3.3383	2.3266	2.0843	1.167	2.8874	2.6002	1.0348	0.8674	2.3876	1.0341	3.837	2.7092	1.6418
BMX	3.1113	2.833	1.8479	3.2045	6.9561	0.4643	5.6657	3.6244	2.5423	4.7806	2.2	3.2278	5.3064	3.1249	4.8705	5.8755	1.6462	2.8273	2.0393	3.0091	2.2733	2.3548	1.7012	2.4896	3.2413	4.1976	4.6709	1.7892	2.6483	4.5971	3.1176	1.4443	3.7547	4.8418	4.4142	4.7483	1.0091	2.5898	1.9175	3.1349	4.8521	3.8243	2.6424	4.2789	2.2869	3.1753	3.6911	2.0904	2.3898
TGFB1	9.4423	9.5044	10.033	10.2727	10.2667	10.4811	10.3497	9.6367	9.1953	10.8474	8.976	10.4676	10.1816	8.8166	9.2368	12.0069	9.5358	9.2927	8.6538	9.5756	9.4917	9.4268	9.7463	9.0841	10.217	9.8227	9.9914	10.2038	9.2357	10.1171	10.3415	9.2322	9.2648	10.0591	10.0467	10.027	9.0909	9.6649	8.8449	10.0146	10.1716	10.3784	9.8671	10.1186	9.227	9.4781	9.5888	9.4082	9.4477
G0S2	10.1104	9.055	9.8693	9.5631	8.1464	9.0189	8.6103	9.3788	9.5379	8.9623	8.6836	9.3056	9.0028	9.0743	8.8869	6.7739	9.8998	9.3077	9.6732	9.9027	9.2643	10.8502	10.2045	8.9535	10.0245	9.3917	8.6725	8.9531	8.9737	9.8512	9.0612	9.0199	9.5145	8.3538	9.1212	9.5244	9.3173	9.3949	10.536	8.2624	9.3656	8.5074	9.3389	8.4748	10.0216	8.7677	11.1386	10.4058	10.8957
SGIP1	7.6958	7.9546	7.6732	8.7147	8.0582	7.1402	8.0058	8.1182	8.4202	7.7903	7.8611	7.1587	7.7846	8.0173	8.063	5.1814	7.4479	7.7724	8.0435	8.2832	6.8221	7.4012	7.1714	6.7402	7.919	8.8371	8.7517	7.5544	8.2041	7.2645	8.4129	8.5739	8.8499	8.4687	9.6321	9.5137	7.9518	7.2005	7.6774	8.113	8.1518	8.8814	6.9261	7.8153	7.8384	6.9818	8.8576	7.6725	8.4476
ASTN1	4.235	3.8556	3.6666	1.985	4.963	3.1653	4.013	1.9385	4.8709	2.4368	3.468	4.1793	4.5825	4.7412	1.705	1.5048	4.5895	4.4039	4.476	4.747	2.6489	3.4063	3.4557	3.5007	2.2857	3.9012	3.1824	2.7726	5.2657	5.1878	2.8143	2.453	3.0971	3.4996	2.1332	4.4517	3.6016	4.2909	3.8506	2.7234	2.3544	3.4316	4.8211	3.0738	4.0462	3.6469	3.0588	3.3854	4.0488
RSPH9	2.4241	2.2251	3.1374	3.255	3.3594	3.4421	2.6801	2.68	2.5423	2.5245	1.9545	3.4944	3.2119	2.8946	2.9599	5.8935	2.9533	2.8273	1.6199	1.9774	3.1157	1.9044	2.6198	2.6228	2.4804	3.0224	3.7898	2.7063	2.5069	2.8325	2.4299	3.2114	3.9022	2.801	2.0569	3.1239	3.1035	2.7053	2.6071	3.2807	2.9739	1.5972	2.5159	3.5163	1.9343	1.9238	3.3457	2.9714	1.9364
SHH	5.1673	5.4688	6.0931	4.8714	4.5841	5.1969	5.2669	5.5812	4.7281	6.7129	5.3668	4.8653	6.2881	4.1484	4.6283	5.1217	5.3492	5.1392	5.1381	4.6824	6.471	5.4437	5.5447	5.3257	7.2955	5.7869	5.6762	5.6026	5.4701	5.0682	4.7868	4.3901	4.4159	5.6234	6.306	4.8196	5.9127	3.7602	6.0096	6.1189	4.4	5.1332	5.1542	5.6254	4.7603	6.036	5.3203	5.6309	5.7646
WNT1	1.0647	0.4941	1.2016	0.41	1.6128	0.4643	0.7834	0.5994	0	0.4218	0.4431	0.8161	0.9399	0	0.359	1.6805	1.2751	0	0	0.9117	0	1.2459	0.9745	0.8597	0.4355	0	0.3075	1.655	0.6649	1.1948	0.6309	0	0.3682	1.394	0	0	0	1.0029	0	0.6984	0.9367	0	1.0348	0	0.7702	0	0.9385	0.407	1.0429
PRSS12	5.9489	5.4821	5.4453	4.0109	4.4319	6.4706	3.6484	4.2886	5.5811	3.346	6.2368	4.9565	2.4833	5.4634	4.724	3.0621	5.0577	5.5821	6.0286	6.3117	7.1143	5.6744	6.0855	6.5274	3.0703	4.0435	3.3599	6.8053	4.4257	3.9841	2.6349	2.3593	4.7787	5.3245	3.26	2.0627	4.9244	5.7336	6.0096	3.0288	4.1256	4.3866	5.6967	3.8817	5.1948	5.3997	3.136	5.8667	4.1384
GAS2L3	5.2105	5.2228	5.9863	2.6461	5.0098	6.1073	5.3585	4.0175	4.4151	2.6072	6.1371	5.8967	4.6891	5.4843	3.9457	8.7419	4.8951	4.3715	4.8051	5.7118	6.4787	6.1628	4.8084	5.4741	3.6177	3.7095	3.4251	6.131	5.2657	5.1226	5.4065	4.3172	4.2714	5.7007	3.3586	3.1972	4.5409	5.7471	4.9149	3.2337	4.1992	3.2894	6.1445	2.9764	4.9859	6.1035	2.5948	5.8092	4.8183
SYTL5	6.2678	4.6015	6.1204	6.1367	5.9235	7.9168	6.5496	6.6864	6.1836	7.5104	6.3681	6.7173	7.2486	5.7661	7.2864	1.9784	5.9883	5.5244	5.8194	6.1718	4.8237	5.1691	4.7749	5.9117	6.7087	6.9861	6.4153	7.2572	5.8528	6.5956	5.716	6.3858	6.7427	6.4831	7.917	7.1608	4.4096	7.1504	5.4306	7.4821	6.7235	7.0806	6.5837	7.0513	5.3895	5.1387	6.583	5.5123	6.0217
TNFSF14	1.4954	1.397	2.7059	0	2.5368	2.6586	0.4442	0.3306	1.2501	0.7477	1.4841	3.0404	2.3597	0.7169	0.359	5.423	1.4725	0.5548	0.6026	2.7185	0	1.2459	0	2.3429	0	0	0.5609	1.7892	1.9736	2.4625	1.6755	1.4443	0.6611	2.9092	0	0.54	0	0.5869	0.9455	0.3911	0	0.7443	2.2236	0.6319	1.6399	1.4575	1.7187	1.3947	1.6418
NUDT10	6.2123	5.3726	6.771	4.4833	7.6971	6.6172	6.6147	6.4218	5.5282	6.1138	5.8258	7.3954	6.803	5.9575	5.3617	2.7035	6.8975	6.0487	5.6805	6.0745	4.6138	5.971	6.4728	6.6688	5.9857	5.7707	4.616	8.147	6.7092	8.0336	5.582	5.5586	5.6722	6.3261	6.8258	6.4621	6.2753	5.9715	5.6191	5.1773	6.0222	5.4663	7.8886	5.4092	6.0031	5.9652	6.9521	5.7317	5.7072
DLL4	8.7797	7.9354	8.4791	8.9977	8.8085	7.9918	9.1383	8.0042	8.4602	9.5971	7.5149	9.7242	8.7601	9.0019	8.0446	10.7655	8.3883	8.717	7.8101	7.6971	7.2154	6.764	8.471	8.2712	8.1743	8.3945	8.1866	8.178	8.5602	8.9876	8.6391	7.5488	8.7981	8.3609	9.0081	8.8411	8.5079	8.2152	8.3322	8.3641	8.806	9.2811	6.9261	8.4005	7.713	6.9454	9.0256	8.3511	8.8065
PHKG1	1.9676	1.605	1.2016	0.729	2.9104	0.4643	1.487	0.5994	1.6173	1.2377	1.0555	1.3343	2.0753	1.5513	0.6463	1.0722	0.774	1.7421	1.0263	1.466	1.764	1.6124	1.3832	1.7841	0.4355	1.3499	0.3075	1.507	2.1741	2.4625	1.2457	0.4269	0.9046	2.0895	1.0901	1.4936	1.0091	1.8115	0	0	2.0703	0.4196	1.6311	0.6319	0	1.2613	2.3575	2.2958	1.0429
CPN2	9.6349	9.232	8.1081	2.6461	5.3259	7.4373	6.9155	8.4511	9.491	2.3433	10.1981	8.8218	5.4945	10.0893	7.4538	5.4717	8.6143	9.2522	8.9469	8.4752	10.0527	10.5583	9.847	9.6255	5.5268	6.6323	0.9638	8.6565	9.6734	10.0768	4.7724	9.4338	7.6716	8.1566	1.8006	3.2669	8.1602	9.587	10.1934	0.3911	6.0721	1.2328	10.6404	1.7963	10.3565	11.1254	7.1231	9.972	8.5693
LOC285629	2.4241	2.7479	3.3819	1.5716	2.698	3.2251	3.5182	5.5577	4.1884	3.6094	3.0338	2.6611	2.8931	3.9222	6.0745	0.4516	2.3951	2.7287	2.7447	2.3541	2.7552	2.5363	2.894	2.0904	4.6416	4.9708	5.6285	2.6368	1.7407	1.5527	4.2136	3.7435	4.7787	2.6841	4.0708	3.1239	3.7717	2.3266	3.149	4.0503	3.3422	4.541	1.6311	5.5513	3.0717	3.0592	4.4944	1.9756	5.9159
SLC4A11	8.3836	8.0241	7.6383	11.4838	6.2634	7.8304	9.6263	10.2432	8.9906	9.4183	6.9111	8.3862	7.6947	7.542	8.7815	2.6197	8.035	8.1981	8.0119	7.4626	7.8699	6.0478	6.7946	7.9018	11.1631	10.5352	12.3778	7.149	8.1605	8.0425	11.6448	9.9127	9.6286	6.0821	10.3238	10.1652	7.6869	8.0692	7.8494	11.2052	8.9179	11.4179	5.6967	10.8671	7.7794	6.7856	8.1392	7.7597	10.3275
CLIC6	6.8351	6.6589	6.9523	8.1583	9.1912	8.3074	8.0768	8.7055	7.1282	8.9544	6.7177	8.0497	8.8802	6.0161	8.2106	9.7979	7.6035	7.1563	7.3647	7.7032	5.4481	6.2036	7.2251	8.1426	8.637	7.4444	8.242	7.6212	7.0776	7.8862	8.1625	7.0869	8.3728	9.4455	9.4776	8.1091	6.9838	6.4403	7.1041	8.6433	8.2108	7.6524	8.1796	8.9754	6.2571	7.1755	7.8579	7.0726	7.9769
PCP4	7.0603	9.0583	7.8623	9.3109	8.775	8.3092	8.8956	9.2333	7.1702	8.2032	7.0349	6.9257	8.453	7.096	9.1691	5.5416	7.1237	7.1032	7.0404	8.17	7.6292	8.4962	8.3454	7.8619	10.1056	9.4121	8.5571	8.7008	8.9345	9.045	8.2299	11.1209	9.5271	8.7653	9.1803	10.4476	7.461	7.109	7.256	9.6262	9.7851	6.1055	7.9357	8.5165	8.3744	8.4667	9.2066	7.9236	7.6938
STAB1	9.318	9.799	10.3799	9.2264	10.5289	10.659	11.4768	8.8421	8.9916	10.2549	9.2089	10.6495	10.0578	8.8492	9.7902	12.362	10.4733	9.6341	8.8786	10.425	9.9956	9.7385	10.3137	9.7292	9.2239	8.5517	8.1315	10.3188	9.9227	10.8137	8.8757	9.715	9.2655	11.1502	9.5944	9.3244	8.7015	8.9202	9.1548	8.4879	8.8468	9.4653	10.6715	7.6356	9.6598	9.1671	10.0114	9.7268	9.8455
LGI4	6.0788	5.5838	6.03	5.4829	9.7291	3.9111	8.0219	5.9789	6.0549	6.6894	4.2184	6.2175	7.7816	6.1132	6.4174	7.9943	5.9307	6.2219	6.0626	6.2956	5.3666	5.3253	5.5043	5.9877	6.145	6.2176	6.1371	5.2994	6.6089	7.4725	6.4358	5.3673	6.2142	6.4918	6.4054	6.9807	5.41	5.3276	5.5351	5.3077	6.6662	6.1946	5.5591	5.9671	6.0879	6.3396	6.7883	5.7838	5.9979
CFHR1	5.3839	3.728	5.1476	0.729	5.6749	5.9916	5.3585	4.611	0.4272	4.6501	3.0338	5.8015	8.0197	1.5513	4.4156	0.4516	5.623	1.5242	2.7447	5.494	3.6984	4.7583	3.227	6.8496	2.7307	0	0.7764	0	4.8338	6.5758	0.4164	5.2018	3.4819	8.2289	0.7462	1.9822	1.5971	2.3266	2.493	3.1349	1.2457	1.0091	8.6703	0.3503	3.5338	6.182	3.4702	3.5945	3.8152
LGI3	3.0493	3.6363	2.776	0.41	2.0313	1.3325	3.2163	3.4312	2.8487	1.8939	3.3201	2.3741	1.7207	4.0951	2.0384	5.0273	2.4893	3.7219	1.8448	2.7185	3.2671	3.2064	2.8302	3.1498	1.7935	2.14	1.5365	3.0111	3.9118	4.124	2.5015	4.3901	2.7683	1.6648	2.0569	2.787	2.0136	4.1754	2.7127	1.5201	2.2193	2.6784	1.8567	2.193	3.3464	3.9699	3.6389	2.7092	4.0793
SOST	9.4685	9.8375	9.0123	1.8599	8.7044	8.3483	6.2616	5.4256	9.4195	1.4318	9.1568	9.5854	7.7906	8.1507	4.1431	1.0722	9.7532	9.9638	9.9309	9.0825	9.0318	9.5038	9.231	9.744	1.9332	7.8777	3.4251	8.9558	9.6868	9.9002	3.1625	6.8492	8.4975	6.8035	1.6003	7.8613	10.8695	9.7632	9.5339	1.167	9.2425	3.2387	8.8759	0.6319	9.1249	7.694	7.46	9.8956	7.459
LOC90246	5.6786	5.3867	5.4236	6.9876	5.3503	5.7985	6.7319	6.6312	5.8547	6.6941	5.3541	5.5318	5.8218	5.3767	6.5924	4.2488	5.3238	5.2677	5.095	5.494	4.5853	4.4314	5.1979	4.6221	6.5332	6.5489	7.0564	5.2536	5.1275	5.9294	6.6753	6.5696	6.0082	5.8575	7.0265	7.3413	4.7179	4.7605	4.8926	6.603	6.5085	7.1577	4.4578	6.9329	4.8513	4.3861	6.2247	4.4923	6.5153
ZNF205	7.485	7.6598	7.3944	7.6251	7.3466	7.743	7.4977	6.8815	7.6885	7.6206	7.0253	7.62	7.2261	6.2717	7.3466	8.3787	7.5753	7.6322	7.0947	7.2494	7.5934	7.6228	7.7451	7.0269	6.4636	7.5126	6.3677	7.4789	7.1378	7.3706	7.2961	6.6927	7.1646	6.5671	6.8768	7.479	7.6644	7.218	7.6365	6.8461	7.7434	7.334	7.0546	7.4157	7.2999	7.4498	8.2507	7.5909	7.4109
ARHGAP42	8.393	8.5713	8.4351	7.5725	8.3512	8.29	8.3953	8.0966	7.9884	6.2994	9.4874	8.5664	7.3496	8.9928	7.7846	9.2141	8.6376	8.2345	8.9022	8.8246	9.1288	8.7494	8.5224	9.1744	7.01	7.5953	8.3831	8.6975	8.3355	8.1363	8.1233	7.4328	8.1309	8.6684	7.3235	7.3125	8.1134	7.436	8.5634	7.0349	7.1194	7.9704	9.0125	6.7125	8.6049	8.9428	6.5621	8.7981	8.2439
AURKB	2.096	1.9481	1.7114	0	2.7723	4.7242	3.913	1.6137	1.0242	3.5269	0.4431	2.5716	0.5452	0.7169	2.0384	4.1021	2.2943	1.2673	1.0263	2.6526	1.5445	2.1471	1.9617	3.1498	1.2687	0.9482	2.0317	3.2626	0	2.7657	1.4036	2.9148	1.9659	2.0895	2.827	2.0627	0.591	7.5135	0.9455	2.5806	2.4779	0.7443	3.0603	1.7963	1.7946	2.2756	2.0732	1.7142	0.4366
TNNT1	0.4477	0	0	0	2.0313	0.4643	0.4442	0.3306	0.4272	2.2434	0	0.4651	0.9399	0	0	7.9306	0	0	0	0	0	0.7535	0	1.0609	0.7695	0	0	0	0.6649	0.7176	0.3497	0	0	0.6255	0.7462	0	0	6.6782	0	0	0.5431	0	0	0.8674	0	0	0.5443	0.407	0
TXLNB	3.1113	2.4574	3.3362	2.7902	6.0409	3.8364	4.0449	3.1254	2.6252	0.7477	2.8301	4.768	3.9722	3.2276	3.061	3.7934	3.251	3.0883	2.0393	5.2485	2.8541	4.008	3.0138	3.8386	2.1775	3.0764	2.1903	4.004	3.374	4.2757	2.6972	2.9792	2.9421	4.505	2.5214	3.1239	3.1861	3.7602	2.2338	2.5806	1.7161	2.823	4.2745	1.5477	3.0098	3.4763	1.5024	3.7423	3.1334
HRASLS5	5.7776	7.1022	6.7096	2.486	4.9788	5.1359	4.8995	5.3365	4.6312	2.9618	5.4162	6.0944	4.241	5.4207	4.6447	3.5883	6.6899	6.3927	6.6062	5.3139	7.0789	7.2599	6.6861	6.7548	3.1865	4.6173	3.1049	7.1428	7.0839	7.4165	3.1176	6.2939	4.7939	4.947	2.2056	3.8698	5.6325	5.876	5.506	1.8036	5.0442	2.9545	5.6523	2.3567	4.7974	7.6546	6.1889	4.9532	4.2763
HRASLS2	6.1764	7.675	6.7537	1.8599	2.4489	4.3204	4.934	6.729	3.6688	1.4318	5.9568	5.3419	4.8585	6.0724	4.3572	7.0144	5.9639	5.9536	7.9037	3.9166	9.0541	8.5865	5.6126	5.9311	3.9159	4.7226	3.6871	7.1143	7.2033	6.61	3.1176	8.5739	5.6135	5.9105	3.4803	5.8056	5.3215	4.5905	6.0902	2.2438	6.2298	2.9545	7.2481	2.6996	6.0879	6.8997	5.7095	4.9532	2.7344
GPRC6A	2.5187	5.3293	5.066	0	3.88	3.5395	1.487	1.0216	4.4834	0.7477	4.4731	3.9499	3.1385	6.0304	0.6463	0	5.6741	4.5839	4.8832	3.9984	5.0492	5.3253	5.0234	5.0698	0.4355	4.1226	0	1.507	5.0784	4.2995	0	4.547	2.9421	2.6841	0	2.0627	4.9483	5.1141	5.5637	0	4.3361	0	4.1522	0.8674	5.1381	2.8653	3.3457	5.3373	4.8888
ABI3	7.5437	7.8332	7.7027	8.4298	7.709	7.4405	8.8148	7.6145	8.4245	7.6776	6.4053	7.6406	7.922	7.9056	8.0399	9.4454	6.8405	8.2546	8.2492	7.8737	7.3987	8.087	7.8617	7.1601	8.0891	8.4364	7.9241	7.7523	7.2147	8.3985	7.8661	8.72	9.0656	7.5769	8.6124	9.426	7.6798	7.4528	7.7598	7.8964	7.9263	8.1371	7.584	6.6349	7.7794	7.4304	9.9446	7.5399	8.1212
SLC22A4	7.7687	7.4237	6.5537	5.0131	6.0484	7.0272	6.0698	6.671	6.8733	4.7879	8.1044	6.7828	5.323	7.8046	5.9713	8.2708	7.1206	7.2912	7.3772	7.8199	8.9862	8.5042	8.3193	8.202	5.1484	5.521	4.6522	7.8275	7.276	7.4054	4.9027	6.2462	6.4268	6.5177	4.9069	5.403	6.5188	7.2911	8.0939	4.5006	5.6931	4.7634	8.285	4.8669	7.815	8.5305	5.2525	7.9553	6.2862
LOC284578	10.0985	10.6656	9.6108	11.3893	8.9859	7.1088	9.6524	10.9375	11.4444	10.187	9.3488	8.4473	10.6586	10.909	11.668	1.0722	9.4247	10.4557	10.3177	9.8193	8.9077	9.3194	10.1638	9.4405	11.4984	10.7531	10.7698	9.2318	10.4278	8.921	11.0416	11.3879	11.0232	8.6236	11.8209	11.9113	11.2776	10.1325	11.0558	9.8689	10.9061	11.0613	9.4458	10.3081	10.4284	9.9642	11.6696	10.3792	11.492
RHOH	4.2627	4.182	5.4667	2.1001	6.7508	6.321	5.3199	3.712	2.9806	4.2983	2.8301	5.9509	5.6739	2.0766	3.4447	6.7739	3.9261	3.5592	1.6199	6.1777	3.9428	6.332	4.5156	6.2366	3.7745	2.6476	1.8534	6.0397	4.0199	6.2918	3.5138	3.4573	3.7233	5.7883	3.0791	3.0468	1.8203	6.4733	3.6524	2.422	3.966	2.4299	7.2971	2.5038	3.7383	4.3861	4.8094	4.1391	4.0793
PTCHD3	0.4477	1.605	1.2016	1.5716	3.2595	0.4643	2.2035	1.7303	2.1527	3.5687	0.4431	0	2.5972	0.7169	3.7168	0.4516	0	0.5548	0	0	0.9697	0	2.1822	1.0609	2.1775	0.6956	1.8534	0.6907	1.1184	0.403	1.7943	1.0235	1.6015	2.2626	2.5214	0.54	2.6001	0	0.5489	3.4546	2.8874	2.6784	1.3636	2.7593	0	0	0	0.407	1.2712
KRT36	0	0	0	0	0.7537	0	0.7834	0	0	0	0	0	0	0	0.359	0.4516	0	0	0	0.3716	0	0	0	1.0609	0	0	0	0.3863	0.6649	0	0	0	0	0	0.2937	0	0	0	0	0.6984	0.5431	0	1.0348	0.3503	0	0	0	0.407	0
CHN2	8.3127	8.8996	7.9254	9.0344	8.1182	8.3126	8.7327	8.6703	8.5465	8.7523	8.9268	8.4283	8.1583	8.8084	8.3583	6.6632	8.5388	8.641	8.8754	8.857	8.5973	8.7262	8.5818	8.541	8.3529	8.8302	9.0359	8.7114	8.4437	8.2537	9.4509	8.8912	8.9423	8.7599	8.8817	8.6812	8.3822	8.109	8.2923	9.2615	8.6701	9.0201	8.3446	8.2691	8.9133	8.9479	8.0622	8.5623	8.6891
CAV2	9.5393	9.6114	10.2208	9.3851	11.434	9.9014	10.2542	9.3207	9.3133	10.2259	9.3288	10.0295	10.9932	9.4617	9.4936	11.9464	9.63	9.7104	9.4314	9.543	9.2977	9.1097	9.6009	10.4318	9.3576	9.5651	10.0563	10.2262	9.0727	10.0564	9.6423	8.7538	9.8686	10.3731	9.9112	10.3902	9.5631	9.5907	9.0653	9.9236	9.5927	9.5464	9.6778	9.897	9.0053	8.9469	9.7525	9.1954	9.6286
AXL	9.8129	8.9493	10.1577	9.1491	11.0401	9.9548	10.9452	9.3277	9.1195	9.393	8.5613	10.2469	10.8208	9.2929	9.0294	12.3883	9.6864	9.6307	9.393	10.0595	9.135	9.2896	9.4988	9.5585	9.2524	9.4446	9.0169	10.046	9.9157	10.4135	9.4627	9.0614	8.7877	10.8155	9.3224	9.6626	8.819	10.1795	8.9872	9.085	9.6684	9.1739	10.2417	8.4681	9.2885	9.762	9.2211	9.5059	9.1011
CAV1	9.4891	9.3304	9.4725	9.4401	12.8351	9.2451	11.6301	10.1409	10.0495	10.6819	8.6231	10.407	11.2435	9.927	10.577	12.7608	9.6975	9.6925	9.3513	9.7914	8.7416	8.7767	9.575	9.9764	10.2024	10.1643	10.767	9.4703	9.5772	10.5441	10.369	9.3062	10.0401	11.3306	10.1117	10.8976	8.7995	10.8704	9.0185	10.4913	10.5337	10.0183	10.3529	10.0406	9.3607	9.6213	10.2292	9.4193	9.7508
TIMP1	10.8539	10.187	11.9071	9.7927	12.9372	12.7534	12.8575	10.6514	9.1133	11.3857	9.1449	11.5678	11.9638	9.6069	10.0385	13.5162	10.6223	9.9482	9.4497	11.1086	10.039	10.816	10.1946	11.2763	11.2994	10.1336	9.7928	12.3408	10.533	12.2308	10.523	9.7653	9.5663	12.9954	10.6246	9.9107	9.6245	10.4996	9.5038	11.4241	11.3806	9.3364	12.0229	10.4197	9.8492	10.899	10.8681	10.4649	9.7991
IL12RB1	4.2627	3.8143	4.2132	2.2066	5.5	5.1514	4.5233	2.7915	2.6252	3.297	3.2672	4.3771	4.4971	2.7639	4.3168	6.3357	3.6685	3.6155	2.7447	4.747	2.7552	4.4314	3.4128	4.9226	2.5688	2.7837	1.4132	4.7764	4.3859	5.0543	3.6774	3.5018	3.4439	4.7861	2.7804	2.9653	2.3365	3.1751	2.9899	2.1456	3.7864	2.5176	6.0789	3.2085	4.2201	4.5456	4.2729	3.5945	3.3981
LDHA	13.4098	12.6534	13.5537	13.8792	13.3753	13.7475	13.0234	13.9672	12.6782	14.3639	13.2894	13.1327	13.9563	12.8168	12.9328	15.6299	12.6208	12.5592	12.6305	12.9357	12.6921	13.2177	12.6214	13.1332	14.6779	13.5854	13.982	13.4236	13.1156	13.3223	13.7685	13.6614	13.2044	13.7616	13.8329	13.1945	12.6205	13.5086	12.766	14.5271	13.8064	13.0658	13.3234	14.5068	13.0973	12.843	13.3098	12.9347	13.2149
WLS	11.9143	11.8991	11.8301	12.2975	11.7595	11.9911	11.9334	12.3311	12.1427	12.3145	11.8903	11.5459	12.0166	11.9505	12.498	10.1573	11.6896	11.814	11.9768	11.9235	11.7581	11.5976	12.0376	11.7486	12.5882	12.2833	12.2508	12.074	11.4041	11.9533	11.9186	12.3504	12.075	12.1455	12.8357	12.2223	11.7194	11.9241	12.0399	12.1697	11.9549	12.349	11.894	12.3574	12.1554	12.1452	12.5755	11.9515	12.1184
BRCA2	4.0254	4.1156	4.7891	3.9199	4.2617	5.4433	5.6028	5.1185	3.9194	3.7973	4.1615	4.7271	4.2756	3.7941	4.166	5.9884	3.8571	3.6697	3.2164	5.3866	3.85	4.0682	3.4974	3.8386	4.1343	4.2217	3.9972	3.9477	3.9118	4.2018	4.8568	4.0132	4.4354	5.8439	4.5731	3.6264	3.1035	6.6204	3.0717	4.7296	3.8335	4.8921	4.0645	3.8545	3.7383	4.0017	3.136	3.844	4.0177
LRRC39	1.3299	1.9633	1.7454	1.4467	1.6352	0	1.8595	0.8509	1.4653	0.7651	2.3489	0.8561	0.9672	1.8938	1.7248	0.8342	3.3204	2.4553	1.7479	1.3327	2.4532	1.9228	2.1098	1.8222	1.7442	1.3725	1.3297	1.8494	3.8755	1.9849	0.8792	2.3408	1.479	0	1.8256	0	1.849	1.8401	1.5443	0.4013	0.964	1.2616	1.3897	1.4291	2.3361	1.2945	1.9519	2.2422	1.3149
AHRR	4.5131	3.6829	4.9794	5.4722	4.0688	5.1969	5.6346	5.5096	4.5697	4.9487	3.9088	4.8077	5.6075	4.2976	5.1253	5.5187	5.3986	3.8681	3.3689	5.4655	4.6138	4.4765	3.6157	4.6843	4.9519	4.2919	4.7237	4.0845	4.1682	4.9826	5.8862	3.7801	5.2111	4.111	5.1331	4.9311	4.1464	6.9715	3.5983	4.4707	4.048	5.1052	2.9666	4.7458	4.5154	3.6061	5.8987	3.7068	5.1408
CYP24A1	8.6757	10.1423	9.4941	3.3511	6.5802	10.9226	6.8806	8.4276	7.1458	7.089	12.0986	9.8674	8.1768	10.4842	5.8667	10.1424	9.6137	7.0734	8.597	7.0089	9.0502	7.5138	8.7785	9.9888	9.6429	6.5393	5.2414	8.9656	11.2744	8.5137	4.4125	9.0228	5.4695	10.336	8.9127	8.3964	10.2708	8.6315	11.284	6.3008	6.6267	2.2368	10.1273	7.8706	10.089	10.2551	10.0912	8.3768	7.7798
ACOT2	10.0373	9.4329	9.0641	9.3309	8.2146	8.5792	9.1856	9.292	9.5041	9.5252	9.8305	9.2598	8.7261	9.7486	8.981	8.4626	9.7901	9.1991	9.6677	9.7551	10.2186	10.2146	10.106	9.653	9.3715	9.1249	8.8773	8.7282	9.8133	9.8667	8.7481	9.3952	8.9834	8.9759	9.202	9.4212	9.588	8.9902	9.6997	9.1465	9.0996	8.6342	9.6184	8.5529	10.3458	10.3216	9.168	10.0767	9.0287
ACOT1	10.6227	9.6309	9.9899	9.6494	9.0311	9.3121	9.9356	10.0886	10.5249	10.6795	10.6992	10.3213	9.117	10.2289	9.4679	9.0437	10.7181	9.873	10.5425	10.4689	10.5407	10.8851	10.8545	10.541	9.7045	9.4554	9.299	9.3607	10.5823	10.0259	9.137	9.9634	9.3223	9.7391	9.6026	10.0457	10.1448	9.6755	10.1558	9.7053	9.9273	9.2146	10.5595	9.0838	11.2728	11.0575	9.8934	10.8897	9.5168
ADCY7	7.4417	7.4203	7.9446	6.3021	8.5036	8.6257	8.0496	6.736	6.9903	6.5289	7.0506	8.5178	7.8463	7.1427	7.2574	9.654	7.6804	7.424	6.7931	8.727	6.9783	7.4698	7.2189	8.1004	5.9695	6.8061	5.9165	8.0451	7.7103	8.0808	6.6908	7.2492	6.8984	8.2675	6.3426	6.8897	7.2754	8.3141	7.2161	6.5703	6.6919	6.5778	8.177	6.3587	7.351	7.7699	7.142	7.4513	7.0223
ADCY1	8.5455	8.1098	8.1923	8.0604	8.7907	7.774	9.3698	8.3726	7.9508	8.2761	7.9266	8.1879	7.7664	8.3259	9.0994	7.2591	8.9352	8.3385	8.3328	8.5973	7.7173	6.8777	7.8577	8.0227	8.3942	8.4077	7.3741	6.7973	8.6343	8.1722	8.21	8.9044	7.6128	8.2522	8.3322	7.3693	8.3844	9.7036	8.551	7.5651	7.6059	9.0452	6.3346	7.5662	7.8069	7.4216	7.4103	7.9693	9.2986
ADCY2	3.6183	3.8143	4.081	2.3059	6.495	3.3377	5.3585	3.5939	4.0148	2.3433	4.2184	5.0423	4.7883	2.2815	2.8511	6.1162	3.7469	3.2392	4.0489	4.0505	4.1123	3.095	3.8906	4.9096	2.5688	3.5659	1.8534	4.8702	3.2902	4.1763	2.8143	2.7766	4.3142	4.3215	2.6306	3.2669	3.3383	4.1347	4.5374	2.3356	4.782	2.2368	4.7941	0.8674	3.3956	4.3119	3.5287	3.8764	3.0741
ADCY3	8.5967	7.9571	9.0687	8.6837	10.3755	9.0901	10.2571	8.6525	8.4536	9.5952	7.9757	9.6205	9.4951	8.7745	8.8344	9.8375	9.1355	8.5738	7.924	9.363	8.1568	7.8881	8.6211	8.8439	8.7198	9.0601	9.7294	8.9262	9.251	9.8135	9.3599	8.1623	8.5628	9.5036	9.1704	9.3727	8.4945	8.6595	8.1365	9.4602	8.4002	9.2688	9.1202	8.5397	7.904	9.0296	8.7743	8.1717	9.1615
ADCY8	3.1709	3.8556	2.1937	1.4026	2.698	2.1428	3.9804	3.0822	3.8173	0.7477	2.5928	2.7454	2.0753	5.0523	1.0909	3.349	2.3951	3.821	3.8032	4.0247	2.2733	3.3098	4.4745	3.3929	2.3863	2.6476	0.3075	3.0111	2.5069	1.7031	1.5459	3.0408	3.4439	3.2754	0.9284	1.2399	1.8203	4.678	3.3589	0.3911	2.4779	0	0	1.2473	3.8126	3.6469	2.2223	1.9756	2.3898
RAB42	2.8452	2.9896	3.5908	3.3039	3.6627	3.9471	4.013	3.2864	2.6252	3.7617	2.5928	4.6636	3.0613	1.8377	2.5368	5.7432	3.404	2.7287	3.1336	2.9555	3.5877	3.2064	2.6198	3.1498	3.3942	2.5745	2.9801	3.2626	3.1062	3.692	2.757	2.3593	3.1919	3.4287	2.8722	2.787	3.0159	4.3631	2.9033	3.3261	2.9739	2.4299	2.7588	2.572	2.8776	3.9699	2.5948	3.1932	3.298
SLC22A1	5.1962	4.5522	3.4261	1.8599	2.7723	3.9822	3.3241	3.712	4.4382	1.6028	5.4162	3.985	2.5972	4.7755	1.8248	2.8578	4.0549	4.1224	3.8032	5.3455	5.1106	5.3975	5.9267	5.0698	2.2857	2.7837	2.0317	6.1746	4.8039	5.1226	2.0061	2.0351	3.4819	3.5672	1.6003	2.3465	3.6606	5.2151	6.0804	0.9517	1.7161	1.2328	5.4421	1.4053	5.0332	5.7573	2.2223	6.3016	4.518
COL4A6	8.6327	8.4851	8.4804	8.9137	9.6925	7.6154	9.5226	8.8258	8.956	10.6374	9.2033	8.3362	9.3265	8.5281	8.7999	2.2252	9.0205	8.541	8.5814	9.1241	7.7336	7.2404	8.8922	8.1619	8.9848	9.255	9.2771	8.1186	8.3197	8.6156	8.548	8.9782	8.4443	8.3562	9.519	9.4524	8.4672	9.0212	8.8962	9.3571	10.2177	9.7117	8.1019	9.5657	8.5174	6.9454	8.4783	7.908	8.321
PTPLAD1	11.9638	12.0765	11.9306	12.6836	11.6579	11.9612	11.9386	12.644	12.0802	12.6036	12.1859	11.9472	12.0842	12.0902	12.5204	10.4117	11.8956	11.8928	12.0902	12.0247	12.0618	12.0595	12.1498	12.1835	12.707	12.5003	12.8061	11.8874	11.7757	11.8333	12.7661	12.4683	12.3021	11.9842	12.4371	12.237	11.9647	12.2253	12.0086	13.0107	12.2436	12.4964	12.1102	13.0268	12.1616	11.8599	11.9288	12.0164	12.3237
XRCC3	5.3965	5.7353	5.5983	6.247	5.9795	5.7887	6.2616	5.4932	5.2948	5.7722	5.2625	5.6013	5.5521	4.6331	6.4411	5.63	5.3238	5.3529	5.1592	5.6708	5.2073	5.6351	5.12	4.8429	5.5157	5.6601	5.6491	5.2536	6.5738	5.5768	6.1596	5.6002	5.7677	4.9969	6.1633	6.2633	5.1051	7.2152	5.2138	5.604	5.8839	5.9953	5.2368	6.4522	5.0487	5.785	6.0158	5.4492	5.7458
XRCC2	2.5187	3.3775	2.968	2.486	2.6196	2.8224	3.913	2.3564	3.0422	2.4368	2.6763	2.825	3.0613	1.5513	3.1555	2.7035	2.8856	2.9196	2.3638	3.4579	1.9544	2.6976	2.5423	2.5578	2.652	2.4974	3.5474	3.065	4.1682	2.3756	2.757	2.7023	3.0473	3.1039	3.04	3.0468	2.7158	6.398	2.3692	2.6538	2.2193	2.5176	2.2236	2.572	3.0717	2.4701	2.5948	3.6329	2.2891
PDLIM1	9.8968	9.6167	10.7795	9.5656	12.0546	10.66	10.8972	10.2639	9.4709	10.3426	9.2887	11.1845	11.1736	9.7312	10.037	11.9187	10.202	10.0551	9.5115	10.3094	9.775	10.4062	10.3753	10.7908	10.5212	9.7252	9.752	11.2695	10.313	11.511	9.8037	9.458	9.7669	11.0189	9.6589	10.1288	9.4496	9.6186	9.375	10.1468	10.4913	9.7256	11.0287	10.5114	9.8754	10.7013	10.0438	10.3686	9.4293
DCAF12L2	2.7703	2.7479	2.7059	1.985	3.6627	2.3716	3.4721	2.7368	2.3606	2.1361	2.4097	3.1056	3.4728	2.0766	2.8511	1.3047	2.4893	3.4396	1.6199	2.4347	2.7552	1.6124	2.7634	2.5578	2.5688	3.3196	2.6926	1.7892	2.6483	1.9636	1.4036	1.2492	2.4222	2.2626	1.3677	2.5835	3.4088	3.5288	2.8112	1.6688	3.9231	1.2328	3.2311	0.8674	1.9343	1.7845	2.481	2.3885	2.1808
DCAF12L1	6.7351	6.7217	7.0261	6.6336	7.2701	7.4373	6.2273	6.6349	6.333	5.0108	7.3371	6.6588	6.9442	6.2658	6.4174	6.1614	5.5593	6.8095	6.2511	6.3486	6.7912	7.3168	6.5291	7.0638	6.8027	6.7155	7.0996	6.8749	5.6321	6.7677	5.072	5.8183	6.804	7.2923	5.3241	6.0125	6.8059	5.8001	7.1137	6.4926	7.0111	6.0697	7.3766	6.5696	7.1327	5.6308	5.5634	5.5226	5.3428
CLEC7A	4.7065	5.1909	5.1343	4.3959	6.2308	6.9628	6.3788	5.9248	4.4834	4.4629	5.0905	6.2175	6.0083	5.308	5.9937	7.7329	4.8064	4.3046	5.1381	6.9722	5.5984	6.4271	4.6876	6.394	5.0625	4.3587	3.8385	6.2923	5.8528	6.1614	5.6466	5.8006	5.2446	7.475	4.6269	4.26	4.2266	4.4318	4.5374	4.9779	4.962	4.6614	7.6382	3.7105	5.7045	6.276	4.6072	6.2345	5.3302
GGT3P	7.4951	7.0631	6.0228	4.9502	6.3927	7.3257	6.958	6.0423	6.0323	7.034	7.492	6.1261	6.4635	7.188	5.2696	8.3403	5.9557	6.7541	7.2466	6.6311	8.5051	7.7573	8.0521	6.3026	7.0414	5.8885	4.4218	6.1989	8.2876	7.3179	4.9493	7.4184	6.4387	6.5763	7.1669	6.0125	6.7527	5.5906	8.2795	3.5726	6.3067	4.9873	7.1343	7.7113	7.5186	8.5698	7.3097	7.3854	6.0756
MEIS3	4.3681	4.1492	4.9645	4.6995	7.1671	5.7176	6.2818	5.2016	3.9837	6.056	3.5141	5.8688	5.6739	3.9222	5.5562	5.4476	5.4226	4.3046	3.6328	5.6286	5.0492	4.3366	4.8084	4.9733	5.0004	4.4433	4.9402	5.8063	4.6441	5.6619	5.8795	4.0735	4.4924	6.0351	5.0372	5.0347	3.3383	5.9944	4.0653	5.9475	4.782	5.4216	5.575	3.7986	3.4892	5.4582	3.3457	4.8912	5.0819
MEIS2	9.234	9.105	9.8419	8.9215	10.2089	8.9596	9.7745	8.8035	9.2486	8.9295	8.9247	10.0698	9.5594	9.284	9.0449	7.3234	10.2042	9.559	9.0758	9.6598	8.1894	8.5657	9.1385	9.6215	8.2581	9.0868	8.9766	8.9096	9.6745	9.714	9.691	8.7549	9.0734	9.1333	8.9638	9.673	9.2861	9.3096	9.0591	8.8127	9.0193	9.103	9.3165	7.8773	8.8737	8.8991	8.7388	9.3999	9.3781
CTLA4	1.2961	2.0932	1.5606	1.2109	2.3552	2.9694	2.4134	1.9385	0.4272	0.4218	1.0555	2.0154	2.9796	1.1936	2.6054	3.7934	1.0462	0	1.0263	3.9984	2.4096	4.4314	0.7166	2.4182	0.7695	1.7984	0.3075	2.7063	2.6483	2.0782	1.4036	0.7557	0.6611	4.7575	2.6306	1.2399	0	2.7053	1.7289	1.6688	0.9367	1.2328	4.1522	0.8674	1.7946	2.9974	1.2479	1.9756	1.6418
LOC389493	5.999	6.6055	6.4177	7.4007	4.9944	5.6646	6.0502	6.5503	6.3452	8.0655	5.1502	6.0782	6.6662	5.024	7.1235	0	6.7339	6.079	5.9461	5.5762	6.0895	6.6405	5.6684	6.5358	7.5309	6.7408	7.0718	5.1822	6.556	5.9445	6.612	6.9206	5.9415	4.0174	6.7431	6.378	6.8253	6.5214	6.2123	6.653	7.5006	6.7232	5.913	7.5807	6.3536	5.6206	7.3427	6.2093	6.2125
RBP2	4.2898	3.5881	2.2927	5.2781	2.1475	0	5.3836	3.3606	4.0452	5.0848	4.4013	2.9721	4.4372	3.7256	5.4389	0	3.251	3.6697	4.7226	3.8298	4.03	3.2064	2.281	2.3429	3.8112	4.9127	4.9842	3.7313	4.6441	4.3687	6.4808	5.5049	5.4311	2.4172	4.1091	5.6049	3.6016	6.3808	4.8235	7.8149	4.7082	4.541	3.8186	7.4001	4.8156	3.3336	3.8825	4.7586	3.4457
KIR3DL2	0	0	1.3246	0	0	0.8148	0	0.7572	0	0.7477	0.5881	0	0	0	1.3511	4.29	0.774	1.2673	1.6199	0	0	0	0	0.8203	0.7695	0	0	0.8831	1.9736	3.084	0	0	0.9595	3.6562	0.6602	0.54	0	1.0029	0.5489	0	0	0	2.3772	0.6319	1.2696	0	1.1259	0	0
IL13RA2	7.361	5.8623	8.0403	2.8572	7.2539	6.9584	4.0761	5.086	6.5554	0	6.8314	6.4674	4.8121	4.9658	4.1886	7.441	7.9527	8.1417	7.3326	6.5744	5.4322	7.187	7.7193	7.5344	2.5688	5.8503	2.9801	6.2579	7.8955	8.7437	2.9227	4.9837	5.1767	5.382	1.9764	5.8517	7.349	7.135	6.5049	1.6688	7.0263	3.2894	6.9446	0.3503	7.129	6.7392	6.4904	7.1071	6.0831
LMNB1	6.4827	6.5374	6.9333	6.4064	7.2765	8.0632	7.6953	7.8355	5.8199	7.3958	6.5617	7.0918	7.4925	6.1659	7.5548	7.8223	6.4057	5.9316	6.3369	7.1647	5.7082	6.0774	6.3977	7.004	7.3401	6.2176	7.087	7.2427	5.8381	6.7804	7.0485	6.621	6.3019	8.3681	8.1584	7.1284	5.6902	9.3655	6.0902	6.6839	8.2438	7.5286	7.223	7.8891	6.5779	6.2564	6.4071	6.203	6.633
LRBA	11.6962	12.0067	11.5811	12.5359	10.9772	11.3056	12.1259	12.0252	12.2952	11.727	12.0934	11.5204	11.6797	12.0968	12.3415	10.8114	11.6773	11.8961	11.9248	11.8926	11.2899	10.8836	11.5366	11.5329	12.1573	12.2772	12.6681	11.4408	11.2957	11.3111	12.4569	12.1423	12.0536	11.7383	12.14	11.3011	11.8213	11.5683	11.8731	12.0623	11.2953	12.5397	11.5189	11.6199	12.0531	11.7126	11.4464	11.4085	12.4674
CD276	9.3285	9.1347	9.8281	9.4705	10.343	10.6062	10.0887	9.4956	9.3258	10.0416	8.8758	9.875	10.0378	8.7362	9.7115	10.4819	9.269	8.9687	8.91	9.2876	9.181	8.8769	9.363	9.4382	9.8005	9.4407	9.6474	9.8507	9.158	9.7879	9.2056	9.3856	9.4185	10.3281	9.6476	9.2185	9.0209	9.7405	9.1418	9.7828	9.835	9.4626	9.5484	9.5849	9.1066	9.2776	9.7176	9.3547	9.4535
CTSL3	0.4477	0.4941	0.406	0.41	0	0.4643	1.0578	0.3306	0.4272	0	1.6585	0.8161	0.9399	2.0766	0	0.7951	1.4725	0.5548	0	1.3039	0.5649	0	0.4024	0	0	0	0	0	2.1741	0.403	0	0	0.6611	0	0.2937	0	1.0091	0	0.5489	0	0	0	1.0348	0	0.4358	1.6303	0	1.3947	0
CTSL2	9.2366	8.0687	7.2366	4.124	5.5952	6.6933	5.8393	6.743	8.5519	4.8158	8.5138	7.5931	4.9035	8.2209	5.0535	5.1064	9.1315	8.2546	9.6105	8.9838	9.2496	9.4887	9.2766	8.8316	5.5377	5.7624	5.4751	8.7261	7.7735	8.2764	4.3362	6.8055	6.8263	6.2865	4.8578	5.2735	8.1474	9.5709	9.5339	4.2286	6.8083	3.7173	7.9511	4.952	8.294	8.5816	5.6183	8.9466	7.5406
NHEDC2	6.0866	5.3438	6.3561	5.1098	7.4591	6.3616	6.4638	5.931	5.0765	5.5704	4.7867	6.2824	6.6921	4.8738	5.6072	6.6153	5.9138	4.9551	5.3362	6.2739	4.7485	5.2231	5.1333	6.0948	5.2071	5.7036	5.8287	6.8288	5.6823	6.8425	6.3316	6.4723	5.783	7.5055	5.8722	5.6835	4.6613	6.6852	4.8469	5.6224	5.4126	5.499	6.1762	4.67	4.9201	6.4183	5.8422	5.5123	5.3046
NXPH4	4.0254	4.718	3.4691	4.254	3.88	4.1145	5.2803	4.8227	4.3916	4.528	3.7249	4.4542	4.3747	2.6203	4.2962	9.3454	3.018	4.1224	4.2192	3.6389	3.8971	2.8425	3.1766	1.9953	4.7014	4.5616	3.9536	3.352	4.2593	3.4582	4.2557	5.2285	5.1767	3.9174	5.0763	4.2937	4.4096	6.2818	4.143	5.214	4.3684	4.0469	2.0518	3.8817	3.2427	3.6061	5.9531	4.0847	5.6876
H2AFY2	8.5719	8.6245	8.7437	9.0657	8.9332	9.1069	8.6855	9.323	8.7473	9.738	8.339	8.733	9.396	8.3317	9.0905	7.4771	8.6844	8.4394	8.4804	8.4243	8.0424	8.2967	8.707	8.6327	9.2615	9.2276	8.9387	8.7795	8.2767	8.6321	9.2169	9.1143	9.0624	9.0066	9.4912	9.1681	8.8239	8.7269	8.7488	9.137	9.1573	8.9321	8.7828	9.7422	8.5839	8.2783	9.5888	8.4034	8.7812
RXFP4	1.2961	1.9481	1.3922	2.9825	0	0	1.487	1.7303	2.3606	2.2434	0.7816	1.3343	2.0753	0	1.8248	1.0722	0.774	0.9546	1.8448	0	0.9697	0	1.8373	1.2374	3.3942	2.238	2.8905	1.1558	0.6649	0.7176	2.4299	1.9085	2.3418	1.394	2.1332	3.1239	1.3329	1.0029	1.7289	3.4546	2.8874	3.6017	1.8567	3.2918	0.4358	1.4575	2.481	1.8508	2.1808
ADCY10	1.0647	1.397	1.2016	0.729	0.4256	0.4643	1.2883	0.3306	1.0242	1.2377	1.6585	1.537	0.5452	1.8377	1.0909	2.4359	0.774	0.5548	2.0393	0.6668	2.2733	0.7535	1.1933	0.8597	1.0406	1.3499	0.5609	0.6907	1.9736	0	2.2749	2.2591	1.6015	1.0603	1.4887	2.3465	0	0.5869	1.2563	1.6688	0.9367	0.7443	0	0.3503	1.0414	1.4575	1.2479	0.724	1.6418
KCNA4	2.5187	2.6574	4.7196	2.9212	3.4972	3.4421	4.2502	0.5994	3.1582	1.4318	3.6852	4.1174	3.4118	3.2276	0.8857	0	4.256	2.5085	3.5069	3.7375	3.8971	3.2064	3.8267	3.3929	0	1.9215	1.1296	2.4056	4.6775	4.8758	2.4299	2.5409	2.6396	2.6841	0.9284	3.3334	3.4759	2.8123	3.8035	2.3356	3.206	1.7498	2.0518	0	2.57	2.3761	2.8907	2.8463	2.2891
KCNA3	4.0573	2.9896	5.0233	1.7229	4.8645	5.2697	4.6736	2.4272	3.0422	2.8303	3.2672	5.382	4.9471	2.6203	1.8248	5.4597	3.8213	3.3091	3.5069	5.3866	3.85	4.5628	2.8302	4.4355	1.7935	2.3298	1.7553	5.1199	3.795	5.2256	3.1176	1.7697	3.0971	5.2849	2.5771	1.7092	3.1035	4.2149	3.2224	0.3911	3.4668	1.4265	5.7398	1.9061	2.9452	4.0633	3.136	3.1409	4.0793
KCNA1	2.096	0.4941	1.5606	2.2066	1.2463	0.4643	1.9578	2.68	2.3606	1.7557	0.4431	2.4763	1.5043	2.0766	0.359	0	2.9533	2.6228	2.7447	2.178	1.5445	2.1471	2.1822	2.7447	3.8112	2.9663	3.7648	1.507	3.0046	2.9575	2.3545	1.4443	2.3418	1.0603	2.7322	3.6785	2.1841	1.8115	1.2563	2.9143	1.5	3.6017	1.0348	2.1035	2.3876	1.0341	0.5443	1.9756	2.3898
RHOF	8.6047	8.5204	8.3708	9.8564	8.5909	8.8645	9.1519	9.0067	8.5382	9.5442	7.5323	8.4914	9.7064	7.3272	9.1322	8.095	7.5253	8.5379	7.6868	7.7489	7.5727	7.732	8.179	7.7346	10.9793	9.5651	10.0465	7.6855	7.6027	7.8609	9.4412	9.7134	9.367	7.8096	9.6853	9.6857	7.6967	8.3195	7.9478	9.9319	8.9218	9.4451	7.8224	9.5182	8.2096	8.0234	9.4414	7.8478	9.0842
C10orf95	2.7058	3.0247	2.9273	4.0567	2.3962	2.9985	3.9478	4.3424	2.7996	5.1726	2.5314	2.9908	3.4982	2.0984	4.0664	1.8519	2.4154	2.9462	2.7886	2.5347	2.8797	2.1758	2.1141	2.3765	5.112	3.8425	4.7653	2.6573	2.8016	2.4975	4.0759	2.6076	3.2233	2.8211	4.2033	4.2278	2.6181	3.2091	2.8422	4.4784	3.0954	4.5827	2.4031	5.378	2.5195	2.0798	4.4868	2.4924	3.801
ZHX3	11.5924	11.8651	10.9806	12.299	10.8854	11.0339	12.1483	11.5295	12.1688	11.6862	12.0354	10.764	11.2221	12.1697	12.3218	11.509	11.1227	12.0976	12.0655	11.5675	11.4106	11.2144	11.4745	11.1303	11.9582	12.3669	11.9117	11.1159	11.4162	11.2103	12.1114	12.2542	12.3419	11.0766	12.1616	11.7058	11.5742	10.9115	11.5023	11.6564	11.1292	13.072	10.7406	11.977	11.7167	11.7491	11.9811	11.2452	12.1391
SYCE2	1.0647	2.2251	0.7224	1.8599	1.2463	1.8707	2.2035	0.5994	1.9097	1.6028	1.8141	1.537	0.9399	1.8377	1.4304	1.9784	1.8012	1.9314	1.3534	1.1211	1.2856	2.5363	0.9745	1.5365	0.4355	1.9215	2.1132	1.3421	2.6483	1.3848	0.3497	2.453	1.7334	0	1.2355	1.4936	2.1841	2.0043	1.7289	0.6984	1.7161	1.0091	1.0348	0.6319	1.6399	1.6303	1.9068	1.7142	1.6418
LOC348840	0	0	0	0	0	0	0	0	0	0	0	0.4651	0	0	0	0.4516	0	0	0	0.3716	0	0	0	0.3466	0	0	0.3075	0.3863	0	0	0	0	0	0	0.2937	0	0	0	0	0	0	0	0	0	0	0.7643	0	0.407	0.4366
ZDHHC2	10.5852	10.8074	10.8332	11.6513	10.0192	10.5731	11.0013	11.6307	11.0629	11.319	10.6932	10.3985	10.946	10.7005	11.2296	11.0557	10.3755	10.7886	10.7526	10.6995	10.7973	10.5109	10.6302	10.7948	11.5684	11.5981	11.7956	10.5175	10.5818	10.3828	12.0037	11.3851	11.3825	10.7231	11.3605	11.2941	10.2631	10.7871	10.6431	12.183	11.4497	11.9978	11.1226	11.3492	11.0116	10.48	10.7316	10.4233	11.2711
PLA2G2D	0.7889	3.8556	3.5908	0.729	3.846	4.0825	2.5965	0	0.4272	0	0	3.2278	4.4372	0	1.0909	2.2252	1.8012	0.5548	1.6199	4.4501	0	4.7212	0.9745	4.8965	0.7695	1.163	0	2.5638	2.5069	4.2515	1.4036	1.0235	1.1128	2.2626	0	0.54	0	1.5888	1.7289	0	0.5431	0	4.4578	0	0	2.3761	0.5443	0.9838	0.7713
SLC26A10	1.4032	0.8613	1.7962	0.7461	2.8958	1.3858	2.9231	0.3306	2.0363	1.9393	2.153	1.7864	1.7387	1.8377	1.2791	5.464	2.3109	1.7421	1.0263	2.1099	0.9697	1.845	1.4078	0.8597	0.4355	1.2331	1.591	1.9549	2.8292	2.481	0.9005	1.2492	0.3682	1.5783	2.4624	2.4363	1.8988	3.1459	0.9967	1.2897	2.6971	1.2737	1.8567	0.6319	0.4694	1.8263	2.2223	1.6056	2.0686
CAPN13	6.5059	6.2272	7.044	5.9575	6.0484	6.5719	5.2803	5.3086	6.142	6.3362	6.3868	6.6258	6.3216	5.4207	6.8613	4.5723	6.9103	6.2036	6.4778	6.087	5.7729	5.7126	6.457	6.3125	6.5441	6.2879	6.2851	5.7165	6.4245	5.7336	4.3938	6.4667	5.9278	6.6087	6.4321	6.0125	6.4692	7.2584	5.7736	5.1773	6.7421	5.253	5.4069	6.1231	5.9547	5.3511	6.752	6.6773	6.1276
CAPN12	7.6857	7.2553	7.5371	5.4295	7.9068	8.2555	6.8618	6.3466	7.2735	6.3285	8.33	8.1156	7.1373	7.5275	6.1097	9.6015	7.4919	7.0257	7.5247	7.4266	7.7405	8.2178	7.2323	7.6877	6.7811	6.3487	5.5884	7.8129	8.4394	7.2943	6.2704	7.2624	7.3885	6.8079	6.384	7.17	7.2921	7.0844	7.4326	6.4897	7.6815	5.7662	7.7743	6.5868	7.5256	6.8954	8.2168	8.3628	6.5788
CAPN11	0	1.9481	1.8479	0.99	3.0955	2.2617	1.9578	1.0216	0.7564	1.4318	0	3.5423	2.4833	0.7169	0.8857	8.5473	2.0687	1.2673	0.6026	1.466	2.4096	1.9044	0.7166	1.2374	0.7695	0.3893	0	2.3194	1.1184	2.6221	1.0684	1.0235	2.2566	2.4172	2.9586	1.7092	0	0.5869	0.5489	0	2.4779	2.0137	1.0348	0.8674	1.0414	1.0341	1.7187	1.3947	1.2712
FAM128B	9.1589	9.5428	9.2239	9.4215	9.4085	9.6629	9.5815	8.9178	9.3775	10.378	8.1657	9.1559	9.1936	7.0616	9.1216	11.596	9.3908	9.5069	8.835	8.6947	9.9509	10.1568	9.8838	8.9535	9.8739	9.4042	9.5982	9.4734	9.1175	9.6202	8.8799	8.8146	9.0267	8.2977	9.2879	9.5544	9.7392	9.6397	9.6272	9.1887	10.4542	9.1013	9.9015	9.4083	8.96	9.4417	10.4228	9.3503	9.153
FAM128A	7.2822	7.759	7.5758	7.8255	7.1602	8.0855	7.9771	7.4414	7.9121	8.8156	6.4711	7.5292	7.8055	5.6227	7.5108	10.7767	7.6035	7.7506	7.2564	6.0233	8.0787	8.0464	7.9337	7.0222	8.1095	7.7043	7.9916	7.545	7.6859	8.0773	7.3712	7.5983	7.5403	6.5005	7.8829	8.1558	8.0153	8.1273	7.641	7.9841	8.5851	8.0879	8.0825	8.1017	7.3259	8.1207	8.7373	7.2027	7.7891
HS3ST6	0	1.9481	1.2016	4.9502	0.4256	0.4643	3.8422	3.3963	3.5033	2.3433	0.4431	0.4651	2.3597	0	1.8248	0	1.0462	1.7421	2.0393	0.3716	1.764	1.6124	1.1933	1.3947	5.482	4.4017	5.2683	0.6907	0.6649	0	4.056	4.0437	3.845	1.8927	3.39	5.5075	1.5971	0	0.9455	4.1799	2.5917	5.5827	0	2.4321	1.6399	1.7845	4.3397	0.724	3.5797
HS3ST5	1.0647	1.605	0.9818	5.5553	1.4411	0.4643	2.759	0.3306	2.5423	2.4368	1.0555	2.1452	1.9089	1.1936	3.1091	0.4516	0	0.5548	1.6199	1.7442	0.9697	0.7535	1.1933	1.6656	3.3942	0.6956	3.9756	0.3863	0	1.1948	5.4342	1.0235	0.9046	2.2626	3.4207	0.9321	1.0091	0.5869	1.2563	4.1549	0.5431	0	1.3636	3.584	1.9343	1.9238	1.9068	1.7142	2.5724
HS3ST2	1.0647	1.605	2.1937	0.41	3.9132	2.0131	4.1944	2.4272	0	4.2216	0.4431	3.168	5.5379	0.7169	1.5742	5.1959	0.4383	1.2673	1.0263	2.3541	1.5445	2.3548	0.7166	2.6851	1.9332	1.3499	1.2783	2.0251	2.35	3.2782	2.2749	1.9085	1.4562	2.5568	2.7804	1.4936	0	0.5869	0	3.0288	0.9367	1.0091	3.3095	2.1035	0	2.8653	1.7187	1.5633	1.2712
CYFIP2	13.4727	14.4329	12.6435	15.0083	12.3039	12.081	14.5558	14.4808	14.7493	14.0215	13.9051	12.6116	13.7176	14.6368	14.6504	12.9434	13.058	14.2978	14.1481	13.5117	13.3184	13.103	13.6218	12.7457	14.7002	15.0835	15.0449	12.6813	13.6236	12.5334	14.7262	15.3063	15.2091	12.0626	14.5573	14.6357	14.2981	13.7391	14.1831	14.7477	13.7588	15.335	12.5854	14.2626	14.0809	13.5818	14.6349	13.456	15.1296
SH2D5	3.8903	2.0932	3.9657	2.5683	4.2873	5.241	2.9051	3.3963	1.7708	3.2463	2.3087	3.1056	5.1285	2.0766	2.4648	4.3301	2.3951	1.2673	1.8448	2.6526	3.3372	2.3548	2.5423	3.7247	2.5688	2.5745	2.8435	4.004	2.1741	3.5798	3.0713	2.9148	2.6396	4.5391	2.9161	1.8968	3.0159	3.8127	2.3692	3.2807	3.1327	1.8878	3.3095	3.2918	2.4817	3.5641	2.481	3.0302	2.5724
PARP15	1.8267	0	3.2402	0.41	3.1523	3.7976	2.3123	1.1939	1.0242	1.6028	3.0958	2.5716	2.3597	2.0766	1.4304	4.0064	2.2943	1.2673	1.3534	3.6389	1.764	3.3098	1.1933	3.0587	0.4355	1.163	0.5609	3.3948	2.6483	3.2294	1.7943	1.0235	1.7334	3.3541	0.2937	0.54	1.3329	1.5888	1.2563	0	0.9367	1.8878	3.0603	0.6319	1.2696	2.1676	3.136	1.8508	1.6418
KGFLP1	3.6183	4.2141	2.9068	4.3959	3.6231	3.5859	3.8422	3.1254	0	4.4178	3.468	3.985	5.0506	4.0397	3.2006	0	3.3039	4.083	3.2164	3.5692	4.8479	3.2064	3.9519	3.5683	4.4455	2.238	4.3053	3.2156	4.9748	3.5404	3.8519	4.9519	5.6722	0	1.9764	0	0	4.9829	4.7509	3.8468	2.9739	5.3636	0	4.1508	5.1948	2.1676	2.481	4.1391	4.167
C11orf92	8.9347	9.1168	8.1047	9.8988	7.0892	6.7115	8.945	9.582	9.0993	8.0574	8.758	7.8644	8.0299	8.9352	9.9687	6.6116	8.7153	8.8842	8.7493	8.4954	8.2913	8.0943	8.6401	7.7517	9.6524	9.1361	10.0282	7.4943	8.9483	7.9804	9.7583	9.4102	9.3578	7.3207	9.6718	9.2479	9.3993	9.0406	8.9878	8.9943	9.2032	9.9713	8.095	9.6215	9.2891	8.1991	8.7239	8.7212	9.828
LOC100216001	0.4477	0.8613	0.406	0	0	1.8707	0.4442	0.3306	0	0.7477	0.4431	0.8161	0.5452	1.1936	0.359	3.7934	0	0	1.0263	0	0.5649	0	0.4024	1.0609	0.4355	0.3893	1.4132	0.3863	0.6649	0	0.3497	0	0.6611	1.394	0.2937	0.54	0	0	0	0.3911	0	0.4196	1.8567	0.6319	1.7946	1.7845	0	0.9838	0
REG1A	5.7966	5.4688	9.3428	0	7.7394	8.0976	5.6241	6.1138	2.4543	0	4.6488	6.2539	8.0223	2.8946	1.0909	11.0479	5.8967	2.2486	2.9522	6.4683	5.1304	7.687	3.0138	6.6955	2.1775	2.5745	0.3075	9.8598	5.8817	11.652	0.3497	5.5795	2.9956	8.0748	1.0901	2.4698	2.0136	3.4647	2.3692	0	6.6597	0.4196	9.7357	1.5477	8.8529	6.2564	8.5257	8.1424	2.88
REG1B	0	0	2.6322	0	1.4411	1.8707	0.4442	0	0	0	0	1.3343	1.7207	0	0	5.011	0.4383	0	0	0	0	0.7535	0	0.6258	0.4355	0	0	3.5541	0	4.346	0	0.4269	0	1.0603	0	0	0	0	0	0.3911	0.9367	0	4.3873	0.3503	0	0	0.5443	0.724	0
MRGPRF	9.0863	8.4468	9.2831	7.3609	10.2843	8.1792	8.8228	6.51	8.191	7.4612	7.8477	9.258	9.1229	7.6196	6.8508	5.7333	8.9162	8.9052	8.5094	8.1685	8.2291	8.1855	8.6767	8.9809	6.3583	7.9464	7.495	8.0634	9.216	9.6844	8.4586	7.5002	7.5061	7.8591	6.6093	8.0211	9.1135	9.1169	8.7189	7.8659	9.0269	6.593	8.1074	6.0169	8.3867	7.8198	8.118	8.7055	7.7517
PCDHA3	6.0901	6.0406	6.0878	6.9531	6.2368	6.3013	6.941	6.6481	6.5119	5.8562	6.3285	6.0271	6.5894	6.2318	6.912	9.2528	5.5102	5.7459	6.0908	6.9632	4.8596	4.9439	6.0368	5.6831	6.8856	7.1826	6.6989	5.6813	5.5434	6.304	6.2828	7.1007	7.1826	5.4041	7.7591	6.8218	4.6045	5.8142	6.5709	5.7539	6.1961	5.8743	6.2102	6.4627	5.9303	5.6043	6.9345	6.2068	7.3912
MLKL	7.0123	6.0606	7.0475	6.7081	7.7067	7.6127	7.0354	7.2739	6.7107	6.9414	5.8796	7.6129	7.3536	6.1398	5.9283	8.2491	7.0444	7.0683	6.9942	7.1227	6.2795	6.9753	6.7862	6.9918	6.9332	6.4704	6.564	7.1676	6.7332	7.6589	6.7471	6.9926	6.8152	8.0125	7.3276	7.4199	6.2371	6.9066	6.0199	6.6619	6.8374	6.941	6.7685	6.7462	6.6251	6.1181	7.3222	6.8005	6.7701
GLT25D2	6.654	6.7105	6.8825	4.8714	7.926	5.9568	6.5879	4.8994	6.156	3.9946	6.4053	6.8277	6.3543	6.6362	5.0411	3.6738	7.6035	6.7912	6.6366	6.4442	6.0167	5.8732	6.0011	6.4262	4.536	6.0791	4.0806	5.6207	6.7332	8.2136	4.9493	5.494	5.5875	5.2023	5.086	6.8161	6.64	7.1299	6.2912	5.5666	6.1851	5.9329	5.8749	4.3583	6.4086	5.71	5.9743	6.7835	5.4043
BCL9	9.9625	9.8115	9.8985	9.6913	9.9297	9.8376	9.8229	9.9817	9.9595	9.5037	10.0272	10.0488	9.9681	9.9832	9.8654	8.3222	10.0619	9.7581	10.0765	9.7432	9.636	9.2117	9.5103	9.469	10.6333	10.0216	10.2452	9.5182	10.0145	9.5476	9.578	9.7997	9.8483	9.9807	10.0756	9.6882	9.9243	10.0819	9.9314	9.4435	9.3444	10.0785	9.1467	10.0825	9.8808	9.4732	9.5601	9.5704	9.9882
MSI2	9.4625	9.4979	9.6246	9.5984	8.3421	8.7454	9.4471	9.3949	9.6689	9.2539	9.2695	9.1674	8.9781	9.3971	10.1111	7.5805	9.5966	9.5022	9.5237	9.2338	9.2046	8.8853	8.9097	8.9894	9.5977	9.7963	9.5697	8.9459	9.6336	9.2001	8.9898	9.4172	9.6928	8.8131	9.6189	8.9537	9.5794	9.5254	9.5312	9.0524	9.2886	9.8778	9.1157	9.3596	9.4916	8.9407	9.0986	9.2505	9.8619
CLMN	11.9888	11.9063	11.8279	11.9346	11.1544	11.3621	11.643	11.5767	12.0694	11.472	11.7943	11.382	11.5086	12.1979	11.7041	9.8471	11.602	11.8004	12.0301	11.9739	11.563	11.2571	11.554	11.3967	11.6837	11.9527	11.5637	11.3651	11.7592	11.0594	11.6202	11.9514	11.6982	11.2171	11.7372	11.5694	11.9439	11.5711	12.0751	11.613	11.2906	12.166	10.8126	11.9271	12.0225	11.4352	11.14	11.7133	11.9988
LRFN1	4.4664	4.8465	4.4885	4.3732	4.2617	4.4004	4.8281	4.2695	4.1884	5.1414	4.3765	4.8653	4.9471	3.2276	4.1431	5.7823	4.3841	4.4355	3.9066	4.6988	4.4335	4.0682	4.4952	4.1785	4.0752	3.9882	3.4567	4.6932	4.3449	5.2131	3.8791	3.7801	4.2929	4.111	4.6913	4.2937	4.6024	5.0717	4.4787	3.1349	4.1629	3.8243	3.8713	3.7405	3.7759	4.2067	4.9227	4.4713	4.2227
FAAH2	8.0588	7.9546	8.6228	8.1682	7.4535	8.6436	7.7251	8.3579	8.008	8.5131	8.0589	8.1086	8.5883	7.9884	8.2161	6.4124	8.1674	7.9471	8.0632	7.8845	7.5649	7.687	7.9451	8.0643	8.3927	8.0746	8.093	8.3261	7.9883	8.0031	7.7086	8.3547	8.0683	8.3223	8.7602	8.1067	7.9159	8.2981	7.9201	8.1403	8.7641	7.8595	7.7619	8.4692	8.4894	7.7652	8.6593	8.0281	7.7983
KLHL21	10.4611	10.8127	10.0623	11.9576	10.2558	10.2003	10.9412	10.6025	11.0488	11.6385	10.6778	10.1303	10.2154	10.6769	11.2046	9.0597	10.2545	10.5562	10.47	9.9828	10.2766	9.7941	10.3746	9.9976	12.5614	12.1178	13.0887	10.0926	10.5573	10.1993	11.5951	11.6495	11.3276	9.9752	12.0579	12.0566	10.9235	10.4399	10.9051	12.607	10.8208	12.4578	9.8492	10.9718	10.5352	10.6407	11.297	10.2018	12.0917
NBPF9	7.3296	7.2485	7.2549	7.3705	7.6029	7.2361	7.1393	6.5705	7.101	7.0703	7.3613	7.3975	7.2067	6.5969	6.7717	7.9942	6.7625	6.9309	7.3381	7.8073	6.9409	6.7152	6.5378	7.0758	6.9593	7.1477	7.5362	6.8303	7.3109	7.7369	7.3855	6.9968	7.3959	7.1466	7.1874	6.3518	6.9502	7.7357	6.6946	6.473	7.2123	7.679	6.1605	6.6856	7.2534	6.88	6.2967	7.2131	7.3397
ZP1	0	0	0	0.41	0	0	0.7834	0.3306	0	0	0	0	0	0	0	3.0621	0.4383	0	0	0	0	0	0	0	0	0	0	0	0.6649	0.403	0	0	0	0	0.2937	0	0	3.4647	0	0	0	0	0.6082	0.3503	0	0	0	1.3947	0
OAS1	8.638	8.5913	8.1351	7.5474	8.6314	8.2165	7.6649	7.8867	7.9347	8.6741	8.9542	9.0229	7.745	9.2278	8.4155	11.2804	8.5433	8.4986	9.2382	8.7557	9.1582	8.9726	8.8546	9.0711	7.6821	7.572	7.6429	8.2496	8.6783	9.1121	8.7061	8.1705	7.8013	8.2025	7.6546	7.9956	8.1855	8.3434	9.0389	7.3031	8.4727	6.8678	8.9709	7.8171	9.0625	9.1379	8.2411	9.0522	7.6488
OAS3	8.9634	9.0293	9.3143	9.0014	9.3574	9.5895	9.7727	9.2103	8.6786	9.4977	8.4544	9.7313	9.2038	8.8084	9.6504	10.7676	9.4838	9.2511	8.6143	10.328	8.2812	9.0456	8.9534	8.9344	9.0639	8.8282	8.9786	9.0549	9.4147	9.4976	9.8361	9.2139	9.4453	9.9961	9.7328	9.0056	8.1135	9.0866	8.4553	8.3857	8.806	9.2842	8.8251	8.8683	9.9539	8.528	9.1272	9.1197	9.2041
OAS2	8.6949	8.5176	8.7643	7.8769	8.825	8.8356	8.8558	8.9897	8.2493	8.8939	8.0915	9.5426	8.3246	8.5604	9.3838	10.2745	9.3148	8.9928	8.7455	9.7521	7.8461	8.7608	8.9087	8.9086	8.0817	8.1489	8.1005	8.9279	8.9397	9.2808	9.2433	8.5167	8.9051	9.6138	9.2795	8.9471	8.5573	8.4734	8.034	7.7349	8.2633	8.5982	8.8983	8.2653	9.2125	8.0578	8.7326	8.8243	8.3194
PAG1	8.0745	7.6282	8.224	7.7679	8.6301	8.37	8.9555	8.8462	7.5897	7.2327	7.8043	8.9471	8.5087	8.3084	8.3829	9.434	8.3944	8.4722	8.1072	9.4036	8.1413	8.6979	7.6654	8.703	7.5901	7.5145	7.9353	8.494	8.6043	8.735	8.5711	7.5461	7.5448	9.2803	7.3477	7.4798	7.5337	7.7405	8.1254	7.9536	6.7172	9.259	9.236	7.5828	7.5488	8.3246	7.2502	7.9371	8.2389
TSLP	4.4664	4.3063	4.8391	5.2535	4.9788	4.4004	5.0005	5.6494	3.745	5.5807	3.2672	3.6771	4.3424	3.2276	4.724	4.8364	3.1392	3.8681	4.1366	3.9166	4.4335	4.2868	3.6531	4.2829	6.116	4.5037	5.4596	3.9477	3.5998	4.2757	5.8247	4.5039	4.8238	4.947	5.6631	6.5556	2.8229	4.2149	4.1803	5.4169	5.1959	4.6224	3.7072	4.4699	3.9174	3.7628	4.7614	4.1655	4.763
FBXL8	4.5492	5.6178	5.0833	4.9502	3.88	4.8624	5.5926	4.3356	4.9403	5.8978	4.6334	5.2938	4.7125	2.8946	4.9962	5.6295	4.9076	5.4234	4.1706	4.7413	5.6871	5.1798	5.0567	4.7555	5.5323	5.1799	4.6574	3.9645	5.1444	5.4198	5.072	4.6141	4.7245	3.8614	5.1257	5.0148	5.1049	4.9633	5.0271	5.0186	5.4568	5.4358	4.9429	5.2158	4.6731	5.5563	5.8635	5.6824	4.8296
PLEKHB1	8.6706	8.8834	8.9802	10.3239	9.0739	9.0136	9.4612	9.5728	8.9479	10.5765	8.8378	9.047	9.2261	8.2937	9.7409	5.8389	9.043	9.1174	8.7403	8.6751	8.4705	8.2224	8.7125	9.0032	10.3004	10.3024	10.4345	8.2741	8.6845	9.2927	10.0569	9.4825	9.1366	8.4375	9.819	9.7024	9.0896	9.153	8.504	10.0886	10.1664	10.1242	8.5463	10.2959	9.0063	8.3511	9.4253	9.019	9.3589
TRIM22	9.0521	8.8646	9.8698	9.5352	10.2106	9.9421	9.8626	9.9221	8.6677	10.0972	8.7477	10.0683	9.4837	9.0127	10.117	10.3287	9.0565	9.0741	8.7403	10.1289	8.4994	9.6101	9.1278	9.7973	9.5831	9.32	8.9874	9.7426	9.258	9.9825	10.2427	8.8398	9.3788	10.2148	9.39	9.2063	8.4755	8.6223	8.6853	9.7996	9.3953	9.3409	10.5479	10.4645	8.9006	9.4639	9.4809	9.5207	9.3596
OASL	5.4929	4.7837	5.9104	3.2045	5.301	5.7985	5.2803	7.0055	4.1328	5.6986	4.3514	6.6479	5.8904	4.8738	6.0985	7.155	6.2992	4.8651	4.8832	6.1421	4.9852	5.9552	5.4523	5.8314	8.4679	4.9565	9.9867	5.6824	5.2436	5.4759	5.6856	4.3901	5.6389	6.3163	6.0935	5.2393	5.2845	4.6494	4.4485	4.7126	5.5736	4.1602	5.6523	6.4568	5.6447	5.2751	6.1145	5.5226	5.1836
ANKK1	1.9676	2.0932	2.6322	2.7902	2.2551	1.8707	1.6616	0.8259	1.0242	1.0134	1.2856	1.7147	2.0753	2.7639	0.6463	1.6805	1.2751	1.7421	2.0393	1.3039	1.9544	2.6976	0.9745	0	1.2687	1.163	1.4132	1.1558	2.8954	0.9759	0.8662	1.6162	1.2947	1.0603	1.8912	2.0627	1.5971	1.0029	2.0843	0.6984	2.3544	2.0137	1.0348	0.6319	2.4817	1.4575	2.481	1.7142	1.4684
SERPINB7	2.3228	3.9728	3.3362	0.41	3.9132	3.4917	2.6801	3.4312	2.9806	1.0134	4.0088	2.7454	2.0753	4.5162	2.0384	1.5048	3.892	3.4396	3.5069	4.1253	3.8971	5.4663	3.5774	4.8429	1.0406	1.163	0	2.836	2.6483	3.179	1.4036	2.1514	2.9421	6.1933	1.2355	0	3.3383	2.9119	3.149	0	1.5	0.4196	4.4918	3.3318	3.8833	4.9231	2.2223	3.5145	2.1808
CX3CR1	7.4174	6.9341	6.9823	5.0394	7.1251	7.8962	5.1834	6.2567	7.4287	6.1278	6.7945	8.3697	6.7362	6.4038	7.9171	11.2533	5.7038	6.7912	6.3276	7.8574	5.6126	5.2231	7.0885	8.0257	5.0777	5.8885	4.848	7.403	7.521	6.6004	6.0974	6.9965	6.8949	6.9875	5.2055	4.1536	5.838	7.4194	7.3408	4.8278	5.3166	4.9563	8.3235	5.8687	7.9475	7.2797	7.2588	7.1672	6.8116
LOC613037	5.0612	0	4.053	0.41	0.7537	3.7976	0.4594	2.5591	0	1.0134	5.2214	5.0588	3.0613	3.8596	0.359	4.1021	2.8856	4.4355	2.3968	2.0812	5.0069	2.6976	3.6157	1.3947	0.4355	2.4974	3.3203	0.6907	2.8954	0.403	2.3545	2.453	1.8544	2.801	4.777	2.4698	1.3329	0.6202	0	0.6984	4.8291	0	0	0.9843	3.0098	2.9974	4.7614	1.1812	4.0177
ATP8B3	3.1709	1.9481	3.4261	2.486	3.88	3.7577	3.5182	3.2478	2.3606	1.8939	2.5928	4.5742	3.5312	2.2815	2.4648	9.5503	3.251	3.5592	2.5022	3.4188	2.9467	2.8425	2.9551	3.2355	2.5688	2.4974	1.9453	2.4056	3.0046	3.4999	2.3545	2.9792	3.1919	3.8098	2.9999	3.1972	2.7158	5.5292	2.0843	3.3703	3.1327	2.5176	3.0603	2.9251	2.1787	2.5583	2.5948	3.6329	2.7344
ATP8B1	10.1368	10.1971	10.4372	11.1416	10.4526	9.9122	10.804	10.9041	10.4853	11.4029	10.094	10.442	10.8994	10.1883	10.5401	9.0169	10.6495	10.3021	10.0767	10.2255	8.7629	9.2009	9.7723	10.0654	10.365	10.8152	9.9806	9.5978	10.1993	10.438	10.8835	10.0576	10.0128	10.2078	10.8974	10.1412	10.1406	9.8877	10.0222	10.3263	10.2478	10.5611	10.1906	11.5579	9.9826	9.2494	10.1727	9.7442	10.5461
DTHD1	0	0	0.7224	0.41	1.9048	1.535	1.8173	1.1939	1.2501	0.4218	0.7816	2.0154	2.0753	0.7169	1.0909	3.296	0.4383	0	0.6026	2.178	0.9697	1.2459	0.4024	2.0904	0.4355	0.6956	0.3075	2.836	0	2.6957	0.3497	0.7557	0.6611	2.6841	0	0.54	0	0	0.5489	0	0.5431	0.4196	3.0603	0.3503	0	0.4322	1.5024	0.724	0.7713
STC2	8.347	7.1235	6.2243	4.3267	6.8867	6.7554	5.6961	6.3598	7.1353	4.5491	8.3597	7.4435	6.2363	7.8743	5.1136	12.3738	7.497	7.4201	7.3647	7.0056	8.4685	7.4012	7.4408	7.5449	6.0174	4.7226	4.1007	6.952	7.5528	7.1082	4.2557	6.3252	6.7965	7.4303	4.945	4.9311	6.6253	9.9343	7.9742	5.4685	5.0641	4.1602	7.2432	4.1283	7.7654	8.1369	6.5551	7.9428	7.0913
CCDC81	2.6912	1.9481	2.8429	1.985	5.7037	2.5691	4.5005	2.8442	1.6173	2.1361	2.3087	2.9004	3.4728	1.8377	2.2243	3.5883	2.2943	1.9314	1.6199	2.8998	2.1226	2.3548	1.9617	2.4896	2.4804	2.4161	2.0317	3.4766	3.2011	2.9575	1.4036	1.2492	1.6015	4.9214	2.1332	2.6888	1.5971	2.0043	2.2338	2.5035	2.8874	2.0137	1.0348	2.2772	2.1787	3.4763	2.481	1.9756	1.4684
ASPHD2	6.5289	6.7217	6.6595	9.1373	6.2952	6.9272	7.639	7.6182	7.7061	8.8102	6.4885	7.0593	8.2395	6.5596	8.2023	7.0786	7.0091	6.3601	6.7027	6.5246	5.8588	6.217	6.1972	6.6688	7.7498	8.7222	8.3811	6.9698	6.6515	6.8425	9.5365	8.5713	7.9579	7.2973	7.7575	7.6229	6.5257	5.983	6.7229	8.432	7.8962	7.8988	6.3988	8.5078	6.7343	6.3581	8.0794	6.0049	8.2968
DES	8.9926	8.8671	5.2497	8.7338	14.4432	4.8624	13.4421	10.4845	8.4375	2.2434	4.86	6.675	11.8403	9.2705	8.7132	4.9944	7.585	9.3226	7.8943	8.023	8.7528	7.0217	7.3583	6.6179	9.623	9.1822	8.8663	8.1564	6.9399	10.265	9.7348	6.5696	7.086	12.3205	8.6224	10.6592	6.084	5.5755	6.8383	9.2991	12.3512	7.4105	10.4759	8.6047	6.6147	10.239	7.7046	7.8337	7.5269
DPPA2	1.0647	1.9481	2.0874	2.7199	2.0313	2.1428	1.6616	2.4946	2.0363	1.0134	1.0555	0.4651	1.9089	1.1936	0	0	0	0	1.6199	2.0812	0.5649	1.9044	0.7166	1.9953	1.0406	2.4974	1.1296	2.2279	2.1741	1.1948	0.3497	0.7557	2.3418	1.6648	1.7039	2.4698	0.591	1.3254	0.5489	0.6984	2.7954	1.2328	1.8567	1.7963	1.4666	1.7845	1.9068	1.7142	0
C22orf45	7.4847	8.1764	5.667	3.6076	3.499	4.4022	5.6759	5.9212	7.5369	2.8337	6.9678	5.7151	4.0138	7.308	4.9786	7.9498	6.6994	7.7872	7.2385	7.7376	7.9348	8.4803	8.1343	7.0034	2.9459	5.5821	3.5495	6.7618	6.9755	5.7433	4.0567	5.5013	6.7676	4.8983	3.3925	4.2947	6.8608	6.4895	7.511	3.1861	5.1794	3.2397	6.5455	1.5477	8.0248	8.0464	5.399	7.6725	5.992
TLR10	3.228	2.9134	3.7031	1.2109	5.0402	5.2554	3.2163	2.9916	2.3606	1.6028	2.3087	5.3146	4.7883	1.1936	2.6708	6.3422	2.8856	1.7421	2.0393	5.3967	1.9544	4.6442	3.4974	5.2861	1.4656	1.163	0.9638	5.2302	3.2902	4.2269	2.6349	1.2492	2.0694	3.7529	2.2056	1.7092	1.3329	1.8115	1.2563	1.3543	2.5917	1.0091	6.0676	1.4053	2.732	2.0509	0.9385	3.0866	2.5724
ASXL3	6.8072	6.7711	6.5735	6.735	6.3986	6.4644	7.3857	7.1006	7.1175	6.6214	7.1156	6.5162	6.7486	6.9077	7.533	5.98	6.4879	6.5598	6.9035	6.7461	6.0895	5.2231	5.824	6.1837	6.3079	7.2169	6.9797	5.8142	6.818	5.8429	6.4267	7.0462	7.3087	6.7536	7.3517	6.378	6.4609	6.6711	7.2472	6.3065	6.5372	7.7797	5.4594	6.7276	7.0468	5.9326	6.505	6.6955	7.1282
PAR5	6.7547	6.9768	6.7319	6.9497	5.8134	5.339	7.2316	6.2615	7.5819	5.8507	7.4541	6.3172	5.7981	7.8219	7.2223	5.3599	7.354	6.9309	7.4094	7.3657	6.0483	5.7499	5.223	6.0122	5.8688	6.7981	6.7346	5.5084	6.9806	6.225	6.7726	7.1926	7.5015	6.7824	6.1948	5.0347	6.8059	6.5293	6.6112	4.7465	5.1959	7.4105	6.3988	5.3028	6.9096	6.0437	5.4317	6.1837	7.6049
HTR2B	6.6117	6.0429	7.9503	6.3436	7.0223	7.5672	7.0114	6.6645	4.9694	6.7083	6.8222	8.1224	6.5788	5.2111	6.5098	4.0064	7.7223	5.9316	6.4002	7.6807	6.9338	6.5797	6.5241	7.6423	5.1933	6.1811	5.8936	7.7585	6.6682	7.1708	7.9771	5.4263	6.0211	8.7084	5.798	5.4336	5.0837	5.0717	5.7489	7.9317	6.0915	5.9566	8.4061	4.1054	6.05	6.758	4.6341	7.1037	6.6279
C1orf130	6.6117	5.4952	8.3077	5.068	7.2011	8.7931	6.1341	5.8687	4.6109	7.6872	6.1073	7.2262	7.9518	5.5453	4.9385	9.2957	6.0437	5.2677	5.4432	6.2463	6.5834	5.804	5.6593	6.8765	6.5495	5.9975	5.1574	7.8361	4.7102	6.6148	5.5902	4.835	6.3795	9.0457	6.8766	5.6577	5.4271	4.0929	5.2668	6.4052	7.0711	5.4882	7.1235	6.9777	5.9465	6.4417	5.4917	6.4434	4.8888
C8orf22	0	0	0	1.5716	0.4256	0	0	0	0	1.0134	0	0	1.2495	0.7169	0	10.6238	0	0	0	0	0	0	0	0	0	0	0.9638	0	0	0	0.8662	0	0	0.6255	0	0	0	2.8123	0	0.3911	0	0	0	0	0	0	0	0	0
KLHL33	1.6706	2.7479	2.4724	3.2045	3.3594	1.535	3.9804	1.4869	2.9162	1.6028	2.0825	3.3404	1.9089	2.0766	3.1091	0.7951	2.6611	2.6228	2.9522	3.6725	2.1226	2.3548	2.0761	2.2636	1.6389	2.6476	2.7949	1.507	3.2902	2.8325	2.5015	1.0235	2.0694	1.394	1.2355	1.2399	2.0136	1.5888	2.8112	1.8036	2.3544	2.823	1.8567	1.0698	2.2869	2.2756	0.5443	2.5578	3.6217
KLHL31	3.7326	3.4792	3.5625	3.9133	3.2564	4.1691	2.8339	2.8545	3.2608	3.0708	3.7826	4.0708	3.6314	3.968	2.8511	4.1561	4.3416	2.7699	3.4396	4.1226	3.4215	3.8795	4.1494	3.8579	2.4538	3.3637	3.994	3.9422	3.6437	3.3447	2.9739	3.4085	3.2224	2.801	3.2563	2.787	3.6801	3.9204	3.7469	2.2923	3.0961	3.4153	3.8964	2.4641	3.7467	4.0448	4.5497	4.4071	3.4368
TMEM92	1.4954	0.8613	2.0874	5.5951	4.2617	2.7428	2.759	3.8212	2.5423	4.8502	0.4431	3.3936	5.1285	0.7169	1.5742	9.1124	1.0462	0.5548	1.6199	2.0812	1.764	1.9044	0.7166	2.3429	5.1221	3.6749	4.6976	1.1558	1.4628	3.0725	4.5199	2.9792	2.0694	3.9174	3.8849	3.5723	1.0091	3.0051	0.5489	4.9921	1.7161	3.1317	3.3839	5.051	1.2696	2.0509	3.4702	1.9756	3.5797
AGAP11	4.5584	4.6256	5.1209	4.996	6.3509	2.7428	5.7837	6.0024	5.1058	4.4407	5.1207	4.9741	5.0506	5.308	5.4668	6.005	5.311	5.3857	5.1594	5.3764	3.9871	5.4208	3.9216	3.5349	3.9159	5.4309	4.3733	3.8281	6.4344	5.1092	4.4492	4.4367	6.0658	4.0174	5.9483	6.3703	4.6901	4.3274	3.7549	4.2526	5.3166	5.9009	2.0518	4.1947	4.1647	4.6499	4.5798	5.1113	5.1695
TLR8	4.3164	4.9066	4.9645	2.7199	5.3135	6.6339	6.2273	4.2304	3.7074	4.4178	3.3201	6.0117	4.9684	4.0951	5.2696	7.9153	4.6922	3.4396	4.0934	6.7501	4.9852	5.5947	4.3661	6.6298	3.7745	2.3298	2.6386	5.6297	4.4645	5.6527	4.9104	5.0451	4.3351	6.918	3.0791	1.2399	2.3365	3.6492	4.3536	3.1851	2.3544	4.1872	6.8625	3.0738	5.3895	5.3877	4.3397	4.7929	4.4022
EXOC3L	7.0403	7.0225	7.4342	6.3782	6.7803	6.8003	6.824	6.3935	6.6963	6.6267	6.6996	7.4693	6.6399	6.3059	6.6258	8.027	7.5089	7.305	7.0442	6.6009	6.5018	6.9192	7.4358	6.6099	6.0174	6.6714	5.9956	7.0073	7.8341	8.1609	5.9061	6.5179	6.7365	6.3163	6.4868	7.2127	7.2501	6.9219	6.9122	5.4481	7.1341	6.4948	6.5518	5.4608	6.5619	6.4967	7.2647	7.4041	6.4872
SCN3A	6.2123	5.5338	6.6267	6.1232	7.7647	6.5428	7.4674	5.5418	6.2174	6.9999	5.651	5.9059	6.8725	6.4681	6.6824	4.3819	5.733	5.9427	5.5267	6.4047	4.7485	4.9939	4.5946	5.1927	5.4357	6.6096	5.8227	5.242	6.2357	6.4003	6.0564	6.2158	6.2477	7.5311	7.4593	7.325	4.9244	6.4236	5.2493	4.7958	6.3956	6.3815	6.6454	6.7718	5.6034	5.7196	5.9531	5.6591	5.9979
NECAB1	8.4223	7.7563	9.2988	7.311	8.6011	7.8731	7.564	7.5285	8.006	6.6989	7.7547	8.3446	8.0223	7.6614	7.6247	7.8152	8.4657	8.4297	7.9223	7.9749	7.5867	8.0979	7.8697	8.5284	7.3557	7.7445	7.5025	8.3749	8.2353	8.0301	7.4389	7.6586	7.79	7.6912	6.931	8.1044	8.4959	8.2513	7.8436	7.6856	8.4446	7.1713	8.0284	6.8252	8.2596	7.6268	8.1012	7.9485	7.4267
ERMN	1.6706	1.397	3.1374	0.41	3.0955	2.1428	1.9578	1.0216	1.0242	0.7477	2.3087	2.4763	2.9796	1.1936	1.5742	1.5048	1.8012	1.9314	1.3534	3.0091	0.9697	2.5363	1.9617	1.8936	0.7695	0.3893	0.7764	1.3421	3.8546	2.0782	0.6309	1.2492	1.4562	1.394	1.0901	0.9321	1.3329	3.3271	1.7289	0.6984	2.3544	0.7443	1.0348	1.2473	1.9343	1.9238	2.2223	3.0302	1.0429
ACE	9.6925	10.0307	8.224	7.2375	7.5007	8.0384	8.6156	8.5644	9.8152	7.505	10.6487	9.4985	7.2044	10.6893	8.1473	11.7792	9.3654	8.584	8.7765	9.7148	11.4278	8.9428	10.8941	10.2284	7.142	7.2584	6.1516	7.9852	9.4574	8.8083	6.3463	8.6806	8.7157	8.3272	6.5959	6.5346	8.2005	8.655	9.7952	5.2963	7.1382	6.2596	9.7854	6.8935	10.6381	11.4087	8.454	10.4227	8.4964
ATP5B	14.4963	14.8038	14.2363	14.8661	13.7599	14.2512	14.5817	15.1856	14.7624	14.6347	14.7675	14.254	14.382	14.6112	15.1595	13.72	14.3883	14.6556	14.7448	14.3134	14.8597	14.7074	14.6691	14.6991	15.2765	14.8312	14.9907	14.4429	14.5817	14.4777	14.8676	15.3902	14.9813	14.0416	14.8009	14.7651	14.7797	14.6599	14.725	15.2584	14.7538	14.7413	14.4516	14.9206	14.819	14.9339	14.8257	14.6803	14.9152
GPR141	1.9676	1.9481	2.1937	0.41	2.1475	3.4917	2.8339	1.6137	1.2501	0.7477	2.2	3.0404	1.2495	2.0766	1.8248	4.9436	1.9412	1.5242	1.8448	3.3786	1.764	0.7535	0.9745	3.0587	1.4656	0.3893	0.3075	2.4056	2.1741	3.1267	0.8662	2.453	2.2566	3.6318	1.0901	0.9321	1.0091	1.5888	1.5119	1.3543	0.5431	0.4196	3.3839	0.8674	1.4666	2.9329	0.9385	2.4756	1.7966
GPR143	6.3666	6.8801	7.4257	7.6595	7.1251	8.4124	7.2107	6.51	6.142	7.7477	6.4416	7.4404	7.1634	6.3479	7.0454	8.2351	6.4237	6.3183	6.3914	6.2956	6.945	6.9192	7.1969	7.8952	7.4015	7.143	7.1194	7.5402	5.9652	7.6002	7.466	7.4357	7.1931	7.645	7.1737	6.7446	6.6253	6.2152	6.5195	8.2609	7.3632	7.1947	8.1717	7.7742	6.4323	7.7229	6.9468	6.6401	6.8867
AFMID	10.9174	10.8464	9.5867	9.8958	8.9046	9.1519	9.7655	9.8135	10.6808	9.2255	11.3596	9.8043	8.8475	11.2885	9.603	8.6326	10.4102	10.833	10.8095	10.5621	11.4966	11.2161	10.6101	10.4915	10.2603	9.7973	10.1543	9.9632	10.4873	9.7811	9.8426	10.8675	10.5728	9.0203	9.2753	9.9674	10.755	10.3808	10.8613	9.8036	10.1427	9.0672	10.4636	9.2879	10.6593	11.0192	10.0735	11.1035	10.0592
HLA-C	12.867	13.7408	14.1143	13.2062	13.9506	14.3678	13.3746	12.6278	12.7353	14.2287	11.9904	14.5507	13.4642	12.2766	14.5676	13.8771	14.0477	13.8252	12.9694	13.4192	14.1406	13.4429	14.5271	14.0499	14.6779	13.0952	14.0634	13.8651	13.6493	13.9385	14.4197	13.9726	13.2952	13.7468	13.964	13.2863	13.5939	13.5909	12.9481	13.4801	13.5639	12.9858	14.4787	13.6547	14.0597	13.3645	13.8257	13.6925	13.8259
PCDHB10	5.8703	5.4007	6.3446	5.6146	6.7508	6.3073	6.2548	5.5258	5.2693	5.6604	5.464	6.5749	6.3543	5.308	5.1937	8.3419	6.0281	5.4947	5.6209	6.2518	5.4322	5.1963	5.4416	5.8721	5.4001	5.6512	5.167	6.2049	5.5077	6.666	5.6701	4.9358	5.5611	6.4386	5.8833	6.378	5.6471	5.6495	5.7613	5.2849	5.7917	6.3756	6.0334	5.3326	5.4372	5.651	5.6581	5.6868	5.6373
LOC90834	3.5302	3.1308	3.0267	2.9212	3.4527	3.0377	3.4721	2.2034	1.9097	1.7557	2.6763	2.5716	2.5972	2.8946	2.309	2.7827	2.8856	1.2673	2.6285	2.7814	2.7552	2.5363	1.3832	0.8597	1.2687	2.9663	2.7447	2.4056	4.9476	2.2831	2.2749	3.0408	2.4984	2.2626	3.1903	4.0387	2.0136	4.0929	2.9033	1.167	2.9739	2.823	1.6311	2.3567	1.9343	3.6866	2.7986	3.1932	2.9477
SLC7A4	3.5302	4.1492	3.4261	4.2289	5.478	3.6743	6.0104	3.5939	4.8013	3.8322	2.7553	3.4449	5.3064	3.9222	4.4533	1.5048	2.0687	3.2392	2.6285	2.8998	2.2733	2.6976	2.894	2.2636	4.2186	4.8049	3.7648	3.5913	3.2011	3.4152	4.5371	3.9504	4.4354	3.7529	3.5375	4.8876	4.2266	3.0051	2.493	4.4707	4.3684	4.6614	3.4546	3.7105	3.2427	3.9041	4.1292	3.0866	4.8183
HLA-G	4.6486	5.5378	5.7399	5.8548	5.1269	6.7724	6.103	6.3084	5.9231	6.1556	4.0802	6.1889	5.0506	4.4646	4.4346	9.4378	6.5206	4.8699	4.8232	6.043	4.4197	5.0984	4.2406	6.2747	7.006	5.0066	5.1362	6.4647	4.298	5.5965	6.3068	3.8091	3.8084	4.4772	5.2623	6.5921	5.0738	4.35	5.3786	5.0769	5.4073	5.9362	5.1542	6.4778	6.9419	5.3889	7.7283	6.6602	5.9971
TMEM35	4.2627	4.448	4.6466	3.8558	8.4621	3.2825	7.2142	4.5168	4.3916	3.346	3.1552	4.5034	6.3543	4.8417	4.5608	1.3047	4.6922	4.4039	3.9066	4.8824	3.6984	3.4967	3.9519	4.1121	2.1775	4.6533	2.8905	4.4103	5.0014	4.456	4.7868	3.0408	3.845	6.0821	4.0115	5.2565	4.5409	3.9123	4.5084	3.495	5.7676	2.2368	5.0207	3.6167	4.0766	4.9881	3.2791	4.4282	4.1952
NFKBID	3.8903	2.6574	3.8403	3.3969	4.0085	3.9471	3.9804	2.4946	2.4543	3.1391	2.2	4.2092	4.2055	2.0766	3.3278	3.973	4.0854	2.6228	2.7447	3.4188	3.1157	2.6976	2.6198	2.4182	3.1865	3.4065	3.5474	3.5159	4.8631	3.0725	3.548	3.3148	3.1453	2.9092	3.3265	3.8698	2.8229	3.8634	3.4225	1.8036	3.3422	1.5972	1.3636	2.2772	2.0616	4.1791	3.9267	5.1247	4.3779
NFKBIE	8.1723	7.9967	9.1241	8.0745	8.8509	9.4539	8.071	8.3804	7.6152	9.0499	7.7305	9.1807	9.3752	7.2319	8.2699	9.2389	8.6555	7.9388	8.0292	8.0424	8.3378	8.6069	8.5598	8.7273	9.5277	8.0579	9.6053	8.8751	8.0628	8.4919	8.1831	8.2991	8.3356	8.9155	8.5223	8.5282	8.1905	7.9773	7.7721	8.2755	8.9396	7.3461	8.7232	8.5759	8.307	8.1617	9.1154	8.4857	7.9769
RIN1	5.1076	4.3063	6.0724	5.096	6.7323	6.2934	5.9778	5.3086	4.1884	6.0338	3.3201	6.1024	6.7548	3.1249	5.1937	6.831	5.4345	4.7937	3.9066	5.1564	4.6138	3.8106	5.2354	5.1602	6.6891	4.9274	5.167	5.9204	5.2211	6.3036	5.6466	4.2404	4.8676	6.0936	5.7922	5.2218	5.2845	6.9599	4.5659	4.9635	5.8385	5.3517	4.9733	5.8413	4.447	5.1948	6.124	4.9532	4.2763
RIN3	8.5427	8.0196	8.3615	7.6851	9.0922	8.9716	9.2806	7.2739	7.9589	7.7903	8.18	8.8636	8.5917	8.0101	7.5175	10.0653	8.2672	8.4297	8.0177	8.7694	8.6412	8.5447	8.7036	7.8122	7.318	7.4799	7.4249	8.5518	8.3588	8.8492	7.6188	7.5461	8.0141	8.8114	7.75	7.8697	7.9982	8.2489	8.7205	7.3643	7.8907	7.6304	8.5031	6.488	7.9184	8.6193	7.872	8.5846	7.5785
NCCRP1	7.6703	6.6413	7.0475	5.3143	4.7949	7.3727	2.4134	3.4985	5.1761	3.4837	5.2893	6.3172	5.3395	6.3928	2.5368	1.8372	7.5083	5.0804	6.6737	5.4462	6.9167	5.6549	7.706	7.1737	5.0161	5.795	4.2523	5.0142	7.2922	5.7509	4.3165	7.0942	4.7163	3.9174	3.6456	3.8243	7.3445	6.8323	7.2604	2.9727	6.5013	3.1317	4.3131	5.051	6.1393	3.4763	5.7714	6.2897	5.7072
LAMA2	9.5223	9.0088	9.6753	8.7437	10.4449	9.9449	10.9075	9.1448	8.5518	7.9051	9.3416	10.2626	9.3601	9.6857	9.1172	5.2665	9.9566	9.5281	9.198	10.8321	8.6412	8.2454	8.5902	9.8398	8.2159	9.0983	8.2237	9.8531	9.0474	9.8692	8.7772	7.5111	8.4705	10.9788	8.4718	7.8443	9.1069	7.8975	9.2256	7.8754	7.7865	8.737	9.9351	6.2273	9.4049	9.8552	7.1135	8.8285	9.6497
ODZ3	8.1778	8.0861	8.5358	7.9362	8.2213	8.5118	8.514	7.4024	8.1773	7.4472	7.7785	8.3087	7.5886	7.8219	7.5461	7.2865	8.1277	8.0271	7.6592	8.7713	6.612	6.5163	7.3065	7.969	6.419	7.7569	6.6721	7.9991	7.9061	8.5856	7.3689	7.0833	7.213	9.0923	7.1555	6.8391	7.931	8.7114	7.7255	5.9976	7.0364	7.9529	7.672	7.0542	8.1829	7.165	7.4335	7.7044	7.8051
ODZ2	8.9098	8.2634	8.5867	2.7199	8.2213	7.7074	5.7837	4.3807	7.9629	2.0201	8.0782	8.823	7.3936	8.154	3.061	4.8364	8.5932	8.8476	8.9857	8.1641	7.1242	6.7999	7.9337	7.8399	2.4804	6.8101	2.6386	8.0163	8.4961	9.107	2.2749	6.1048	6.9502	5.9866	2.1332	6.297	8.8636	8.8179	8.5331	1.3543	7.6194	2.6784	6.2477	2.9764	8.2479	6.6264	5.8987	8.3337	6.47
ODZ1	6.9959	6.8851	6.8299	5.3143	6.2109	6.9889	5.9612	4.9723	6.2891	4.9487	7.8745	6.8705	6.3216	7.3447	5.3215	9.4568	6.9103	6.3601	7.405	7.1136	7.4861	7.3953	6.0083	7.1352	4.5791	5.3343	5.444	7.0787	7.7462	6.2977	5.196	6.7185	5.9209	5.8974	5.5839	5.55	5.9247	6.2249	6.7603	2.3356	5.7676	4.4769	6.4773	4.5734	6.7343	7.5128	5.8307	7.3367	5.9979
AACSL	2.9844	3.6829	2.776	3.8226	1.0209	3.4421	3.0997	2.0323	3.3163	2.8303	3.468	2.9004	1.5043	3.1249	2.8511	3.5883	2.0687	2.8273	3.8032	2.3541	3.5877	2.6976	3.8267	3.0109	2.9439	3.4884	2.5825	3.5159	2.6483	2.6957	3.4787	3.5018	3.4048	3.1922	3.1903	3.3334	3.2642	2.7053	2.493	3.5343	3.5252	3.8915	2.8664	3.7405	3.1879	4.151	3.2791	3.7423	3.5364
C2orf27A	2.9844	2.9134	3.2402	2.9212	4.3853	3.7976	2.0859	2.2819	3.8521	1.7557	2.5042	2.825	3.3482	3.8596	1.0909	4.4071	3.7469	2.6228	2.8522	3.8298	2.5342	2.8425	3.5774	3.9694	1.6389	1.7984	3.1824	3.2626	2.7771	3.5404	1.7943	2.7766	1.7334	3.6318	1.9764	3.3334	2.7158	2.5898	3.8506	3.0288	3.206	2.8903	3.8713	2.1035	2.8776	3.0592	3.4093	3.8109	1.7966
CRABP1	8.1832	7.6865	7.6383	2.7199	5.9477	4.9885	4.6531	5.0074	7.254	1.0134	6.8806	6.9076	6.2881	6.4255	2.6054	1.8372	7.6451	7.683	7.6666	6.3896	7.5831	7.4129	7.8637	6.5484	1.7935	6.8416	2.1903	6.7732	8.2548	7.6772	3.9319	7.1824	7.0642	3.9174	1.3677	5.4336	8.5803	9.1794	8.4265	0.9517	7.7476	1.2328	6.0563	0.6319	7.816	5.748	7.3549	7.999	6.2665
CRABP2	6.5737	6.3186	7.9877	6.965	7.6437	7.1128	7.0433	7.3396	6.7248	8.1246	5.2893	6.7786	7.2788	6.2167	7.5063	3.9388	7.2535	6.0989	6.583	6.5246	6.701	6.8608	6.6449	7.7242	6.8953	6.2765	6.1612	6.4322	6.4917	7.8178	5.6856	6.3252	7.2354	6.3163	6.2472	6.8731	7.1213	8.6817	6.1666	6.8873	8.7777	5.1193	7.1397	7.9672	5.5392	6.6264	6.505	6.8462	6.9081
PLCXD3	9.1524	9.0394	8.4909	7.099	9.4352	8.9596	9.3909	8.1772	8.9122	6.2679	9.4583	9.3542	8.2219	9.2028	7.4018	4.039	9.3252	9.1283	8.9038	10.0866	9.863	9.9975	9.3799	9.492	6.8431	8.2566	6.5712	9.5907	9.3796	9.4081	8.3942	7.1301	8.239	9.373	5.9052	6.9007	8.9825	8.4024	9.2054	8.0312	7.2892	6.7139	9.9243	5.6174	9.1592	9.4249	6.3188	9.8393	7.6564
GLIPR2	7.1846	6.6935	7.8048	7.0498	9.8391	8.393	8.7376	7.9779	6.6819	7.9573	6.202	8.1264	8.7858	6.8525	7.9422	8.0554	7.7817	6.8628	6.759	7.927	6.8523	7.7014	6.6906	8.0643	8.0704	6.9101	7.4662	8.1234	7.1207	8.4645	7.6208	6.6509	7.2186	9.2054	7.4218	7.8974	6.1676	6.7936	6.46	7.8347	7.8879	6.8802	8.8499	7.362	6.7905	7.7905	7.6628	7.5272	7.2538
GLIPR1	7.578	7.0377	8.4715	7.258	9.687	8.7025	9.1372	8.428	6.5798	7.0612	6.8331	8.3519	8.7699	6.8965	8.1233	9.677	7.735	6.7454	6.5482	9.0344	7.5345	8.3774	7.1305	8.7751	8.4455	7.4198	8.1933	8.904	7.7751	8.7423	8.75	6.9437	7.2773	9.6521	7.3196	7.1343	5.9202	7.7651	6.8055	9.4856	7.8385	7.8876	9.9053	6.06	7.0106	8.0726	6.3904	7.8202	7.3638
TLR3	8.8116	8.772	9.0069	9.3716	8.2622	8.9419	8.8479	9.5781	9.1043	9.2989	8.7964	8.9648	8.9635	8.9559	9.713	11.2375	8.8412	8.6612	8.6407	8.8976	8.0529	8.4934	8.7442	9.023	9.1243	9.2239	8.9684	8.6028	8.5846	8.9523	9.661	9.1689	9.2198	9.184	9.3506	8.537	8.4999	8.5274	8.8288	9.2637	8.5591	9.4269	9.2145	9.6875	9.0424	8.8255	8.7845	8.8202	9.3557
POU4F1	0	0	0	0.729	1.0209	1.0967	0.4442	1.6137	0	0	0.4431	0	0	0	1.0909	0.4516	0	0	0	0.9117	0.5649	0	0.4024	0	1.4656	0.9482	0.5609	0	0	0	0	0	0.9046	0	0	0	0.591	3.2531	0.9455	0.9517	0	2.2368	0	1.6774	0	0.4322	0.5443	0	1.4684
GGT6	10.8966	10.9221	9.761	11.3019	9.3322	9.5454	10.9303	11.0243	11.2474	10.7968	10.83	9.9847	10.2701	10.7766	11.1125	0	10.6939	10.7751	10.8128	10.4286	11.5131	10.9925	11.2617	10.417	11.5509	11.2004	11.2581	10.0044	10.3664	10.0789	11.0401	11.6161	11.0725	8.8778	10.8527	11.5298	11.0457	10.8922	11.1271	11.5264	11.1015	11.2025	10.2932	10.8615	10.9844	11.3668	11.3916	10.7563	11.2732
MCOLN3	7.6856	7.1445	7.2147	7.5244	6.6109	6.8862	6.9621	6.7941	7.2344	7.5605	7.8942	6.8658	5.7741	7.1943	7.6593	4.5498	7.4273	6.5381	7.4739	8.0197	7.6569	7.6432	7.7498	8.0716	6.8695	6.9249	7.8709	6.9768	7.5662	7.1182	8.1233	6.7876	6.8736	7.2206	7.0365	6.4842	7.1055	6.8945	7.5298	8.2813	8.0559	7.4939	7.3162	7.1041	6.9958	8.054	6.4456	8.0353	7.499
PTCH1	9.1469	9.229	8.9821	9.3879	9.5063	8.9847	9.7733	9.3518	9.5814	8.8658	9.4853	9.4397	9.18	9.3805	9.5967	7.9881	9.2456	9.4008	9.3398	9.679	8.6062	7.9814	9.1711	8.9622	8.5797	9.9019	9.1141	8.6663	9.396	8.971	9.5806	9.2181	9.3275	8.979	9.7243	9.1555	9.6291	9.1169	9.4834	9.1856	8.6258	10.1961	8.3306	9.0181	9.1839	8.6721	8.9108	9.2153	9.8218
PTPRQ	6.5175	4.2455	6.2676	0	5.3744	4.5005	2.5078	1.4869	3.6292	0	6.4885	4.9207	3.6415	4.6331	0.6463	0	6.2326	5.3194	5.0278	5.5126	4.799	5.1413	5.2719	4.6221	1.0406	3.9308	0	4.4103	8.1926	6.0744	1.2457	4.3901	2.8864	3.1922	0	3.5723	4.9244	5.635	4.7997	1.167	4.8291	0.4196	3.6481	0	5.472	4.2337	3.2093	5.5123	2.809
PLAC9	5.1673	5.4146	5.4877	4.7533	8.8563	5.1514	7.059	5.2992	5.2948	6.7315	3.5588	6.9392	7.2222	3.498	6.5143	6.5714	5.8442	5.5097	4.3715	5.9837	5.7855	5.3739	5.6126	6.1944	5.3132	5.5404	5.3713	6.1868	5.992	7.2615	5.1409	5.2018	5.664	5.4904	5.7444	6.4397	5.3215	4.6203	4.5659	6.2662	6.6065	5.2908	6.8883	4.8179	4.5154	6.223	6.9838	5.9451	5.1408
PTPRD	11.0875	10.7826	10.9265	7.099	10.7617	10.7891	9.9556	9.6227	10.2276	6.4014	11.9059	10.8503	9.7438	10.7155	7.9863	10.0241	10.8618	10.5948	10.6124	11.4051	11.4258	10.7307	10.7871	11.3971	6.4998	9.3018	7.0173	10.9707	10.5444	11.0116	6.9237	9.6439	9.637	10.2697	7.3735	8.5228	10.2011	10.2894	11.0927	6.5797	9.3022	7.2881	11.0907	6.7718	10.8757	11.405	8.9792	11.4909	9.3797
PTPRC	8.507	8.5744	9.647	6.3494	9.725	10.2822	9.4612	8.3737	7.5073	7.7201	8.0412	9.9005	9.215	8.0101	8.8081	11.195	8.4715	7.7724	7.8625	10.5585	8.2082	9.7021	8.5262	10.3109	7.3212	7.0175	6.501	9.9672	8.274	9.8647	7.7859	7.9412	8.1678	10.7678	7.0562	6.5763	6.9369	8.017	8.2535	6.3731	7.9926	6.9008	10.8508	6.4658	8.5408	8.8277	7.872	8.8139	8.5146
HAUS7	7.7529	8.508	8.2465	7.4585	7.9248	8.2165	7.9416	7.6629	7.3333	7.7268	8.394	8.6603	7.72	8.2209	7.4468	11.2666	8.2772	8.2853	7.9708	7.3053	9.2813	8.9551	8.3195	8.5599	7.3839	7.5363	7.4108	8.5468	7.8955	8.2883	7.2873	7.3409	7.9697	7.8489	7.6103	7.783	8.3557	7.7969	8.6923	7.4871	8.2716	6.9954	8.6923	7.3623	7.2342	8.3588	7.9596	7.6633	6.9123
PTPRO	12.1608	11.6695	12.3138	1.985	11.3462	10.8063	8.6766	8.2202	11.017	3.8994	11.4736	12.1916	11.1977	11.1569	5.7951	7.2486	12.287	12.2835	11.9781	11.5329	10.9083	11.1484	11.5555	12.1949	3.9159	10.5295	4.2878	11.3926	12.113	12.4506	4.5873	9.9895	10.3695	9.7726	4.0708	10.1594	12.0852	12.2004	11.6026	3.8153	11.103	3.6798	10.1908	4.3389	11.4664	9.8987	10.232	11.807	9.6446
PTPRN	1.0647	0.4941	0.406	0.729	0.7537	1.0967	2.2035	0.5994	1.0242	0.4218	0.4431	0	0	0	0.8857	8.9112	1.0462	0	0	0.6668	0	0	0.9745	0.6258	1.6389	0.9482	0.3075	0.3863	1.1184	0	0.8662	0	0.3682	0.6255	0.9284	0	0.591	3.1751	0.5489	0.6984	1.2457	1.2328	0.6082	1.0698	0.4358	0.4322	1.5024	1.8508	0.7713
CPM	11.8361	11.2629	11.6136	11.0824	10.9581	11.9175	11.5871	11.9638	11.4219	11.1343	11.8491	11.2307	12.1539	11.9463	11.682	12.027	11.1089	11.3947	11.8437	11.3875	11.9363	11.749	11.488	11.8192	12.5651	12.0442	11.5595	12.1102	11.1821	11.4252	11.2899	11.3912	11.2102	11.7115	12.0478	11.0899	11.3683	10.9841	11.6773	11.4773	11.0349	11.5021	11.4119	11.6878	11.9468	12.02	11.5097	11.6109	11.814
LOC25845	10.9011	11.8156	9.8632	12.4469	9.2228	9.1888	12.0347	12.2452	12.0488	11.4644	11.4941	9.6057	12.0213	11.5924	12.4865	9.1086	10.0425	11.0184	11.0556	11.0583	11.2561	10.9944	11.2781	10.8865	12.8737	12.9373	12.2573	10.4762	10.904	9.7572	12.4119	13.6333	12.1477	9.9472	12.0101	12.9972	11.1727	10.2375	11.3558	12.7878	11.8407	13.1232	10.5052	12.6206	11.7492	11.3582	12.3406	10.9195	12.5794
LOC84740	2.2161	1.6069	1.394	1.8638	2.152	0.8148	2.7644	1.9404	1.2543	1.6076	1.6634	2.0195	2.3623	1.1977	2.226	2.4417	2.1927	2.1035	1.6224	2.5892	1.2884	1.2501	1.3849	1.0627	1.4711	1.6736	2.5882	0.6934	1.4659	2.3783	1.5473	1.4443	1.2981	1.8969	1.4922	1.4983	1.3386	6.6173	2.2366	0.954	3.1372	2.9608	0	1.2507	1.2738	2.0533	0.5488	1.8521	1.9417
CPZ	4.8947	4.6493	6.7667	7.039	7.7601	6.5011	8.0535	5.937	6.017	6.5861	4.0407	6.6424	6.6662	3.1249	6.7821	2.2252	6.8405	4.9331	4.8316	6.4196	4.7225	4.864	4.5358	6.1232	5.751	6.4086	7.0641	5.7823	6.1668	7.1382	6.5958	4.7266	5.6305	7.1941	6.6026	6.3136	4.8249	6.8823	4.3859	7.0247	5.4583	6.7323	6.975	4.3775	3.7759	6.4873	4.7368	5.3831	6.5097
WASF3	8.9998	9.1586	9.1115	9.3154	9.2941	8.5735	9.4671	9.3114	9.2255	9.1229	8.9719	8.9845	9.0309	9.0127	9.4639	7.3234	9.2615	9.0704	9.0407	9.1675	8.9642	8.4086	8.6247	8.9053	8.8337	9.4375	9.2185	8.596	8.88	8.7822	9.785	8.7023	9.4744	9.2001	9.2977	9.2966	9.0788	9.0651	9.0815	9.3903	9.0912	9.8559	8.5361	8.9563	8.7865	8.8211	8.6295	8.8561	9.3526
SIRPG	3.1709	3.1308	4.3574	0.729	5.0552	4.4004	3.2163	1.9385	1.4453	2.0201	1.6585	4.0854	3.8852	1.1936	1.8248	5.553	1.9412	0.9546	2.2106	4.9797	0.9697	4.8976	2.1822	4.4173	1.9332	1.6638	0.7764	4.0314	2.5069	4.6536	2.3545	1.2492	1.6015	4.3215	1.8912	2.2116	1.3329	1.5888	2.2338	1.167	2.9739	1.0091	5.0438	1.5477	2.1787	2.0509	3.136	2.6355	2.9477
DOC2A	2.4004	2.6442	1.2595	2.6408	2.2311	1.4025	2.6613	1.6732	2.1107	1.9684	1.3338	4.3802	2.3031	1.6133	2.4477	3.9628	1.1164	0.996	1.4108	1.6888	1.8277	0.794	1.0119	0.6634	4.8489	2.5782	3.8547	0.9829	2.6031	1.8978	2.2352	3.6673	3.264	0.6555	2.5863	3.986	1.0661	2.7873	1.7901	2.5791	2.9922	2.4814	0.6426	1.8512	2.468	1.832	4.0266	2.4714	2.556
DOC2B	6.0072	6.1296	5.2982	7.6851	5.5431	5.1819	7.7663	5.3456	6.1135	7.4556	6.4236	4.768	6.6198	5.7661	6.4364	5.4476	5.118	5.7674	6.2313	5.9566	4.8237	4.008	5.3307	4.7145	5.5268	7.2109	4.4057	5.2184	2.8954	5.5768	5.6387	6.0533	5.828	4.6984	5.0372	5.3234	4.1464	5.1349	7.0191	4.4707	6.0622	5.6128	3.8713	7.4371	6.5885	4.0931	5.9743	4.2667	6.2862
PRSS35	6.0072	7.5103	5.5983	8.8708	7.1287	3.1029	8.3562	8.2039	7.9286	7.1695	6.1663	4.8653	7.5396	7.4007	7.8392	5.6084	6.2729	6.9364	7.2317	6.849	5.4481	6.5589	6.9788	6.0833	8.1848	8.1426	9.4488	6.0531	6.2798	5.7766	9.2653	8.4113	8.4237	5.8575	8.2339	8.7452	6.9128	6.1037	7.2863	8.7773	7.533	9.0088	5.9624	7.1241	7.2308	6.8569	8.7557	6.5676	9.014
DMP1	0	0	0.7224	0	0.7537	0.4643	0	0	0.4272	0	0.7816	0.4651	1.2495	0	0	1.0722	0.4383	0	0.6026	0.3716	0	0	0	0.3466	0.4355	0	0.3075	0.6907	0.6649	0.9759	0.3497	0	0	0	0.5376	0.54	0	0.5869	0.5489	0.3911	0.5431	0.4196	0.6082	0	0.4358	0	0	0	0
RPGRIP1	1.4954	0.8613	0.9818	1.985	2.3552	2.8224	2.2035	0.5994	1.0242	0.4218	0.7816	2.5716	1.7207	2.0766	1.9356	3.349	0	0.9546	1.0263	2.8998	1.5445	1.6124	1.1933	1.6656	1.4656	1.5154	1.2783	1.7892	1.1184	2.6221	1.5459	2.0351	1.2947	2.2626	1.3677	0.9321	0	0	1.5119	1.5201	1.5	1.0091	3.3095	1.4053	1.2696	1.7845	1.2479	2.0904	1.6418
F3	9.322	8.7584	9.8632	8.1698	10.1245	8.4363	8.8978	7.874	8.7612	7.6215	8.417	9.965	8.6767	8.6919	7.4951	3.1838	9.4931	9.575	9.5805	8.7954	8.4898	8.6321	9.3958	9.6805	8.9358	8.3998	9.379	8.8232	9.8513	9.8062	7.2774	7.5274	8.5765	8.1035	7.8966	9.2185	9.8101	9.9157	8.9281	8.5312	8.838	7.3669	7.9783	8.2781	8.8319	8.0349	7.8692	9.5213	8.2288
ABLIM1	12.4787	13.0475	12.8148	12.8604	12.4769	12.4959	12.6452	12.9297	12.9637	12.7412	12.9024	12.3137	13.1192	12.8398	13.074	12.111	12.4911	12.6023	12.7226	12.7662	12.1131	12.0832	12.3988	12.4351	12.8646	13.2476	12.7936	12.3833	12.4813	12.3785	12.7196	13.1359	12.9461	12.9512	13.0821	12.6713	13.001	12.4056	12.4622	12.7315	12.1118	13.1774	12.5182	13.0667	12.9087	12.6361	12.8978	12.3688	13.0742
ABLIM3	9.7703	9.3594	9.827	5.6715	9.5367	9.9197	8.7534	8.1938	8.6798	6.3956	10.3325	9.7255	8.7339	9.6045	7.5153	13.1146	9.7953	9.3735	10.0612	9.5201	10.4187	10.2004	9.4807	9.6314	6.3143	7.8739	5.1478	10.3022	10.2005	9.7549	6.2663	9.0113	8.4729	9.54	6.045	7.0366	9.52	9.615	9.7892	5.9329	7.9045	5.9799	10.0272	5.5597	9.8303	10.0157	8.7511	9.8687	8.4505
PAH	13.2571	13.3423	11.9604	3.7887	9.5598	11.4596	10.4326	11.0259	12.8136	5.708	14.4589	12.5012	8.135	13.5561	9.6403	3.1838	13.3378	13.4717	13.7246	13.1085	14.0425	14.1394	13.5658	13.6717	4.7775	10.5478	3.9313	13.428	13.8285	12.5775	7.1606	10.9406	11.6577	11.1693	3.9911	8.7709	13.4221	12.8887	13.3066	3.7162	10.5426	5.091	13.4615	3.0738	13.2666	14.1119	8.0671	13.8027	11.2991
LMTK3	5.7966	6.235	5.2122	8.1264	5.9071	4.9178	7.4556	7.0538	7.2702	7.8887	4.7292	5.8307	7.3737	5.4634	7.0999	6.7045	5.4107	6.3765	5.6056	6.0491	4.9182	5.0246	5.8075	3.9942	9.0136	8.0895	8.4669	5.242	5.5443	5.7071	7.6799	7.0081	7.2326	5.137	8.026	8.4739	6.8124	6.1142	6.0804	7.8426	7.1843	8.3728	4.4918	7.5194	5.2493	5.3511	8.1227	5.9375	7.557
GPR155	10.2484	10.087	9.0114	9.7119	8.4981	9.1586	9.6217	10.0133	10.183	9.1585	11.5215	9.1198	8.557	10.9825	9.6397	9.6381	9.7401	10.0216	10.2351	10.0527	10.94	10.5894	10.5042	10.1833	9.925	9.8477	9.9171	9.9368	9.7935	9.6102	10.0269	10.6217	10.1438	9.4678	9.7201	8.9203	9.4381	9.5284	10.9745	9.476	9.1128	10.0699	10.558	8.973	10.5064	11.2296	9.3472	10.4315	10.115
STEAP4	9.5687	6.958	9.0096	5.5852	10.3865	9.9664	10.0495	9.8884	5.9702	7.9194	7.023	9.608	10.1399	7.8382	8.3926	8.8744	8.5985	7.7786	7.6217	9.8655	8.3841	8.642	7.0783	9.5375	9.3951	8.068	6.1273	10.5946	8.5147	10.5113	7.8439	8.3116	7.3349	11.3251	8.1766	7.5374	6.1878	6.9599	7.1281	6.7354	7.4786	8.7664	9.4523	8.8818	7.3035	9.1627	8.1808	8.2544	7.8232
F7	4.1782	4.0099	3.9353	2.6461	2.9104	3.8364	3.6063	3.9944	4.3434	2.9618	3.6022	3.2852	2.4833	4.5952	4.5435	0	3.404	3.2392	3.7486	3.8593	3.0337	2.6976	3.9216	2.6228	3.6585	2.7173	2.1903	2.7063	4.0711	4.1763	1.9041	2.8473	3.0971	3.4287	3.8849	3.0468	3.6016	4.7869	4.8469	2.0404	3.3422	3.3384	3.1483	3.7405	3.5771	5.181	2.3575	4.8264	3.4918
TOP2A	5.0454	5.0199	6.2676	4.5044	6.1284	8.1055	7.9956	5.6931	5.12	6.3301	4.7486	6.4297	5.1285	4.8738	6.0685	8.2386	6.1557	4.1224	4.635	6.4097	3.85	5.0246	6.0509	6.6803	5.0472	4.5804	4.9949	6.0329	4.3449	6.3036	5.3397	6.4326	5.783	7.1834	6.5959	4.8653	3.4759	10.8972	3.8035	6.6619	5.8614	3.6798	7.0682	5.2412	6.237	5.6308	4.9444	5.4705	5.6373
LOC284551	2.8452	2.0932	1.8479	2.9212	1.6128	1.7126	3.0997	1.3478	1.4453	2.2434	1.9545	1.8729	0	1.1936	3.7775	0	1.2751	0	2.2106	0.3716	0.9697	1.6124	1.3832	0.6258	2.0605	2.8472	2.3997	1.1558	3.0046	1.1948	1.2457	2.453	2.2566	1.394	2.827	4.26	1.3329	2.3266	2.0843	0.9517	3.1327	2.1295	0.6082	2.3567	1.4666	1.0341	1.5024	3.0302	2.88
HHIP	5.4455	4.6955	5.0799	3.526	6.5594	5.8181	5.7357	4.611	3.4587	3.7617	5.5985	5.2584	4.8355	4.809	3.9719	8.9535	5.771	5.6238	3.8032	6.0995	5.3998	4.5628	5.9792	5.8036	4.6618	4.2689	2.0317	6.1498	5.489	7.0106	4.9104	3.6277	4.2929	6.2458	5.0763	2.6888	4.9483	5.9246	4.7509	4.9048	3.5252	4.0469	5.3337	1.5477	5.0018	5.262	2.7986	5.4492	5.0667
HMGN5	8.0725	8.3363	7.8318	7.7571	7.4422	7.6513	8.0059	8.2883	8.2542	7.529	8.0432	7.7286	7.9993	8.1179	8.2501	6.977	7.7511	7.8682	8.055	8.3222	7.8188	7.9699	7.7476	8.1497	7.7163	8.2346	7.9714	8.1266	8.2381	7.7242	8.043	8.2786	8.3004	7.6874	7.8224	8.875	8.0181	7.9394	7.8809	8.2726	8.5327	8.3102	7.9078	8.1501	8.1366	8.1043	8.0197	8.0882	8.5202
CHL1	10.14	10.8695	10.4908	10.3698	10.4191	9.1519	10.8149	10.7073	10.8254	11.5742	10.4847	10.3998	10.6712	10.4816	11.2761	6.798	10.4458	10.4677	10.8486	10.5805	10.4258	10.8269	9.6346	10.7103	10.7039	10.4058	11.2052	10.3566	10.3222	10.859	11.1243	10.5805	10.7766	10.427	10.7617	9.7587	10.0564	10.0746	10.3315	9.7685	10.3908	10.3699	10.5745	10.577	10.5999	10.3931	10.4343	10.6819	11.3805
P2RY10	3.228	2.833	5.0233	1.4026	4.6447	5.5169	3.9804	2.7368	1.9097	2.4368	1.8141	5.0086	4.6632	2.2815	3.1091	5.3981	2.7399	1.5242	1.8448	5.7358	2.5342	5.1413	3.4128	5.3831	1.9332	1.3499	0.5609	5.469	3.5284	4.8437	2.6349	2.2591	2.9956	5.382	1.4887	1.4936	1.0091	2.7053	2.8112	0	2.4779	1.2328	6.0676	1.9061	2.8066	3.8701	2.7986	3.1409	3.5797
ISG15	7.2687	7.0183	7.3559	7.6118	8.213	8.1773	7.7591	8.0693	6.5395	8.7038	6.0769	8.0703	7.8861	5.3542	8.2686	8.7604	7.6374	7.2213	6.7241	7.9443	6.9052	8.2487	7.8717	7.3182	8.2245	7.2319	8.5258	7.4212	7.6015	8.1593	8.0801	6.8362	7.5715	7.6293	8.3119	7.8556	7.7929	7.5982	6.5836	7.8639	8.5591	6.8038	8.0371	7.909	8.1794	7.179	8.9217	7.6399	7.2604
TOX3	9.8724	9.4114	9.9142	9.5042	8.6853	9.2965	9.0271	9.8218	9.7117	9.0945	9.7443	9.5572	9.2217	9.5361	9.317	1.5048	9.7597	9.4442	9.9828	9.3815	9.5445	8.4432	9.4459	9.4229	9.0884	9.2637	9.0739	9.4032	9.3592	9.1379	9.1833	9.3616	8.8661	8.6394	9.1247	9.2924	9.5553	9.8945	9.7045	9.1449	10.2774	9.532	8.4414	9.7487	9.8297	8.5212	8.6739	9.4619	9.2986
THRB	10.1014	10.4339	9.8857	10.6827	9.9082	8.9651	10.1857	10.2911	10.5992	9.9255	10.3183	9.7255	9.8481	10.7574	10.2936	7.967	10.3281	10.2116	10.5131	10.1308	9.9255	9.6926	9.8794	9.5034	9.8011	10.5463	10.127	9.4343	10.2698	9.5149	10.3512	10.4183	10.4954	9.5927	10.3074	10.1962	10.3248	10.1612	10.5005	9.9255	10.2221	10.5674	9.5177	9.7583	10.2164	9.6315	9.9399	9.924	10.892
SLCO1A2	2.9844	4.0099	2.4724	6.9343	2.843	3.2251	6.5606	7.3487	3.2655	5.0108	3.5141	2.3741	3.9722	4.0951	5.8097	0	3.251	3.3091	2.0393	4.4883	3.0337	3.095	2.6934	5.214	7.6721	7.9572	8.5877	2.0251	3.5998	2.8325	8.3243	6.0682	6.2366	5.0918	6.2727	8.6684	1.8203	4.1754	3.3589	7.8982	6.2121	6.9008	2.6424	7.2256	3.1309	3.9041	4.6341	2.9102	6.737
BRCC3	9.2165	9.3027	8.9454	9.3309	8.8764	9.2869	9.009	9.2128	9.345	9.3281	9.4501	8.9349	9.0929	9.4244	9.2054	9.0173	9.238	9.0602	9.3247	9.1668	8.9902	9.1275	9.0013	9.317	9.1541	9.3756	9.3697	9.0599	9.079	8.9056	9.3447	9.4266	9.2407	9.1582	9.1387	9.2777	9.2178	9.1606	9.1035	9.37	9.0432	9.2495	9.0213	9.3865	9.2688	9.1172	9.3482	9.2365	9.1849
GABRQ	1.6706	0.8613	0	2.486	0.4256	0.4643	2.9051	0.5994	0.7564	3.6094	1.2856	2.1452	1.2495	0	0.359	3.4973	0	0.5548	0	0.6668	0.5649	0	0.9745	1.2374	3.9159	3.2741	2.3332	2.13	1.1184	0.9759	1.4036	0.4269	0.6611	2.801	2.9586	0.54	0.591	1.5888	0.5489	2.1456	2.6971	5.2783	1.3636	0.3503	0.4358	0.7643	0.9385	1.2038	1.7966
GABRP	5.9057	4.2455	7.705	8.9534	9.4438	6.5661	8.6906	7.496	4.8709	8.5645	6.0221	7.0593	9.5708	5.1858	8.6527	2.4359	5.6334	6.2128	7.2758	7.0827	4.4652	5.4437	6.6356	7.357	7.2327	7.1587	8.0651	7.6524	6.8403	7.9326	8.4164	6.7512	6.8843	7.7025	7.4369	6.8161	5.8758	5.3455	4.1803	5.6495	8.7132	5.1607	7.4477	9.0019	6.3348	9.0906	7.8349	6.7046	7.8676
GABRE	5.2797	3.4866	4.7017	5.0249	6.3749	4.8242	6.0424	5.7074	4.8365	4.9955	5.4873	5.8499	5.0901	4.0951	4.8705	7.8432	5.3492	4.3715	4.7226	5.6624	5.1304	4.7212	3.4974	4.3029	4.9018	5.0267	5.8407	5.4789	6.2468	5.1621	5.4524	5.8445	5.0684	6.3064	5.9586	6.6102	4.1871	6.7936	3.9832	5.1138	5.601	5.2657	4.2745	4.7458	3.7759	5.0502	6.4456	5.7753	5.1552
GABRD	1.2961	2.6574	2.0874	2.2066	3.1523	2.3716	0.4442	1.6137	1.7708	0.7477	1.8141	6.0032	2.0753	2.7639	2.389	8.1592	3.5423	2.2486	2.3638	2.2687	1.9544	2.1471	3.227	1.5365	0.4355	2.4161	0.3075	2.8968	3.5998	3.6182	2.0061	0.7557	3.1453	3.4996	1.0901	0.54	2.0136	1.8115	2.0843	0.3911	1.5	1.2328	3.3839	1.2473	0.7702	1.6303	1.2479	1.7142	2.484
CRIP1	7.9183	8.3381	8.7305	8.6571	11.1965	8.1942	9.2528	9.1323	8.2784	9.814	8.0074	9.1169	10.1222	8.2271	9.3752	8.611	8.7608	8.5246	8.1261	8.2612	8.2767	8.6835	8.2677	8.8436	8.4822	8.5081	8.2964	8.7272	8.4143	9.2429	7.7067	8.2927	8.1953	8.4078	8.8032	9.0145	8.0265	8.0254	8.403	8.1578	10.175	8.0789	9.8335	9.3018	7.9057	9.4271	8.9353	8.3626	8.0227
WISP3	4.4664	4.6726	4.8554	3.5666	4.4319	5.1667	4.8097	4.8743	4.2155	4.084	3.9429	5.1849	4.1691	5.6037	5.0898	0	4.8426	4.5555	5.095	4.9388	4.9409	5.0547	4.249	5.5679	4.74	5.013	4.824	5.2767	5.7778	6.2738	4.0796	4.0735	5.4017	4.065	4.5455	4.7237	4.572	5.05	4.6212	3.6098	4.3684	3.561	3.8186	3.4812	5.6242	5.8563	4.0909	4.1915	4.3024
NAPEPLD	10.4497	10.447	10.2037	10.8594	9.2271	9.628	10.0363	10.2591	10.4738	9.9251	10.9748	10.0245	9.7679	10.5674	9.9847	9.12	10.3043	10.5295	10.639	10.3613	10.5521	10.6467	10.1958	10.4025	9.5276	10.3155	10.6542	10.0535	10.4231	9.8871	11.3263	10.7166	10.4319	9.7765	9.7389	9.7504	10.1762	10.032	10.4623	10.5365	9.9379	10.3328	10.4825	9.9976	10.5307	10.5942	9.8302	10.3146	10.5139
TLE4	8.9465	8.8039	9.3151	8.3094	9.1342	8.9463	8.9162	8.8258	8.5962	8.3365	8.8491	9.1807	8.9898	8.7252	8.8502	7.4471	9.0652	8.8358	8.6977	9.0364	8.7798	8.5942	8.7442	8.9622	8.7201	8.8154	8.5108	9.0246	9.0538	8.941	8.7951	8.5369	8.6145	9.1691	8.8406	8.4959	8.7358	8.7623	8.7519	8.3776	8.7226	9.103	8.6289	8.6974	8.6411	8.6832	8.3884	8.8541	8.7123
SPTA1	0.7889	0.4941	0	0.41	1.2463	2.0131	0	0	0.7564	0.7477	1.0555	0	0	0	0.6463	1.6805	0.774	0	0	0.9117	1.2856	0.7535	0.4024	0.3466	0	0.6956	0.3075	0.6907	1.1184	1.8392	2.0061	0	0	0.6255	0.2937	0	0	5.5134	0	0.3911	0.5431	0.4196	0.6082	0	0.4358	0	0.9385	0.407	1.6418
PLP1	3.228	4.7621	4.1353	2.1001	9.3067	1.3325	6.5933	5.627	4.3434	0.7477	2.6763	4.2092	6.7424	5.783	3.1555	0.7951	4.652	4.4925	4.8316	4.286	3.6441	5.2989	4.7578	4.2829	2.652	4.0703	2.7447	3.0111	5.6658	4.8758	4.0796	3.7435	3.9572	6.0936	2.6306	3.1239	3.4088	7.568	3.149	1.9268	6.012	2.3366	6.0449	1.9061	4.1065	5.3136	3.5849	4.6504	3.3489
CDC6	3.387	2.833	3.5108	3.6445	4.3371	5.6966	5.5031	4.3446	3.4128	4.3947	3.3201	4.1174	4.5261	2.4608	3.8358	5.2387	3.251	2.8273	3.2164	3.159	3.1157	3.095	3.8906	4.2626	4.0136	3.1284	3.5765	3.9761	3.7328	4.346	3.8519	4.4367	4.3557	5.2023	4.2005	3.2669	3.1035	8.4152	2.7127	5.1522	3.4668	3.3384	4.5576	4.2583	2.2869	4.5239	3.7414	3.3854	3.9858
CLEC5A	2.9165	3.5383	4.2629	2.8572	5.1696	5.8277	6.0424	4.7137	3.2128	2.4368	3.2123	5.3008	5.9665	2.7639	3.6535	7.407	4.3594	3.3759	3.5069	5.5673	3.9428	4.5628	3.5379	4.8153	4.163	3.8085	1.9453	5.5842	3.9669	4.1763	3.3293	3.4113	2.9421	5.6392	3.3586	1.4936	2.8229	2.9119	2.9033	4.4086	3.6876	4.315	6.3532	4.0102	3.0717	2.3761	3.2791	4.1655	3.9533
TRIM36	4.1489	3.1308	4.0245	3.526	5.7687	4.1145	3.9804	4.8994	3.6292	2.8976	3.5141	4.2674	4.3747	3.498	4.1199	8.0068	3.4516	3.6697	3.1336	4.286	4.0718	3.9452	3.4128	4.557	3.847	3.7763	4.0185	4.2566	3.374	4.1504	2.757	3.7801	3.0971	4.3215	3.2936	2.8789	2.6001	4.9598	3.542	3.0828	3.7378	3.1862	4.8211	3.9345	3.4431	3.8352	3.0588	3.5145	3.8152
C10orf10	9.2642	9.6301	11.2545	9.1041	13.2386	11.1538	12.2944	11.4387	8.8956	11.5107	9.2895	10.9109	11.6974	10.7596	11.266	11.2567	9.6045	9.5354	10.5722	11.5028	10.4849	11.0686	9.8374	10.2007	10.1675	10.1756	9.6766	10.6029	9.831	13.1112	10.3744	9.1375	9.9787	11.8577	10.7995	10.4542	9.6484	9.6729	9.8721	10.421	11.7361	10.1743	11.1664	10.4298	9.3063	10.2906	11.0475	9.5059	11.2806
SRPX2	5.897	5.0016	6.9934	7.9894	7.4507	7.3989	8.4765	7.335	5.7477	7.6872	5.1647	6.7935	6.8324	5.5453	6.9661	8.8214	6.5106	5.2677	4.8832	6.7302	5.5695	5.6744	5.9494	6.5231	7.5875	6.9322	7.3129	7.4519	6.0945	7.3092	8.7781	5.5795	6.5002	7.9568	7.5766	6.7075	4.7454	4.9363	4.8926	9.2475	6.3315	8.4899	7.2026	4.9774	4.6633	7.2336	5.5064	5.6776	7.1245
NAT2	4.2069	5.2228	2.8429	5.1098	3.1523	4.2064	4.8463	5.3086	5.1483	3.4393	4.8238	3.5423	3.9293	4.9952	4.8281	3.9038	3.404	3.5007	4.2974	4.1008	4.9182	4.7944	4.1738	5.0103	3.9818	4.173	4.602	3.7313	3.6678	4.0132	4.5873	4.3901	5.2335	4.505	4.997	5.1125	3.8749	3.4647	5.415	4.5874	4.962	4.4769	5.4246	4.6385	4.7029	3.9374	5.5773	4.5335	4.2498
SMOC1	5.5274	5.7789	6.2977	6.585	8.3603	4.7448	9.4612	6.736	6.1135	5.3718	3.9088	6.9526	7.8578	6.1659	6.0624	9.8609	6.0044	4.6393	5.7236	5.5402	6.349	6.0176	5.0794	5.7464	6.282	7.2049	7.2102	6.1807	6.7011	7.652	7.5862	4.6296	6.0843	7.2772	5.9742	7.5017	6.4273	7.305	5.0008	8.6908	7.5682	7.0442	4.0186	4.67	5.808	5.035	6.0953	5.1382	6.0981
TMIE	5.3586	5.1583	5.7627	4.6995	5.6256	5.1514	4.4055	4.5646	4.8878	4.1952	3.9763	4.9914	5.4497	4.9358	4.5081	1.8372	5.8967	5.651	5.5746	4.9388	5.1885	4.3848	5.6775	5.8245	5.3758	4.9127	4.836	4.6932	5.5443	5.2624	4.4492	4.6495	5.0175	4.4344	3.9283	4.8876	5.3928	6.2249	4.8699	4.3437	5.7797	4.4548	3.7072	3.9602	5.4016	4.8019	4.9444	5.5629	4.8715
FAIM2	4.6023	5.5338	5.6645	4.6995	8.7268	5.1359	7.9224	6.5542	5.2168	5.5392	5.0283	6.1952	7.1259	3.7256	5.4668	2.3344	5.7038	4.4967	2.5022	7.7727	4.264	4.5203	3.1243	6.9289	6.1664	5.811	6.1516	6.5265	4.7733	5.8348	7.3102	3.8846	3.6912	7.8725	5.3322	3.7287	4.4768	4.6494	4.6481	7.4465	4.919	6.5099	7.3114	4.1508	3.8484	6.7947	3.4702	5.2034	5.3175
FAIM3	5.6134	5.1909	7.7671	3.7184	7.6671	7.9228	6.7978	6.1345	4.2639	5.6539	4.2733	7.7803	7.5445	3.9074	5.6383	7.0808	5.2827	4.3715	3.9556	7.5725	4.6566	7.0064	5.8131	7.6708	5.9294	4.9612	4.1124	8.2164	5.8643	7.6347	4.2762	4.5681	4.9648	7.6563	6.2545	4.9822	4.0614	5.9944	4.8536	5.0752	6.0222	5.0331	8.2714	6.2558	5.1381	5.5391	5.9509	5.4788	5.4477
NR4A1	13.7549	11.182	12.3784	14.1498	13.2589	9.8567	13.1278	12.032	12.3662	13.5952	11.1444	13.2645	13.532	13.2066	11.8903	9.0725	13.403	13.5697	12.4696	12.4211	11.1438	11.3676	13.889	12.4665	14.0494	12.9577	14.6465	10.8922	13.8303	12.8551	12.1335	9.8064	12.7504	11.5519	14.001	13.7071	14.0475	13.3674	13.0807	13.3636	12.5206	13.466	10.1354	11.9632	10.7323	11.8188	11.5049	13.4255	14.4234
ZNF385D	6.2123	6.1296	4.5297	6.0391	5.6156	5.4051	6.2616	6.8723	5.1056	5.299	4.8952	4.2674	5.8218	6.0997	5.8314	5.6617	6.0591	5.3363	5.9339	4.868	5.5401	4.604	5.0517	4.6535	5.4239	6.344	6.6484	4.431	5.992	5.1226	6.1925	6.0682	6.3019	5.9105	6.8904	6.4769	6.2467	5.2724	5.4763	6.2779	5.5314	7.1543	5.3708	5.9415	5.6447	4.1224	5.9207	5.3831	6.4872
SDC1	12.8333	12.5901	11.3824	12.6671	11.3734	11.5982	13.5013	12.7252	12.5866	13.4275	13.3238	11.8193	12.8592	13.1363	12.9121	13.9516	11.9848	12.8407	12.9892	12.2418	13.2091	13.2428	13.4365	12.9089	14.0946	12.8251	13.2479	12.791	12.5001	12.574	13.0242	13.6044	13.0535	11.3919	13.171	13.0962	12.4201	12.3326	13.421	13.5517	12.3697	13.0819	12.644	13.0915	12.681	13.7691	13.8425	12.7112	12.7304
MFSD6L	6.4042	6.2428	6.6961	7.3809	6.3387	6.8295	6.6922	6.7464	6.4168	8.3105	6.0141	6.5691	7.2831	5.9724	7.3897	0.4516	6.4533	6.0589	5.9582	5.7905	5.5101	5.6351	6.1523	6.4079	7.5003	7.0816	7.805	5.9917	6.0945	6.4649	7.127	6.7921	6.3945	6.3835	7.3949	7.1143	6.5725	6.3456	6.2912	7.5556	7.5854	7.3845	6.0789	7.9352	6.4323	5.651	7.0749	6.0833	6.5913
SDC3	10.3068	9.8719	10.6314	9.8783	11.5549	10.8924	10.8559	10.0209	9.4078	11.123	9.3052	11.0594	11.359	9.5361	9.8147	11.3057	10.4735	9.8801	9.6257	10.4967	9.3526	9.5361	10.141	10.2133	9.6204	9.9538	9.6263	10.37	10.2443	10.9959	9.661	8.9024	9.8221	11.0492	9.9831	9.5998	9.806	10.2249	9.617	9.7112	10.0989	9.6627	10.3178	10.3317	9.9431	9.9108	10.4589	10.0145	9.9371
KIAA2022	7.8471	7.8072	7.7751	7.8002	7.6462	6.7755	8.0058	8.5296	8.4012	7.6848	7.8387	7.4498	8.2656	8.1177	8.3077	2.7035	7.8521	7.9769	7.7349	7.9252	6.3147	6.332	6.8479	7.5533	7.6266	8.5433	7.0718	7.0354	7.6188	7.2277	7.809	7.9732	8.2124	7.351	8.1191	6.9807	7.6798	7.5982	8.0212	7.5168	7.1888	8.6942	6.8625	8.3047	7.8361	7.165	7.6758	7.0301	8.2557
PGM5P2	3.0493	3.5881	3.4691	4.2289	4.9944	3.1653	5.396	4.3984	3.5033	4.5699	3.0958	2.9004	3.9722	2.4608	4.9385	2.6197	2.7399	3.1657	2.3638	3.496	2.2733	3.3098	3.7936	3.6641	4.0136	4.0161	3.1049	3.4766	3.5284	4.5971	4.9873	2.9792	3.4439	3.6936	4.3676	4.5667	3.2642	4.0498	3.2922	4.4908	3.6876	4.5823	3.5864	5.4278	2.1787	3.6866	3.0588	3.9081	4.3779
GRIA2	3.283	2.9134	3.0267	1.2109	5.9873	2.0131	5.5031	3.4985	2.7036	0.4218	3.9429	2.5716	5.1285	5.5049	1.5742	0	3.6277	4.4355	3.9066	3.6725	2.2733	3.095	2.281	2.4896	1.7935	3.8709	1.5365	2.836	4.3449	3.7275	2.8143	2.6239	3.0971	4.1989	1.6003	3.8698	3.9712	2.9119	3.9403	1.8036	4.2347	1.0091	3.5864	1.9061	2.8776	4.0633	2.0732	3.0302	2.3898
SIGLEC1	5.897	6.4658	6.8944	2.9825	7.0746	6.735	8.4925	5.3994	4.075	6.2096	5.651	7.8831	6.0388	4.389	6.7138	8.5974	6.9523	5.9427	5.095	8.0082	6.0691	6.9027	6.7735	6.7402	4.3981	3.448	2.1903	5.9277	7.1802	7.5415	5.0602	7.3347	5.7522	7.5353	4.5455	3.5723	3.8749	4.8385	4.9149	3.495	4.1629	2.5176	7.5154	3.1201	7.2274	6.9778	6.8412	5.9902	5.9159
ACAA1	12.3014	12.4919	11.2656	10.595	10.3464	11.2111	10.977	12.0463	12.2681	10.9083	12.3592	11.718	10.4361	12.5847	11.2512	10.2102	12.4365	12.2461	12.3113	12.1348	13.3626	13.4229	12.6587	12.3556	11.1551	11.2301	10.6162	11.9554	12.1815	11.7787	10.5856	11.4011	11.5998	11.3282	10.6729	10.9021	12.2976	12.2085	12.6794	10.9842	11.4049	10.3732	12.5351	10.9334	12.8181	12.8225	11.5142	12.6656	11.3931
SIPA1L2	9.787	8.8105	9.6707	8.3376	9.4056	9.2834	8.7915	9.3794	8.7828	8.5091	8.8241	9.8238	9.1359	8.9446	8.3902	10.6564	9.973	9.0754	8.8865	9.6026	8.7719	8.2057	8.77	9.3605	8.1333	8.8164	8.06	9.5832	9.288	9.7278	8.4405	8.1774	8.5342	9.4022	8.7322	8.3267	8.9968	9.5362	8.8317	7.6232	8.5713	8.4556	9.1966	8.8077	8.6664	8.2702	8.3525	9.1817	8.6754
LTBP4	10.8229	11.239	11.1914	10.2928	12.8401	10.7448	12.2475	9.9086	10.5513	10.0481	10.6622	12.0142	11.8408	9.996	10.6697	9.6839	11.8226	11.6725	10.4956	11.837	10.6114	10.5231	11.5789	11.0656	9.3373	10.7957	9.3366	11.6017	11.5399	11.9738	10.6468	9.3699	10.4042	11.3831	10.2074	10.1623	11.6593	10.8811	11.1974	9.3481	10.4069	10.0295	10.7643	8.3588	9.926	11.3108	10.1788	11.0706	11.0564
PLA2G4A	7.6882	6.8292	7.773	9.0981	8.1638	7.6649	8.7473	8.3636	7.4825	7.9885	7.2375	8.1651	8.0525	7.9362	8.3307	5.2527	8.0074	7.6293	6.9942	8.6926	7.415	7.5083	8.2218	8.4688	8.2514	8.1583	8.7485	7.8687	7.3861	8.2198	9.8763	7.5541	8.076	8.3393	8.4543	7.8471	7.2128	8.1143	6.8441	9.6527	8.1793	9.2072	9.1061	7.0602	6.9998	7.7419	6.5691	7.8823	8.397
PLA2G4F	9.0049	9.394	9.0849	9.3823	8.7727	8.3143	9.3219	9.2134	9.4617	9.0936	9.3849	9.5367	9.2283	9.0253	10.2278	0	9.6518	9.3633	9.3	9.0817	8.7814	8.5657	9.2863	8.8003	9.5865	8.9961	8.9969	8.4363	9.7092	9.3408	9.2335	9.6062	8.876	7.8146	9.3122	8.834	9.8581	10.1312	9.7702	9.065	9.6797	9.0461	8.2949	10.53	9.6552	9.035	8.7357	9.3489	9.6624
PLA2G4D	0.4477	0	0.9818	0	0	0	0	0	0	0	0	0	0	0	0.359	1.9784	0.774	0.5548	0	0	0	0	0	0.6258	0	0.3893	0.3075	0	1.1184	0	0	0	0	0	0.2937	0	1.0091	2.1744	0.5489	0	0	0	0	0.3503	0.4358	0.7643	0	0	0.4366
CMTM3	8.0783	7.9306	9.0719	7.8129	9.5273	9.5498	8.8669	8.3613	7.5477	7.7881	7.3079	9.1482	9.0734	7.6383	8.3719	10.7222	8.4156	7.8997	7.7661	8.6689	7.9164	8.2024	8.607	8.8521	7.4372	7.6914	7.4854	8.8397	8.1781	8.9085	8.3729	7.5751	8.0822	9.5038	7.6976	8.2231	7.9723	8.3434	7.4442	8.0785	8.3014	7.8341	9.2853	6.8041	7.7701	8.0406	8.2057	8.8336	8.0049
CMTM4	12.2353	12.4936	11.8152	12.3822	10.8515	11.672	12.3076	12.7712	12.9479	11.7051	12.6008	11.5499	11.7843	12.7057	12.7332	11.1434	12.1633	12.5895	12.5114	12.2061	11.9214	11.4667	12.0566	11.7636	12.4259	12.7376	12.4704	11.5602	12.2396	11.406	12.4769	13.0581	12.642	11.1463	12.3182	12.0976	12.516	12.3136	12.4669	12.0868	11.6468	12.837	11.5537	12.3517	12.4451	11.9994	12.2899	11.6921	12.8572
COL11A1	3.387	2.4574	4.2629	2.2066	4.1266	4.6606	3.5629	1.8381	1.9097	1.4318	3.0338	4.2092	2.2245	1.5513	1.2706	6.0133	3.7083	3.5592	2.5022	4.4883	1.9544	2.1471	2.281	3.9694	0.7695	2.14	1.1296	5.2652	2.1741	3.4999	1.4036	1.0235	2.5707	4.7282	0.5376	1.2399	2.0136	3.7058	2.7127	3.3703	2.6971	1.5972	2.7588	1.5477	2.8776	2.72	0.9385	3.8764	1.9364
COL11A2	4.7462	3.1965	4.3574	2.2066	3.0364	3.1029	1.8173	1.8381	3.7074	1.0134	3.6443	4.6196	2.8931	2.8946	1.8248	2.2252	4.479	4.4355	4.5735	2.6526	3.404	2.3548	4.0671	4.2	1.4656	2.4161	1.65	3.4766	5.4701	6.2918	1.9041	0.7557	3.4048	1.394	2.0569	2.9653	3.6016	5.2536	3.2224	0.9517	3.3422	1.8878	3.2311	1.2473	2.57	2.9329	2.7986	3.2437	2.5724
SLC17A8	1.0647	1.605	3.1897	1.8599	2.9104	3.9111	2.3123	3.6542	1.0242	1.4318	0.7816	2.5716	3.4118	0.7169	1.4304	0	1.9412	0.9546	1.3534	0.9117	0.5649	1.2459	2.4603	1.7841	2.3863	2.238	1.5365	2.836	0.6649	3.0725	2.8143	1.7697	1.2947	4.4344	2.4635	1.7092	1.0091	1.0029	0	6.4826	2.6971	4.5618	3.6481	2.2772	0.7702	1.9238	2.481	1.8508	1.0429
HEPACAM2	9.7959	8.8897	9.8036	9.0806	7.6338	8.414	7.6878	8.7073	8.6689	9.6247	9.1022	9.6841	8.163	8.8532	9.9469	0	10.2708	9.0729	9.0868	8.7684	9.1905	9.256	9.6288	9.7362	9.9081	8.7484	9.5974	8.2481	9.4693	8.8939	7.9597	9.4537	8.4395	6.8653	9.2472	8.4628	9.6799	10.4077	9.4909	9.1725	9.7349	8.8288	8.2509	9.4677	9.2168	7.6395	7.4258	9.3894	8.9891
SLC15A3	7.765	7.7833	8.2627	8.2437	8.7896	8.5561	8.7522	7.7327	7.7461	8.5436	6.9577	8.6898	8.4737	7.5219	8.3345	10.0513	7.963	7.9082	7.295	8.4256	7.1193	7.5565	8.1204	8.0614	8.2057	7.8037	8.0077	8.0434	8.078	8.7523	8.4393	8.1338	7.6425	8.6335	8.235	8.1396	7.6905	7.7097	7.421	7.8089	7.8426	8.1302	8.5584	7.4932	8.1758	7.6571	8.4407	7.9768	8.1961
TUBA3C	0.4477	0	0	0	0.4256	0	0	0	0	0	0	0	0	0	0	7.1513	0	0	0	0	0	0	0	0	0	0.3893	0	0	0	0.403	0	0	0	0	0.2937	0	0	2.3266	0	0	0.5431	0.4196	0.6082	0	0	0	0	0	0
TUBA3E	0	0	0.9818	0.41	0.4256	0	0.4442	0.3306	0.4272	0	0	0	0	0.7169	0	10.082	0	0	0	0	0	1.2459	0	0	0	0	0.3075	0	0	0.7176	0	0	0.3682	0	0	0.54	0	1.0029	0	0.3911	0	0.4196	0.6082	0.3503	0	0.4322	0	0.407	0.7713
ZNF676	5.709	5.3726	5.0089	4.8386	5.1833	4.8811	4.9676	5.5096	5.7102	5.7988	5.3285	5.1697	5.323	4.8738	6.5582	2.4359	5.9223	5.5821	6.2413	5.8357	3.4679	3.6622	4.0671	4.9226	5.2478	6.2236	5.2772	3.8281	5.4314	4.5182	4.9747	5.548	5.6135	5.1591	6.4016	5.3717	5.7043	5.3632	5.2317	4.9048	6.4418	5.7458	3.764	6.3635	5.9872	4.3861	5.0678	5.5629	6.3439
LAD1	10.8422	10.5179	10.8911	10.3655	9.9966	11.3843	10.2912	10.3713	10.5147	11.1476	10.8399	10.9312	10.7484	11.061	9.7323	4.4563	10.5213	10.0958	10.9309	10.1677	11.2139	10.4528	10.7624	10.574	11.0262	10.5856	10.3825	10.9284	10.0436	10.2517	10.0709	10.6327	10.6218	10.7235	10.4974	10.2106	10.5679	10.5478	11.1971	10.7053	10.5763	9.7815	10.1719	11.232	10.7814	10.9066	10.6773	10.5848	10.7098
CCDC13	4.9804	5.5715	4.9645	6.4827	5.0847	5.4683	6.089	5.8687	5.6221	6.1556	4.8238	5.0423	5.4797	5.308	6.3085	1.8372	5.1032	5.4334	5.3728	5.2147	4.9632	5.1691	4.7578	5.0814	5.9695	5.811	6.3621	5.0005	5.992	5.2005	5.8247	4.9358	6.2199	5.3439	5.8943	5.7458	5.4607	5.6495	5.2668	6.6926	5.906	5.9876	4.9244	6.0944	5.4948	5.949	6.0758	5.3257	6.4585
CCDC18	3.5749	3.7718	4.0245	3.4842	4.4321	4.4004	4.1658	3.2478	3.5465	3.297	3.7636	3.8771	3.6936	3.5779	3.8358	4.527	3.8213	2.3844	4.0934	4.632	2.8541	3.2064	2.5423	4.1121	2.8053	3.3637	4.0806	4.3025	3.9669	3.6182	3.708	4.2921	3.4439	4.4701	3.5092	4.3271	3.5401	5.96	2.7137	3.75	4.4611	4.562	3.0603	3.9345	3.2427	3.5641	3.7414	4.4499	4.0488
CCDC19	4.7065	4.1156	4.4675	4.1774	4.8126	5.0559	3.9804	5.1502	4.6901	4.323	4.1024	5.0914	4.241	3.8596	4.0963	2.2252	4.9459	4.4664	4.8832	4.3907	4.7485	4.7944	3.9816	5.1382	5.0777	4.9274	4.469	4.5866	4.7733	4.391	2.6972	4.0437	4.5109	3.6936	5.2829	4.7962	5.2075	4.4974	4.7004	4.8278	6.0222	5.4663	3.5864	5.7337	4.0766	3.6866	4.9227	5.3943	3.8152
KLRB1	4.2627	4.2763	6.2797	2.9825	7.3959	6.2145	4.5005	4.7278	2.5423	5.3114	4.1323	6.2467	5.7374	4.0397	4.2326	7.8864	4.3086	3.9579	3.3689	6.16	3.7507	6.2947	5.3872	6.8082	2.2857	3.2741	3.6049	6.6899	5.0275	7.3973	4.6828	3.5869	3.845	7.4074	3.9705	3.9983	3.1035	2.5898	3.8962	1.5201	5.2314	0.4196	8.4304	3.0259	3.6191	4.6294	5.9952	5.1646	4.4022
FLJ45983	6.398	6.4923	6.2368	7.565	5.9316	5.1044	6.6358	6.8173	6.0991	8.0545	5.9651	6.2753	6.9334	5.308	7.5308	0.4516	6.7951	6.6966	5.982	5.9291	6.4787	6.1765	5.9718	6.1783	7.1811	6.5248	7.9876	5.0812	6.4917	6.4384	7.3665	6.0902	6.0656	4.2818	6.8738	7.1096	7.4061	6.7871	6.0804	7.3561	8.1587	7.4219	6.1011	7.6094	5.808	5.5578	6.7458	6.9218	6.4815
HSD17B3	2.2138	0.8613	0.7224	0.41	0.4256	1.535	0.4442	0	0.4272	0.4218	2.4097	1.3343	0	0.7169	0.6463	1.6805	1.4725	1.7421	1.6199	1.1211	0.5649	2.1471	0.7166	0	0	0.3893	0.5609	0.6907	4.2145	0.7176	0	1.0235	0.9046	0	0.2937	0	1.0091	1.5888	0.9455	0	0.9367	0	0	0.3503	1.4666	0.7643	1.9068	3.1409	0
RBM46	0.7889	0.4941	1.7114	0.41	0.7537	1.0967	0.4442	0.5994	0.7564	0.4218	0	1.537	0.5452	1.1936	0	1.8372	0.4383	0	1.3534	1.7442	0	0.7535	0.9745	1.5365	0.4355	0.3893	0	1.507	1.1184	1.5527	0.6309	0	0	0	0	0.54	1.5971	0	1.7289	0.3911	0	1.0091	1.0348	0	0	0.7643	0	1.2038	0
ALDH1L2	5.0769	5.9601	5.8788	5.2029	7.976	6.3415	7.8087	5.4428	5.5282	4.6305	5.1207	6.1649	6.1734	5.565	6.2508	5.5754	6.0896	5.1582	5.0047	6.8636	5.0904	4.5628	4.8249	6.0303	4.536	5.2069	4.5878	6.6639	5.5801	7.0213	5.32	4.8523	5.6049	7.3219	5.1424	5.8517	5.1469	5.813	4.5374	4.6424	5.2488	6.5829	6.287	4.3583	4.9534	6.0814	5.0074	5.3139	6.2194
ALDH1L1	12.6997	13.0971	11.6463	10.4989	10.5118	11.261	11.9268	11.4705	12.7194	10.4079	13.1379	11.9328	11.0023	13.4494	11.8591	11.8715	12.3731	12.8788	13.1381	12.4045	13.2763	13.0634	13.3857	12.8391	10.4677	11.4227	10.1531	12.2338	12.6923	12.0012	10.5809	12.1354	12.3258	10.9854	10.6047	11.04	13.1005	12.555	13.4326	9.0319	11.3744	9.6409	12.2664	9.7311	13.1841	13.4646	12.2403	12.8928	11.7955
GK3P	7.4775	8.015	6.2857	5.1098	5.3135	6.0506	5.5371	6.6312	7.4629	4.1952	8.6401	6.4612	5.1285	8.0351	6.0128	3.7934	7.2502	7.7379	7.8333	7.6536	8.7704	8.4713	7.8376	7.9148	4.8847	5.858	4.9842	7.6144	7.1626	7.1804	5.1851	6.2158	7.0294	6.7609	4.9344	5.2393	7.4938	7.3721	7.8261	4.2988	5.7309	5.0026	8.2029	4.6543	7.8582	8.0233	6.1522	7.8192	6.1987
GNG7	9.3528	10.0211	8.8823	9.7387	8.672	8.6613	9.8378	9.4464	10.1855	9.3205	9.0156	8.7096	9.291	9.6958	9.5728	8.8108	9.1196	9.8686	9.5912	9.1763	9.1264	8.9627	9.5355	8.7411	8.5311	9.9438	9.7425	8.752	9.396	8.8052	10.199	9.9554	9.9141	7.9282	9.498	10.5806	10.247	9.4067	9.8541	9.7633	9.8643	10.2885	8.1533	9.0506	9.5015	8.7123	9.5211	9.4309	10.4164
GNG4	4.2069	6.0869	5.8547	2.8572	5.6256	5.1667	5.0949	5.5889	4.6109	4.6106	3.8739	3.2852	4.5546	3.5779	4.3371	2.1071	4.3342	4.1981	2.7447	4.5071	4.7485	4.864	4.0107	4.5735	4.8498	3.8401	4.0602	5.8142	7.3911	7.2645	3.4059	2.7766	3.8739	6.1498	5.6631	3.9983	4.4096	6.6782	3.3589	4.8745	3.0554	4.315	5.1961	3.7986	4.0462	6.3396	3.837	4.0282	3.1904
VIT	3.228	2.2251	2.8429	2.9212	8.476	0	4.3808	3.0376	2.1527	1.2377	1.2856	2.3741	3.5312	1.5513	1.4304	1.3047	3.892	3.7723	1.3534	0.3716	2.4096	0.7535	0.9745	3.1932	2.8053	2.7837	4.0185	0.6907	1.7407	2.7657	2.1014	2.0351	1.7334	0.6255	0.9284	0	2.7158	3.7602	1.5119	2.5806	2.5917	0.7443	0.6082	0	1.9343	2.0509	3.3457	3.3397	2.1808
RAB19	4.5805	5.4821	5.3218	5.4289	4.7217	5.728	5.4083	5.3817	5.4278	5.7988	4.0719	4.9207	5.4497	3.9821	5.2696	4.5723	4.3342	4.744	4.1366	4.4501	4.1517	4.0682	4.5358	4.1121	5.8513	6.0658	5.7224	4.7102	3.6678	3.9841	5.4614	5.8271	5.6135	4.4701	5.3642	4.7962	4.2651	4.0054	4.5659	5.8574	4.962	6.2144	3.5864	5.8063	4.7223	4.6089	5.5064	4.8429	5.7362
SLC17A4	7.0603	6.9768	6.0931	0.729	5.9873	6.6283	4.6938	4.8227	5.3928	2.4368	7.46	6.7786	4.6099	6.7784	3.5529	8.2013	6.219	6.2753	6.9344	6.9552	7.3739	6.991	6.3009	6.8325	1.6389	3.8709	0.3075	7.2427	7.1085	6.1808	2.2749	5.2805	5.32	5.3049	1.3677	2.6888	5.4607	6.0391	6.2479	0.6984	4.2693	0	6.869	1.2473	6.6506	7.8873	4.9657	6.8944	5.1408
CCNE2	3.1842	2.5678	3.8341	2.795	3.6319	4.4125	4.9401	3.7687	3.1037	3.2499	3.0338	4.097	3.2837	3.0178	3.6577	4.8781	3.631	2.8349	2.8522	3.6518	2.7664	3.5876	3.5052	3.3199	2.8914	3.2843	3.2016	3.644	3.4625	3.8947	3.378	3.1739	3.3392	4.201	3.6844	3.2107	2.4743	6.5499	1.9281	3.4571	3.1536	3.357	4.2089	2.7605	3.1402	2.9993	2.4834	3.2997	3.25
MAGEL2	3.6605	3.3775	3.0831	3.6061	3.8111	3.5859	2.759	1.9385	2.7036	2.1361	2.6763	3.5423	2.3597	3.1249	2.5368	3.8679	2.8856	4.2345	2.8522	3.9166	2.8541	1.2459	3.227	2.9102	2.0605	3.0764	3.5178	3.0111	3.5284	3.3253	3.6774	1.6162	2.2566	3.1039	2.0569	1.7092	3.6016	4.1754	2.6071	2.8534	2.3544	3.075	1.8567	2.5038	3.2955	2.9974	2.0732	3.0866	3.3981
INSL3	0.4477	1.1539	0.9818	2.9825	1.4411	1.0967	1.487	1.6137	0.7564	1.4318	0	1.3343	1.7207	0.7169	0.8857	3.5883	0.4383	0	0.6026	1.3039	0.5649	2.1471	0	0.6258	0.4355	1.3499	2.5241	1.507	1.1184	0	1.5459	1.0235	1.1128	1.0603	0.7462	0.9321	0.591	0.5869	0.5489	1.8036	1.5	1.5972	1.3636	1.5477	0	0.4322	2.7986	0.724	1.0429
CLDN8	11.4903	10.6822	10.7107	12.0355	9.3082	9.6936	10.8305	11.7754	11.4401	12.0897	11.4041	10.8832	10.2249	10.9857	11.7062	0	11.4943	11.2823	11.1196	10.859	10.566	10.7089	11.4795	11.37	11.607	11.2219	12.3937	10.1019	11.3157	10.3572	11.7831	11.3679	10.9392	8.9571	11.15	11.1383	11.5446	12.0392	11.415	12.6308	11.7149	11.7991	10.9145	12.175	11.6519	10.1975	10.593	11.2155	11.2132
CLDN9	2.9844	2.2251	4.8059	4.9655	4.3124	4.3475	3.3241	4.7692	2.9162	5.631	2.2	4.2674	5.7741	3.2276	3.3678	3.4495	2.6611	3.3759	3.2947	3.159	3.0337	3.5818	3.9216	3.2355	7.9231	5.7207	8.7285	3.7965	2.8954	3.7275	4.1703	4.3662	4.1348	4.505	6.8258	8.128	2.7158	4.4318	2.493	5.1008	4.7332	5.0327	2.5159	4.3965	3.7383	4.4566	4.3397	2.9102	4.1952
CLDN4	11.0284	10.6071	12.082	12.3626	11.9069	12.1081	11.9163	12.4966	10.8434	13.3219	9.9065	11.8176	12.6553	11.208	12.0353	10.8624	11.1289	10.5926	11.0387	10.3097	10.651	10.7295	11.0383	11.2385	15.2826	11.8484	14.5427	11.8016	10.5112	11.8097	11.7732	10.9903	11.6864	12.1464	13.1407	11.6077	11.3669	11.0058	10.9956	13.2111	12.3112	11.8765	10.9263	12.6974	10.9812	11.6407	12.0189	11.2573	12.9108
CLDN6	2.096	1.397	3.5514	0.99	3.1523	3.7976	2.0859	2.2819	0.7564	2.1361	1.0555	2.9721	3.8396	0.7169	1.8248	0.7951	2.3951	2.0987	2.0393	1.7442	1.5445	1.6124	2.6198	2.4182	3.8819	2.4161	4.3895	3.7965	1.1184	1.7031	1.2457	2.5409	2.2566	4.111	3.2256	4.5941	1.8203	6.7739	1.7289	2.5035	2.5917	0.7443	1.8567	2.0082	1.2696	2.1676	2.8907	2.3885	1.7966
CLDN7	10.1854	10.0057	10.9513	11.0563	10.3141	11.2924	10.3501	11.1105	9.8993	12.0053	9.43	10.6398	11.6168	9.6211	10.849	10.5022	10.0513	9.8416	10.0329	9.6253	10.3616	10.3267	10.0887	10.4321	12.4419	10.727	12.1556	10.1918	9.8928	10.3497	10.6944	10.6511	10.3849	10.5734	11.261	10.9442	10.4621	10.1143	9.8848	11.4053	11.6121	10.6023	10.283	11.9189	10.2995	10.3689	11.1244	10.1402	10.6883
C6orf168	6.5059	6.3186	5.7969	6.9148	6.8269	6.0424	6.4097	7.4112	6.762	6.0707	6.4535	6.1261	6.271	6.6269	6.4643	2.9291	5.5808	6.0072	6.2994	5.6113	5.3327	4.6832	5.8484	6.1674	6.282	6.8416	6.1224	6.5691	6.1785	5.4335	6.9937	7.5057	7.1316	6.1933	6.74	6.8675	6.2467	6.2441	6.1097	7.0689	6.7543	7.1679	5.7953	6.6067	6.1465	5.5254	7.0402	6.4434	7.2571
UQCRFS1	11.4738	11.7902	11.33	11.7878	10.8571	11.2768	11.3794	12.5442	11.6559	11.707	11.6286	11.2511	11.5152	11.562	12.0825	10.6501	11.5351	11.7107	11.7694	11.4225	12.0439	12.1239	11.6095	11.8081	12.392	12.0043	12.0278	11.4516	11.8744	11.5099	11.9088	12.6918	11.9319	10.875	11.7502	11.7955	11.8237	11.6106	11.6852	12.4386	11.9365	11.6453	11.8286	11.9715	11.976	11.7877	11.9599	11.8153	11.8061
CYTL1	2.6075	2.9134	3.5908	3.4842	4.6447	3.0377	4.9169	4.1698	2.778	4.3473	2.7553	3.8393	4.1318	3.0143	3.5529	5.7531	3.9594	3.1657	1.8448	3.3786	3.9871	3.6622	3.7597	3.3163	3.2413	3.0764	2.3997	3.4766	2.35	4.0417	2.757	2.7023	4.0102	3.4287	3.5926	2.6888	1.8203	4.6494	3.2922	2.7899	3.6354	2.8903	4.5576	2.0082	2.9452	4.8551	2.5948	4.0567	3.5797
KIAA0114	9.6925	9.8497	9.6446	10.0648	9.2655	9.7186	9.6518	10.1553	10.0709	10.0453	9.5866	9.3441	9.7337	9.9001	10.271	7.0062	9.8045	9.953	9.7969	9.3578	10.1306	10.0785	9.8531	9.9647	10.2541	9.9699	10.487	9.8357	9.994	9.421	9.9116	10.3066	10.063	8.8543	10.1034	10.8276	10.2409	9.9066	9.7831	10.345	10.5484	10.0942	9.7786	10.5878	9.7151	9.9897	10.4237	9.8657	9.8297
IRF1	9.4015	8.8645	10.1282	9.1978	9.4656	10.0431	9.1387	10.302	8.8477	10.0411	8.6449	10.1322	9.9338	9.0637	9.6382	10.0485	9.5917	9.1087	8.9986	9.28	9.1651	9.1982	9.0744	9.4924	10.6649	9.0966	9.8382	10	8.9749	9.4166	9.674	8.9898	9.2769	9.8876	9.6285	9.6264	9.1253	9.154	8.6455	9.5521	9.7323	9.6222	9.199	10	9.1275	9.283	9.382	9.5861	10.78
IRF7	7.2687	6.5563	7.0546	6.9187	7.2474	8.1174	7.6416	7.2521	6.2891	7.9133	6.038	7.4654	7.5782	5.1858	7.1176	8.0831	7.2058	6.6569	6.3914	6.8636	7.0635	7.5617	7.2888	6.6018	7.9042	7.3324	6.9016	7.5521	7.0963	7.6543	7.1771	7.1442	6.8556	6.95	7.7424	7.4084	6.9369	7.0001	6.0705	6.8371	7.5751	6.5778	6.5274	7.6135	6.7438	6.904	8.7905	7.2743	6.8116
IRF6	9.9051	9.5027	9.8156	9.9264	8.9423	9.3537	9.3437	9.6557	9.5218	9.695	9.4975	9.4475	9.5967	9.8057	9.9703	6.3552	9.9258	9.5263	10.0429	9.614	9.4258	9.1486	9.3121	9.227	9.7845	9.6577	10.0579	9.5534	9.3463	9.5161	9.3599	9.5642	9.6662	9.4376	9.9711	8.9734	9.9092	9.5401	9.8183	9.2527	9.6756	9.5957	9.2056	9.6672	9.9017	9.5625	9.0877	9.6964	9.8777
IRF4	4.3425	3.1965	4.8554	1.8599	5.9153	6.4074	5.4083	2.8951	3.0422	2.7597	3.0958	6.0117	6.4784	2.4608	3.5529	5.3469	3.5856	2.9196	2.0393	6.52	2.9467	4.6832	3.1766	5.2861	5.3132	3.0224	2.3332	5.3437	4.0711	5.0957	3.9057	3.1567	3.2809	5.0918	3.3586	1.8968	1.0091	7.2537	2.7127	2.1456	1.7161	1.0091	5.6064	2.193	3.6997	4.7087	5.1445	3.2925	4.9059
C6orf41	3.0493	2.6574	3.1897	3.7184	2.4489	2.9694	3.2163	2.9442	2.9162	3.7617	2.3087	2.4763	3.744	3.0143	2.8511	4.4563	2.2943	2.6228	2.3638	2.5111	2.6489	2.6976	1.9617	2.2636	3.6983	3.2272	3.2915	2.4868	3.0046	3.2294	3.7673	4.3901	3.5551	3.1922	4.3357	4.3906	2.6001	2.9119	2.8112	4.2045	3.9231	3.476	1.6311	3.8817	2.2869	2.7945	3.6911	2.5578	2.9477
FAM78A	6.0632	5.5082	6.3036	4.9348	7.0337	7.5672	6.6566	4.8096	5.4394	5.0848	5.4283	6.7984	6.4484	5.1339	5.0778	8.4746	6.0359	5.7798	5.4939	6.9957	5.3833	5.8562	6.0718	6.7031	4.6211	5.1324	4.2159	6.6551	5.7623	6.7888	5.2385	5.6798	5.4789	6.4566	4.9237	5.2735	4.9483	6.9006	5.7365	4.6603	4.8748	4.825	6.7685	4.4519	5.4372	5.4234	6.3353	5.758	5.5744
FAM78B	4.1489	4.1156	3.9657	4.254	4.039	3.4421	3.878	3.5628	4.242	3.5269	4.3514	3.914	3.0613	4.2495	4.2541	3.9038	4.2825	4.3046	4.0934	3.9984	4.5853	4.1261	4.0671	3.8109	3.2941	3.9012	3.6328	4.1608	4.3449	3.9241	2.9227	4.3172	3.9022	3.7529	3.4207	3.5723	4.1464	3.9123	3.6524	3.5343	3.4058	3.476	3.0603	2.8719	3.7383	4.2863	4.3397	3.9694	3.8859
CLUL1	6.6696	7.3925	6.4286	7.9362	5.6054	5.5407	7.1275	7.874	7.6528	5.4964	6.2774	4.8464	6.8497	6.3592	7.9104	1.6805	6.7096	6.9692	6.8199	7.0542	6.6606	5.6744	6.6725	6.3174	8.2194	7.6453	7.7455	6.4876	6.119	5.967	8.0415	7.7968	7.5515	6.6007	7.9304	7.4313	7.1678	6.0718	6.2567	8.6275	8.3139	7.5599	5.9745	7.838	7.3099	6.3334	5.9637	6.6401	7.7798
CLK1	10.3589	9.6632	10.4115	10.523	10.4427	9.2701	9.9276	9.5357	9.2238	9.0462	10.0092	10.2103	9.3989	10.1062	10.137	10.0543	9.9258	9.8438	10.1101	10.0843	9.9676	10.1473	8.9431	9.4996	10.04	9.522	9.834	10.183	10.7855	10.2585	9.7464	9.6144	9.2477	9.3671	10.3028	10.0715	9.9008	9.8907	9.2066	8.7885	10.9918	10.1233	8.6628	9.2237	8.4808	9.6635	9.1942	10.4922	9.7094
CLK4	8.4496	8.1435	8.6429	8.7906	8.4536	7.7689	8.1073	7.8388	7.7917	7.4969	8.3832	8.4921	7.6525	8.2937	8.2818	9.3174	8.4541	8.1393	8.4529	8.5461	8.1775	8.4685	7.2888	7.8347	7.5281	8.1723	7.7001	8.6187	9.0506	8.3916	8.414	8.4755	8.0027	7.9378	8.3622	8.4385	7.9099	7.8884	7.8053	7.1375	9.2791	8.1981	7.0397	7.673	7.713	8.0445	8.072	8.5821	7.8411
CSF2RB	7.6258	6.8344	7.5659	5.7529	8.4092	7.9281	7.8294	6.9098	5.7661	6.4858	5.923	7.8596	7.7995	6.9077	6.9952	8.1904	7.3095	6.7541	7.1759	8.1388	6.5395	7.2338	6.4464	8.1592	6.7135	6.3604	6.0976	7.545	6.8694	8.4945	6.9334	6.461	6.275	8.0365	7.0537	7.4427	5.04	7.0932	6.1097	5.5379	6.7046	6.4992	8.2384	6.222	6.4086	6.9165	6.0758	8.0672	6.8867
SGCD	6.9199	7.4476	6.7537	5.8465	9.4837	6.6172	8.0922	6.9036	6.2107	6.0263	7.406	7.3081	7.2486	7.1427	6.5966	3.8679	7.6929	7.1611	6.8526	8.7028	6.7274	6.2036	6.4832	7.2006	4.6416	6.3385	4.824	7.4264	7.3962	7.8803	5.6065	6.3739	6.3995	8.0246	4.5173	5.6316	7.266	7.2772	7.421	6.2951	6.6855	5.0766	7.7997	4.67	6.7247	7.8265	5.462	6.775	6.7032
ONECUT2	3.484	3.3775	4.2871	4.1774	4.4088	4.4513	4.013	6.3092	3.3653	4.1406	2.4097	3.9499	4.5825	3.1249	4.9518	2.4359	3.1962	2.7287	2.8522	3.2056	2.6489	2.9743	2.0761	3.6641	6.1664	5.6061	3.3599	3.308	3.5284	3.2294	4.8292	4.4818	4.6001	4.1556	5.6695	4.3906	3.1861	6.5293	2.9899	4.9779	3.6354	5.5725	3.7072	5.4092	2.2869	2.72	4.0515	3.5145	5.4043
PANX2	6.447	5.5961	5.7799	4.254	4.3371	5.7985	5.3711	3.5939	6.3574	6.0924	6.216	5.4958	5.4497	5.849	5.1369	5.7132	5.8531	6.779	5.4939	6.0363	7.2339	6.3072	6.3009	5.9311	3.9492	4.8827	3.2915	5.6386	6.3745	5.5768	4.3938	4.3172	4.7787	4.6049	3.7939	4.9941	6.8635	6.5214	6.1	3.5343	5.4126	4.1872	5.4934	4.3389	6.2029	5.2751	6.4532	5.4705	5.3553
FECH	10.2068	11.8166	10.6548	11.8485	10.3615	9.9404	11.4234	11.4079	12.3849	10.88	11.5007	10.3611	11.1609	12.0379	12.2255	9.095	10.8985	11.5825	11.6847	11.1614	11.0919	11.2567	11.2172	10.5697	11.4327	11.9248	11.382	10.5536	11.786	10.3688	11.6375	11.8847	12.2372	10.1307	11.3283	11.4685	12.3002	11.1956	11.7565	11.0695	11.4085	11.2547	10.3996	11.1306	11.7618	11.3106	11.7447	11.3291	12.3596
PTPRE	7.7184	7.1403	8.0962	7.1798	8.9363	8.5356	8.1952	8.7502	7.2573	7.3211	7.2647	8.866	8.3774	7.3897	7.8374	9.6078	7.9752	7.1179	7.1862	8.7577	7.31	7.4012	7.6424	8.3716	7.6136	7.2555	6.662	8.6243	7.5971	8.0158	8.0932	7.1442	7.241	9.5682	7.4886	7.1516	6.64	7.0057	6.9826	7.5045	6.8546	7.8553	8.5563	7.2802	7.3818	7.8831	6.9681	7.8296	7.7493
ADAP1	8.9294	8.9169	8.9177	9.5855	8.7138	8.7385	9.1505	8.7948	9.1182	9.917	8.1168	8.7448	9.5146	8.1995	9.196	8.8004	8.9688	8.5081	8.5281	8.65	8.7715	8.7506	8.9899	8.4057	10.0415	9.4172	9.6875	8.4588	8.7961	8.7869	9.3952	8.98	8.8313	7.4858	9.4361	9.1999	9.1125	9.0598	8.9271	9.657	9.2178	8.9424	8.5047	9.6818	8.8398	8.9624	9.79	8.7397	9.2011
ADAP2	7.6599	7.4169	7.3673	4.9034	7.4221	7.9325	7.5585	7.1006	6.9627	6.2679	7.4629	7.6516	6.8782	7.1943	7.0939	9.0666	7.4183	7.0274	7.2066	7.9006	7.8934	7.7755	7.6354	7.7093	5.9116	6.2176	5.3795	7.6568	7.6188	7.4541	6.1761	7.1686	6.9936	7.6053	6.0251	5.758	7.018	6.9599	7.4365	5.6495	6.1297	4.7725	8.088	5.6493	7.6281	7.8176	6.6238	7.6931	6.9946
SPATA13	10.2553	10.0824	10.1467	10.3337	9.2284	9.7259	10.1385	10.249	10.3667	9.8664	10.0443	9.9766	9.9783	10.3497	10.5377	9.054	10.3731	10.3723	10.2924	10.1676	9.8911	9.1107	9.3163	9.6176	10.0757	10.5146	9.5908	9.6311	9.9424	10.0855	10.0503	9.6079	10.0438	10.0256	10.5053	8.8899	10.1794	9.8772	10.2051	8.8865	9.2589	10.7723	9.0451	9.7404	9.8779	9.3784	9.2911	9.8731	10.4399
C3orf66	2.4241	3.1308	3.6292	5.2284	3.0364	2.8978	4.0761	5.1185	4.1328	5.5807	2.3087	2.825	4.1691	2.0766	4.4346	0	3.5856	2.8273	2.5022	1.8655	2.7552	3.3098	1.3832	3.8109	5.482	5.7542	5.0373	2.7063	1.9736	3.3253	6.0203	4.9993	4.3557	5.3439	6.2212	3.5723	2.9226	0.5869	2.6071	5.6848	4.5198	5.6128	3.6481	6.8563	3.0717	4.0017	4.7368	3.2437	5.38
KLHL14	7.6311	8.2975	8.1859	9.6334	8.1324	8.0815	9.1784	10.1576	8.8074	9.4382	8.2396	7.8042	8.8287	8.3965	9.7447	5.7726	8.0252	8.0528	8.259	8.0536	6.8819	6.8861	7.6608	8.1796	9.4858	9.7483	9.6435	7.472	7.9982	7.5613	10.0001	9.5569	9.3111	8.542	9.7784	9.1521	8.2589	7.6278	8.4515	9.9328	9.1961	10.0843	7.7086	9.9684	8.3497	7.5455	8.9149	7.7157	9.0433
KLHL15	9.2996	8.5943	8.8753	9.368	8.7648	8.2348	8.8411	9.6061	9.3102	8.4246	9.0765	9.0356	9.0195	9.234	8.9065	8.4322	9.2388	9.1223	9.1249	8.9187	8.7861	8.998	9.159	9.1744	9.6904	9.0476	10.0345	9.0541	8.9619	8.6951	9.2335	8.8212	9.0498	8.7921	9.2847	9.1053	9.4847	9.1882	9.1107	9.2688	8.5093	9.3454	8.9889	8.9265	8.8161	8.7362	8.3031	8.7876	9.691
GAB3	5.9825	5.9411	6.0931	5.4289	7.3929	6.4393	6.7514	5.4598	5.4955	5.0259	5.6197	6.8033	6.0786	5.4843	5.9148	7.3818	6.0359	5.5821	5.5746	6.8672	5.0904	5.5319	5.6221	6.1891	4.3491	5.4307	4.6709	6.3746	6.4633	6.5908	5.6701	5.6701	5.783	6.7824	5.2995	5.55	5.2656	6.1856	5.1773	4.606	5.7676	5.8759	6.3807	4.5397	5.8528	5.6808	5.6581	6.3995	5.4517
TRIM69	3.228	4.5029	3.9657	4.0401	4.0936	3.3908	4.4134	3.898	4.3776	4.0797	4.0117	4.1174	4.3839	4.2495	4.1201	4.4824	3.9348	3.0883	4.5564	3.9166	2.6489	3.6622	4.0253	3.1289	4.4915	4.173	4.8118	3.9187	3.795	3.6511	4.8656	4.8694	4.5109	3.2754	4.3655	4.9311	4.3327	3.3271	3.9403	4.2286	4.319	3.9935	3.5571	3.4084	3.6997	3.7628	4.6605	4.1335	4.5612
MTOR	10.962	11.1546	10.7455	11.5809	10.4837	10.9648	11.5851	11.0892	11.4798	11.0763	11.3251	10.8118	10.99	11.3893	11.4852	10.3674	10.8177	11.0902	11.1694	11.0614	10.5998	10.2004	10.713	10.6416	11.6464	11.8598	11.731	10.5756	10.6992	10.7869	11.4995	11.6616	11.2936	10.8978	11.5772	11.3671	10.8695	10.9272	11.2477	11.4532	10.5127	12.3191	10.4129	10.8977	11.1796	10.9347	10.9137	10.7645	11.6936
ST6GAL1	13.3226	13.256	12.9035	13.9244	13.1678	12.1867	13.39	14.2523	13.0459	14.3233	13.3326	12.3085	14.2793	13.199	14.6228	11.501	13.0827	13.0038	13.1728	13.153	11.592	12.4242	12.5806	12.4782	14.1893	13.9222	14.8816	12.7514	13.287	13.1726	13.906	14.1006	13.3485	13.0426	14.7659	13.9791	12.96	12.8	12.9909	14.2633	14.4042	14.9667	12.6252	14.9186	13.4214	12.586	12.9446	12.3021	13.1824
OMG	1.0647	0.8613	1.7114	1.8599	0	0.8148	1.8173	0.3306	0	1.0134	0.7816	1.0984	0.5452	1.5513	1.5742	1.0722	1.6462	0.5548	0	1.1211	1.2856	1.2459	0	0.3466	0.4355	1.3499	1.4132	0.9419	2.35	0.7176	0.8662	1.2492	0.3682	1.0603	0.7462	1.2399	1.3329	2.1744	0.5489	0.6984	0.5431	1.0091	1.8567	0.8674	0.7702	0	0.5443	1.3947	0.7713
ITK	4.7462	4.6955	6.1	3.2045	7.487	7.0726	5.8752	4.2105	3.5033	3.4837	3.838	6.1024	5.9559	3.6536	4.166	7.2311	4.6107	3.5007	3.5069	7.0606	4.1901	7.4473	4.3434	6.3657	3.7369	2.908	2.8435	6.6014	4.7421	7.1415	3.7673	3.6673	4.3142	7.0772	3.6967	3.3334	3.5401	5.2151	4.1803	1.167	3.5814	2.2368	7.672	2.6372	4.2471	5.2751	5.2174	5.0557	4.5833
OMD	5.4089	5.5715	6.4067	4.7533	9.666	4.8242	7.6364	6.4131	5.5065	3.6094	6.3868	6.7935	6.4331	6.5095	5.4668	2.2252	6.8975	5.6644	5.695	6.7501	5.4481	6.2434	5.4416	7.7279	4.3738	5.8347	4.5878	6.3091	5.992	7.7307	6.356	5.3431	5.5433	6.1276	4.0115	5.3874	5.3928	6.2911	5.1015	7.2332	5.9914	5.1332	6.7545	1.0698	5.2223	6.6961	3.136	6.5324	5.0819
C2orf62	5.8247	6.138	5.1343	5.9575	4.8301	5.2118	5.5031	5.9187	5.7384	6.0487	5.6197	5.3688	5.1285	5.4634	6.2815	2.8578	5.4926	6.3765	5.5715	5.6791	6.0059	6.4499	5.9569	5.7966	6.1522	5.9035	5.5792	5.4386	5.4701	6.3556	4.9621	5.8531	5.9278	4.4701	6.01	6.1572	6.0065	5.8259	6.2997	5.9107	6.3067	5.6809	5.5101	6.7718	6.4672	5.916	6.5898	5.8827	5.7266
C2orf65	3.3359	5.1249	3.9353	6.9108	3.2069	3.4421	5.6346	6.5423	5.1483	7.0227	3.5588	4.0192	5.5379	4.475	7.2359	3.5883	3.404	4.1224	3.3689	3.7997	2.1226	3.4063	3.4974	3.9694	6.9863	5.9549	6.8988	3.0111	3.9669	4.1504	6.4585	5.7461	5.3095	4.7575	6.82	6.0915	4.3026	2.8123	3.3589	6.8013	6.1203	6.8383	3.8186	7.421	3.8484	4.3861	5.4008	4.1915	5.774
ZNF853	7.6469	7.841	7.8194	8.368	8.6647	8.1563	8.3451	7.2977	8.2526	8.5567	7.3403	7.913	8.5446	7.4861	7.6893	6.2477	7.885	7.7724	7.5833	7.9374	7.0479	6.6602	7.8776	7.0842	7.2955	8.0862	8.196	7.8968	7.4259	7.7241	8.3403	7.395	7.8237	8.1233	7.9634	7.8781	8.0869	7.5449	7.8172	7.4335	7.8484	7.8234	6.7685	7.4733	7.7081	7.1509	8.2862	7.3712	8.0049
NPTX2	3.0493	3.1965	4.2871	3.1521	6.4334	1.7126	4.6938	4.0403	2.0363	5.1825	2.6763	4.1486	3.1385	4.9658	2.9065	12.9792	1.9412	2.9196	3.5069	2.7814	3.5291	1.9044	1.1933	3.6009	5.388	3.2741	3.0645	3.0111	3.4533	5.5572	4.554	3.0999	2.8286	5.0918	2.7322	3.2669	1.5971	5.0056	3.0717	3.75	3.5252	2.9545	3.3095	4.0102	0	3.1184	2.7003	1.5633	2.1808
NKD1	6.4943	5.8419	6.3844	4.8386	7.3722	5.3658	6.9155	4.4159	5.7197	4.8158	5.4162	6.3778	6.0388	5.7998	4.8137	2.2252	6.5218	6.5235	5.7093	6.2794	5.07	4.8976	4.7055	5.6943	3.4878	5.5783	4.1401	5.8607	6.3947	7.0775	5.3494	5.2805	4.9781	5.9989	4.5731	5.7212	5.6471	6.8512	5.5637	5.0338	5.5736	4.9246	4.7666	2.8719	5.5172	5.3262	4.4345	6.0623	5.3553
NPTX1	6.5232	4.182	5.5187	0.99	6.7369	4.3475	3.5629	2.0323	4.8709	1.6028	4.2731	5.1697	5.3719	4.4327	2.7935	2.2252	3.4977	5.3194	5.5104	4.6988	4.1901	5.3975	5.0931	4.6535	4.3239	4.6173	3.9313	4.8853	6.0945	5.1621	1.9041	3.8506	2.6396	4.6679	2.2056	3.3969	6.3217	9.1466	4.9585	1.5201	4.6568	2.0137	4.5893	2.4321	3.8484	4.0633	2.0732	5.6022	4.1091
FLJ45340	9.0222	8.4802	8.6228	8.0208	8.7091	8.4769	9.1945	7.7414	8.3518	7.5863	8.8149	8.4314	8.5267	8.3143	8.5959	8.6245	8.5637	8.4968	8.6257	8.9214	8.5648	8.2552	7.5807	6.7871	7.1705	8.6868	7.7181	8.006	9.8486	8.108	7.8813	8.9713	8.3041	7.8692	8.5232	9.1417	8.7081	9.1195	8.5949	6.1821	8.4745	8.9291	6.7405	8.2921	8.2679	8.1999	8.7404	8.6713	8.8447
LOC647121	3.9928	3.9728	4.7548	1.7229	4.7404	4.6821	4.6531	3.3963	3.7074	3.649	3.8013	4.1486	4.0935	3.5779	3.7775	5.8845	4.0854	3.1657	4.3715	4.9388	3.6441	4.4765	3.7936	5.093	2.652	2.5745	2.8435	4.0314	4.0199	4.8437	2.5015	3.6277	3.7854	4.3215	3.0791	1.8968	3.6606	4.3978	3.9832	2.2438	3.3422	2.5176	5.913	2.5038	3.9832	4.41	3.5849	3.5945	4.0488
TPPP3	9.5151	9.1441	10.6384	6.0463	9.5839	8.9341	8.0979	6.8563	8.5345	6.8295	8.4952	9.6727	9.5012	8.0422	7.6873	8.5557	9.1011	9.9482	9.2517	8.4107	8.6619	8.9123	9.6555	9.3261	6.9539	8.453	6.531	8.9823	9.6473	10.1137	6.0858	7.5672	8.0869	7.6411	7.196	8.2209	9.7307	9.4926	8.6223	5.4584	9.5607	6.0404	7.8596	6.557	8.5746	8.0291	8.4427	9.3205	7.5543
NDRG1	14.5562	14.5484	13.9336	14.4343	13.9398	12.8368	14.2566	14.6162	14.5107	14.3075	14.4696	14.1308	14.2397	14.4709	14.7147	15.8838	14.5649	14.6117	14.7511	14.1297	14.556	14.136	14.591	14.2149	14.013	14.083	14.2297	13.8637	14.2556	14.0799	13.8951	13.955	14.2172	13.1059	14.1991	13.7442	14.6036	14.5029	14.7096	13.6719	14.3152	14.3754	13.9681	14.5741	14.3453	14.7108	13.5898	14.4724	14.4782
NDRG2	11.8025	12.3621	11.8485	12.8561	11.9635	11.0352	12.5022	12.7128	12.5388	12.2138	11.641	11.8202	12.006	12.4352	12.9803	10.3952	12.1241	12.4937	12.4086	11.7756	11.6838	11.6969	12.316	11.892	12.9023	12.7158	12.9087	11.3755	12.2216	12.0864	12.7293	12.6606	12.847	11.1686	12.8478	13.0423	12.6182	12.2084	12.2309	12.88	12.6479	12.9462	11.5142	12.2528	12.187	11.8316	12.9374	12.0923	12.7243
C13orf36	3.484	3.2594	3.9043	1.2109	3.3103	1.3325	1.9578	2.7368	1.6173	2.8303	2.4097	3.8771	1.9089	3.5779	2.0384	2.1071	5.1327	2.6228	2.6285	3.0608	3.2671	1.6124	2.3734	5.3451	2.1775	1.5154	3.3929	2.2279	4.3027	5.3562	1.6755	0.7557	2.3418	2.801	1.9764	3.9983	3.1861	5.028	0.9455	1.9268	2.0703	2.6002	2.3772	1.6774	2.3876	2.9329	0.9385	2.8463	2.9477
C13orf38	3.4305	3.8314	4.3048	2.1001	3.1523	2.8948	3.0377	4.2627	3.0809	3.1452	3.8054	3.1139	2.3571	3.4914	3.3824	2.3185	3.5546	3.0455	2.9676	3.2947	3.365	3.8106	2.6198	3.4122	2.4658	2.0349	4.4017	3.7965	4.118	3.9544	2.3545	3.2759	3.8861	3.9174	2.4295	3.6661	3.1009	4.0498	1.9983	3.6816	4.2758	3.7895	4.6109	3.9083	4.0642	4.8602	2.8907	3.8079	2.9477
ZNF469	5.9658	4.8258	4.772	2.9212	5.8737	5.7071	6.3408	3.9227	4.5054	2.8303	4.2731	5.6237	4.4971	4.8417	4.0722	7.2062	5.6126	4.9108	5.0047	5.7981	4.7225	3.6622	4.5946	4.9858	3.6585	4.173	3.3261	5.242	4.8918	5.8184	3.3293	3.4573	4.1585	5.419	4.0513	5.0545	4.572	5.415	5.2138	3.995	3.5252	3.3857	4.8476	1.0698	4.8688	4.1791	3.136	5.2901	4.725
SPATA17	6.0943	6.3186	6.1204	5.4507	5.3981	6.321	5.3068	5.3272	5.93	5.2865	6.202	5.7412	5.0305	6.4038	5.5562	1.5048	6.2326	6.8972	6.7521	6.2463	7.3905	6.1349	6.5038	6.3174	5.1794	5.3231	5.167	6.4627	5.9101	5.8828	4.6037	5.3673	5.8056	5.7452	5.0471	4.7962	6.0513	5.7471	6.2654	5.2733	6.1942	4.8077	5.9624	5.4369	5.6447	6.7856	5.5634	6.0693	5.6373
TCP11	2.6912	3.1965	5.4453	2.7199	2.9748	2.8224	2.3123	2.6208	3.745	1.2377	3.468	4.0527	3.2816	3.4134	2.9599	1.0722	3.6277	3.3759	3.1336	3.8882	2.6489	2.9743	4.9199	3.8657	1.9332	2.14	2.2635	2.8968	4.0199	3.371	2.2749	2.9792	2.0694	2.6841	1.2355	2.4698	4.0614	5.7336	2.2338	1.167	3.4668	1.5972	2.5159	2.3567	3.9832	2.0509	3.0588	4.4282	2.1808
TTPA	4.5131	4.501	3.2402	3.6819	2.6196	2.3716	2.2035	2.0323	4.0148	1.6028	5.2893	2.9721	0	4.67	3.4817	0	4.0549	4.3715	4.3715	3.7375	5.3498	5.3975	4.3434	4.3801	2.2857	3.0224	2.1132	4.9296	4.4257	3.2294	2.4299	2.6239	3.7233	2.0895	1.6003	1.4936	4.6024	3.8127	5.2317	1.167	1.5	1.2328	4.3131	1.9061	4.5592	4.7278	2.7986	5.0127	3.0741
RRN3P1	4.6023	4.4208	4.8226	4.254	5.0251	4.1458	3.7678	5.2897	4.1328	4.1952	3.2123	4.8464	4.1691	2.7639	5.2906	5.1369	5.2177	4.27	5.0278	5.3351	5.2259	5.5741	4.1738	4.4713	5.1653	4.9565	4.4534	5.2881	5.7778	4.456	4.5371	4.5039	4.8531	3.6936	5.4635	5.5075	3.4088	3.9123	3.3589	5.061	5.0641	4.9719	4.6807	4.1054	4.2201	4.7653	3.6911	5.758	4.8183
PAQR5	11.6159	12.0555	11.4965	11.9604	10.343	11.0618	11.6407	11.7016	12.0411	11.5303	12.0218	11.103	11.6655	12.1084	11.9293	9.3074	11.3954	11.6982	11.7312	11.6304	11.9744	11.691	11.4986	11.6754	11.8692	12.1718	12.1221	11.3216	11.8733	11.0947	11.8071	12.0121	12.1381	10.9303	12.2426	11.7635	11.8315	11.7181	11.8761	11.4956	11.3932	12.1347	11.3302	11.1532	11.9516	11.7501	11.4893	11.6176	12.1583
SNORD116-20	4.8037	5.0558	4.6652	5.4507	4.0688	4.3204	5.125	4.8358	5.1623	4.5904	5.4283	4.7477	3.5874	5.2111	5.1017	3.7934	4.1445	5.2321	5.0047	5.0324	4.5562	3.8795	3.9216	4.1785	5.1221	5.3671	5.2683	4.1608	5.5623	4.2515	4.8972	5.1468	5.2446	4.6049	5.316	4.4215	5.1674	3.5288	5.0008	4.2988	4.5198	5.4216	4.0645	4.0586	5.3895	4.5018	4.2729	4.7758	5.2386
CYBB	8.1392	8.8171	9.0214	7.3229	9.1012	10.1788	10.3739	8.495	7.8914	7.8232	8.1693	9.7639	8.4625	8.0065	9.6408	11.3007	8.4335	8.0979	7.6776	10.1421	8.3862	9.0191	9.2996	9.9647	7.6821	7.098	6.3284	9.2355	8.6237	9.5136	8.8468	9.0026	8.316	10.6372	6.9601	5.7087	6.9487	8.4109	8.1885	7.8249	7.4969	7.7664	11.111	6.6507	9.1952	9.7845	7.986	8.8408	9.0287
CYBA	10.1456	10.302	10.2973	8.6595	10.1544	11.2272	9.9734	9.2753	9.4504	10.5348	10.0857	10.2306	10.392	9.2106	9.162	11.1448	9.5482	10.0333	9.8635	9.9343	11.523	10.9915	11.252	10.0889	9.6972	9.2254	8.27	10.7358	9.6858	10.8204	8.6754	9.2437	9.3031	10.1117	9.0499	8.9603	9.6078	9.9987	10.5315	8.9516	10.3888	8.2834	11.1568	9.7085	10.1409	11.1522	11.12	10.7358	9.1103
HMHA1	8.2118	8.3794	8.5695	7.5397	8.7314	9.0605	8.8124	7.6848	8.1944	8.5145	7.2132	8.8812	8.639	6.6362	8.1702	9.9146	8.4614	8.3695	7.5235	8.7489	8.0106	8.6346	8.4552	8.6688	8.2039	7.6892	7.4506	8.6923	8.3691	9.1914	7.7496	7.2061	7.7021	8.1035	7.4161	7.8919	8.2541	8.6315	8.089	7.3671	8.2568	7.4831	8.9203	7.6256	7.784	8.4596	8.7679	8.1978	7.6257
KY	5.8339	5.1909	5.2373	6.0026	5.3135	4.7448	5.2118	4.2501	5.897	5.0259	4.7867	5.5554	4.1691	4.9051	4.6769	1.0722	6.134	5.214	5.5429	5.7118	4.9852	5.2751	5.3422	5.4293	3.1296	4.6354	3.9087	4.727	6.119	5.1878	4.0796	4.6296	5.2446	4.6984	4.8122	4.0387	5.3928	5.415	5.7736	4.7795	4.9407	4.3866	4.7385	5.0864	5.835	5.262	4.7118	5.8505	5.6166
RAB15	9.0921	8.5759	8.8214	8.7948	8.2312	9.0409	8.7642	9.1435	9.1782	9.4211	8.8791	8.6343	8.6976	8.2577	8.5736	8.0634	8.8523	8.5356	9.1019	8.7616	8.5519	8.3643	8.6411	8.6936	9.4316	9.0728	9.7134	8.6355	9.3174	9.1288	9.188	9.2681	8.5375	8.3001	9.0779	8.6907	8.8287	9.0745	8.5845	9.8091	8.3077	9.1004	8.4758	8.7997	8.7795	8.9222	8.8533	8.6149	8.9464
NOTCH4	9.7183	9.1791	9.6896	9.7943	9.725	9.0849	10.666	8.7467	9.6186	10.2292	9.1097	10.124	9.5039	9.5045	9.2109	11.8267	9.7147	9.6695	9.3071	9.3032	8.8519	8.617	9.7147	8.4644	10.118	9.8148	10.2344	9.392	9.8919	10.2781	9.7868	9.6333	9.9874	9.4068	10.1307	10.9462	9.3812	9.349	9.178	9.5859	9.8686	10.0834	8.5402	8.6098	9.2261	8.3664	9.9209	9.5117	9.9449
C7orf51	3.4363	3.728	2.6322	7.423	4.2873	3.1029	5.5704	4.7828	5.1483	6.3603	1.8141	3.8004	3.8852	3.498	5.1599	1.8372	3.251	3.5007	2.9522	3.533	1.5445	1.2459	3.2758	2.4182	5.8861	5.9975	6.9356	2.13	3.2902	3.6182	6.8049	4.3901	4.8089	3.2754	5.7863	5.9182	3.7172	3.7058	3.149	6.7099	5.5597	6.4884	2.2236	5.4461	2.1787	2.1676	4.5798	3.5945	5.6475
C7orf53	3.9928	2.6574	3.5108	2.9825	2.9104	3.4917	2.6801	2.1204	2.7036	2.3433	4.0088	3.4944	2.7027	3.1249	1.5742	3.5883	4.4084	3.1657	4.0489	3.7689	4.4962	3.6622	2.1822	3.2355	2.7307	2.908	2.6926	3.3948	5.0014	2.9575	2.6972	3.264	2.8286	1.6648	2.5771	3.6785	3.1035	3.9123	3.149	1.8036	3.2757	2.4299	2.9666	3.2508	3.4431	4.0931	3.6389	3.6329	2.9477
RNF175	1.0647	0.8613	1.5606	0.41	2.5368	2.4738	1.6616	1.0216	1.7708	0.4218	0	2.0154	2.0753	1.5513	1.5742	3.349	1.2751	0	2.2106	1.8655	0.5649	2.1471	1.1933	1.8936	1.2687	1.3499	1.5365	2.5638	1.4628	1.8392	0.8662	2.1514	1.4562	3.6936	1.3677	1.7092	0.591	3.5903	0.9455	1.167	1.2457	1.0091	2.7588	1.4053	1.9343	1.9238	2.7986	1.5633	1.2712
PRSS50	2.2138	0.4941	1.9726	0.41	2.0313	1.7126	0.7834	0	1.0242	1.0134	0.7816	1.3343	1.5043	1.1936	1.4304	1.5048	1.4725	1.5242	2.0393	1.1211	2.8541	2.5363	0.7166	1.0609	0	1.7984	0.7764	1.7892	4.4645	1.1948	0.6309	2.2591	0.9046	0.6255	0.9284	1.4936	1.8203	1.8115	0.5489	0.9517	2.3544	0	1.3636	1.5477	1.2696	1.0341	2.2223	3.2437	1.6418
NAALAD2	4.7065	4.7837	5.0089	6.9304	6.9279	4.2064	5.9188	4.3075	6.5971	3.4393	5.6613	5.9946	5.1285	5.024	6.5451	2.2252	5.5808	4.7185	5.426	6.2518	4.799	4.5628	5.12	5.6006	3.847	4.8827	6.4704	4.623	6.2468	5.8018	5.4524	3.9822	5.5522	4.4701	5.7012	6.3937	5.4607	5.0056	4.5084	4.9048	4.919	6.8038	4.7666	3.7105	3.8484	5.1243	5.6711	4.9683	5.8017
RORB	5.709	3.9728	4.053	1.5716	5.07	4.5005	3.5182	3.531	3.9519	0.4218	6.0141	3.8004	2.7027	5.1858	1.9356	1.0722	3.8213	4.9331	4.7226	4.286	4.4652	4.7583	4.5752	3.8923	0.7695	3.1786	1.65	4.824	4.0711	4.456	3.4428	2.9792	2.8864	3.1039	0.7462	0.9321	2.3365	5.05	4.6212	1.5201	2.3544	2.4299	5.6967	0	4.3753	5.8476	1.2479	4.8912	2.88
PARK2	8.8845	9.6748	8.791	9.9954	8.6913	8.2384	9.5091	9.4179	9.6932	9.0248	9.6166	8.6329	8.9122	9.7817	10.3671	8.7774	9.156	9.4596	9.8747	9.1512	9.1546	9.183	9.1783	8.8597	9.1143	9.8133	9.9221	8.9096	9.3783	8.3395	9.1107	9.9871	9.8405	7.9942	9.1774	9.7374	9.9614	9.0114	9.573	8.9112	9.5378	9.9534	8.8251	9.1206	9.4287	8.8628	9.1402	9.1752	10.2239
MST1P2	7.405	8.8092	6.7494	8.8065	7.0147	5.5755	8.718	6.8531	9.4246	8.5291	8.3566	7.684	7.8202	8.3798	8.6718	2.2252	8.3465	8.7425	8.8301	8.0213	8.1388	7.653	6.2531	6.3514	8.475	8.6157	8.9602	6.0329	9.1887	6.793	8.4608	9.3908	8.8928	6.4386	9.9649	8.5753	8.9053	8.2298	8.4284	7.9336	9.6139	9.4041	5.7817	7.904	7.7584	7.8873	9.6624	7.8254	8.4121
ZNF471	7.9269	7.7148	7.9932	7.6263	7.6707	7.6729	7.4556	7.8613	7.2311	7.1175	7.8986	7.8877	7.417	7.8219	7.7568	6.5203	7.9444	7.9305	7.8721	7.6745	7.2836	7.5083	7.3724	7.1269	7.4459	7.8077	7.7083	7.6031	7.8991	7.1182	6.9431	7.985	8.0254	7.3935	8.1618	7.8386	7.819	7.2489	7.421	7.1117	7.4335	8.2454	6.9989	7.7487	7.3131	7.588	7.4064	7.7575	8.4621
MST1P9	9.4581	10.7364	8.4256	10.9639	9.2072	7.4686	9.9878	9.0065	11.6117	10.393	10.2446	9.6213	10.1109	10.9287	10.7728	2.4359	9.8513	10.4843	10.5951	10.1409	8.8889	9.2912	8.2449	8.9424	10.8568	11.0224	10.6763	7.9764	10.569	8.8723	11.4225	12.1106	11.0712	8.9929	11.3008	10.8135	10.8812	10.1402	10.4451	10.5679	10.9215	11.2973	8.4842	10.2698	10.125	9.6943	11.0881	8.9711	10.9529
PRSS53	4.1782	3.0138	4.053	2.9212	4.4438	4.0302	3.9471	2.986	2.5423	3.8221	3.5659	3.7605	4.0935	2.7639	3.2103	6.542	4.3446	3.1657	4.1785	3.4729	3.3372	4.1038	4.1342	3.314	3.083	3.5404	2.8296	4.2398	4.6775	3.5798	1.9157	2.8473	2.9513	3.7265	3.3925	3.8698	3.9238	5.3455	4.0685	2.6869	4.1992	2.7299	2.3772	3.1672	3.4014	3.4658	3.837	3.8302	3.4396
SCARF1	8.2242	7.9161	8.3981	7.7658	8.3543	7.8134	8.4514	7.1433	7.7014	7.7837	7.321	8.6938	8.1016	7.4333	7.5219	9.238	8.3017	8.0451	7.8753	7.6765	7.5354	7.4642	8.2602	7.4871	6.9207	7.2613	7.0743	8.0008	8.4094	8.6611	7.7984	7.0349	8.0367	8.2263	7.7101	8.3307	8.1029	7.7739	7.7873	6.6259	8.0309	7.583	7.3114	6.6026	7.4269	7.392	8.0195	8.0916	7.7327
HLA-DQB2	3.8903	4.393	5.456	4.2786	6.1354	6.4393	4.2226	4.2105	1.9097	4.4849	3.838	5.9509	4.8585	3.498	3.0113	6.9472	5.7616	4.1607	3.2947	6.9518	4.5562	4.0682	2.4603	4.9608	4.7959	4.7561	3.1442	5.9349	2.5069	6.7331	3.6774	2.453	3.4439	5.2234	4.5868	3.6785	2.1841	1.0029	5.1587	2.9143	4.0076	3.3384	6.4942	4.8038	7.0078	5.9408	2.7986	5.1112	3.4918
ROR2	6.6488	6.5053	6.6361	7.0921	7.8358	6.8908	8.0078	7.3373	7.3084	8.347	6.5	6.8325	7.7512	5.9575	7.4654	7.1808	6.8495	6.3927	5.8714	7.2055	5.6406	5.615	6.2772	6.5188	6.3143	6.8571	6.5676	6.5923	6.0695	7.2584	7.0305	7.0424	6.5725	7.8455	7.229	7.0663	6.1159	7.2005	6.2479	6.532	7.6721	7.526	6.993	8.1872	6.5401	6.4929	6.8238	5.5629	6.6071
CPB1	0	0.8613	0.9818	0.729	0.4256	3.2825	0	0.5994	0	1.7557	0.4431	1.7147	0	0	1.2706	0	0.774	0.5548	0	0	0	0.7535	0	0.3466	1.6389	0.6956	0.3075	0.6907	1.1184	1.3848	0.8662	1.0235	0.3682	1.6648	0.7462	0	0.591	0.5869	0	1.3543	0	0	0.6082	0	0.4358	0.4322	1.2479	0	0.7713
KIT	10.589	9.6294	11.0464	11.1543	9.3611	10.4765	10.2554	9.7738	10.0612	11.0903	10.1122	10.9728	10.1924	9.502	11.8931	8.0068	11.004	10.3785	10.0668	10.3676	9.5918	9.3933	10.3805	10.3974	10.7954	11.1324	10.4774	10.1011	10.1911	10.2635	9.9908	10.3304	9.8128	9.4022	10.7086	10.4396	10.4507	11.2325	9.8699	10.2412	10.1445	10.8472	10.006	11.1896	10.6397	9.6232	8.8788	9.8196	10.1187
EDAR	5.768	5.6082	6.2181	4.6246	4.9944	5.8752	5.4205	6.7772	5.3446	5.1134	6.6522	5.2727	6.4099	6.5497	4.4346	0.7951	4.3086	5.1198	6.1389	5.4558	6.8221	5.7499	5.9419	5.9051	5.482	4.1976	4.5878	5.2536	3.7328	4.391	5.0242	5.6505	6.034	6.9564	6.548	4.8196	3.7172	3.6492	6.5625	4.9921	5.4126	5.4329	5.8619	5.8413	5.8703	6.3334	5.4163	6.0339	5.3175
PKP3	5.0454	5.8521	5.7454	8.0568	5.0552	5.6754	6.9068	6.4218	6.2763	8.7305	4.628	4.9565	7.3332	4.0951	7.2812	3.6738	5.0267	5.0191	4.6046	4.8534	4.4012	4.7944	4.9352	5.1157	7.9644	7.0947	7.5044	5.3437	4.539	5.238	7.2595	6.3619	5.9346	5.7452	7.1623	6.9703	5.5413	7.0001	5.284	7.5045	6.4793	7.2145	5.0666	8.0473	4.9369	4.9721	7.3427	4.4499	6.6884
CRP	1.0647	1.397	3.5514	0	1.9048	1.3325	0	0.5994	0.7564	0	0	1.537	0.9399	0.7169	0.359	2.9291	0	1.2673	0	1.1211	1.2856	1.2459	1.3832	1.3947	0	0.3893	0	2.4056	1.4628	2.9575	0	0.7557	0.3682	1.8927	2.2056	0	0	0.5869	0.9455	0	0	0	0	0.6319	3.3956	1.0341	4.1665	0.9838	0
WDR90	7.8585	7.5889	7.9728	7.5824	7.5224	8.0795	8.3892	7.0341	7.9306	7.7926	7.9912	7.8714	7.7326	6.608	7.7662	8.5781	7.777	7.6631	7.4527	7.7234	7.6807	7.6579	7.8894	6.7548	7.6895	7.7896	7.3638	7.7646	8.2297	7.4461	7.1771	7.1051	7.5604	7.3842	8.2881	7.9056	7.6869	8.3786	8.209	7.3144	7.9345	8.255	6.9989	7.794	7.6885	7.8441	8.1625	8.1785	7.7351
SPATA18	8.7175	8.9973	9.0042	7.0711	7.9035	8.5892	7.7103	7.7009	8.196	7.2229	9.2415	8.9909	8.1882	9.0691	7.7473	8.0889	8.7322	9.0398	8.7748	8.3548	8.6989	9.2753	8.5696	8.9979	7.1776	8.1379	6.6484	8.7876	8.6804	8.0893	7.2543	8.0102	8.3953	7.8591	6.4471	7.1608	8.6012	8.2608	8.8564	6.9756	8.4652	6.4499	9.0067	7.7597	8.7876	8.9242	7.7878	9.0154	7.7658
SLC25A15	8.4554	8.7542	8.457	8.5452	7.712	8.2757	8.4933	9.0148	8.4739	8.0846	9.0575	8.1105	8.3771	8.7404	8.9625	7.2367	8.7658	8.7106	8.7989	8.3145	8.5546	8.5239	8.3622	8.15	8.5712	8.7545	8.7074	8.1421	9.139	7.9752	8.4499	9.2337	9.0806	8.0621	8.6254	8.7265	9.2602	8.7789	8.705	8.7504	8.33	8.8503	7.5918	8.8404	8.6556	9.3836	8.6394	8.3856	8.7829
CHODL	6.2881	6.7493	7.5156	7.0569	7.2828	7.1441	7.5804	5.9431	5.6619	3.2463	6.605	8.5908	7.7725	4.809	6.5231	2.8578	6.7483	6.1185	6.7311	7.913	4.0718	7.4473	7.181	6.9321	4.163	5.8425	6.0976	7.1614	6.9191	8.8146	5.7605	4.5039	6.0843	6.2663	5.4337	5.1682	6.5098	4.8385	6.2654	5.2733	6.1669	6.1125	7.6152	4.1729	6.5991	5.3262	5.6711	6.3771	7.2336
GLDC	11.6555	11.0896	10.7904	10.0411	10.1622	11.5905	10.2719	10.3286	10.6839	10.5095	11.8659	11.1925	10.4547	11.3753	10.2221	9.0306	10.7665	10.7654	10.9171	11.1599	11.1089	11.0421	11.2842	11.4166	8.9223	9.731	9.3613	10.9863	10.8853	10.6852	9.2876	10.9486	10.1135	9.1813	9.7343	9.6216	10.851	11.0989	11.7561	9.9036	10.1699	9.2598	10.965	11.0102	11.6148	11.8851	9.5381	11.5501	10.4895
PC	11.6625	11.3463	9.5682	8.5898	8.4912	9.5873	9.9577	10.0825	11.085	8.1542	11.6328	10.5416	8.5917	11.683	9.5631	10.9092	10.9432	11.3698	11.3048	10.9191	11.8445	11.743	11.885	11.0654	9.3389	9.3409	9.7312	10.371	11.091	10.4837	9.1887	10.3681	10.3007	9.7437	8.2912	8.7314	11.234	10.9104	12.1682	8.8647	9.205	8.5087	11.0612	8.1189	11.6705	12.2962	10.5486	11.2113	10.0754
B4GALT6	7.6495	7.3925	7.8982	8.2989	7.1216	7.8086	7.5912	8.3959	7.6894	7.5553	8.1402	7.5232	7.7419	7.8136	7.9927	6.5769	7.7793	7.7316	8.0321	7.7012	7.3571	7.7979	7.3355	7.7408	7.5927	8.1739	8.0728	7.9886	8.0848	7.3834	8.7627	8.098	7.9375	8.0125	8.1878	8.5031	7.6438	7.9066	7.562	8.4667	7.8048	8.6132	7.8949	7.6455	7.8069	7.4651	7.0749	7.4405	8.3556
FCN3	9.7362	7.8815	9.1191	3.4842	7.9301	8.3946	4.5679	5.3272	8.2062	2.9618	7.9287	7.1739	8.142	7.4913	4.166	10.8319	8.6504	8.9178	9.106	7.3605	8.1894	9.52	7.5587	6.9224	4.7014	6.2649	3.9756	7.8107	9.4072	10.5024	3.6141	8.6697	7.79	5.9617	5.3799	7.0953	8.3104	7.8067	8.5581	3.783	9.2184	4.2652	8.6666	2.1035	9.7628	7.8916	8.9713	8.8723	7.5891
FCN1	5.605	5.8723	6.2118	3.9199	6.5957	7.1088	7.7177	6.4261	3.1014	6.9729	4.4256	7.7025	7.1116	5.783	6.4317	6.0931	6.3875	5.8519	5.9461	7.3962	6.7849	6.5163	5.7309	8.0227	7.0452	4.4017	5.3462	6.4011	5.2657	6.9592	3.548	5.6505	5.828	8.8441	4.1278	3.4578	2.7158	5.6639	5.7489	3.2337	6.6531	5.091	7.3019	5.1436	6.715	5.9812	7.4411	6.2593	6.7323
DHRS11	9.0502	8.9192	8.4105	8.6441	7.8742	8.2725	8.3752	8.7944	8.5545	8.5515	8.488	8.3345	8.505	8.8391	8.9434	5.423	8.4844	8.7393	8.7628	8.5175	9.175	8.7586	8.6801	8.2469	8.7297	8.767	8.4689	8.4389	8.668	8.0773	8.5448	9.2379	8.6304	7.9537	8.5693	8.8311	8.9752	9.0212	8.8722	8.8197	8.752	8.8658	7.9843	9.1027	8.7853	8.8519	8.8024	8.6184	8.8008
SGOL1	1.2961	2.3459	2.7059	2.1001	2.698	3.6308	3.2163	2.2819	2.1527	2.9618	2.7553	3.0404	1.7207	1.5513	1.705	2.9291	1.4725	2.9196	1.3534	2.8998	2.1226	2.3548	2.0761	2.8571	1.7935	1.7984	2.9801	1.912	2.1741	2.4625	2.9739	2.453	1.6015	1.8927	2.1332	0.9321	1.0091	6.061	2.2338	2.422	1.7161	1.5972	3.0603	1.6774	2.3876	2.6414	2.481	2.7092	2.1808
FOXC1	10.4026	10.5259	10.597	11.2304	10.76	9.7205	10.7262	11.2453	11.0783	11.0165	9.9869	10.2653	10.7133	10.4712	11.0795	7.6975	10.1681	10.728	10.5971	10.0427	9.4218	9.4651	10.2498	10.463	10.8731	11.4938	11.248	9.6084	10.383	9.9948	11.2098	11.4646	11.4368	10.1237	11.3825	11.822	10.5014	10.3232	10.3959	11.6467	10.5926	11.6479	8.9389	10.9887	10.4839	9.4796	11.1173	9.9664	11.1505
LOC285954	0.7889	2.0932	0.7224	0.729	2.7723	1.3325	2.2035	2.6208	2.4543	1.0134	1.9545	1.0984	1.5043	2.6203	2.0384	1.8372	0.4383	1.5242	1.0263	2.178	1.764	2.6976	1.9617	1.3947	1.4656	1.9215	1.5365	1.655	1.4628	1.7031	1.0684	0.4269	1.6015	2.0895	1.3677	0.54	1.0091	1.5888	0.5489	0.9517	1.7161	1.2328	2.0518	0.8674	0.7702	2.2756	0	1.2038	2.0638
CR2	6.1096	7.0409	6.8625	2.2066	5.1558	9.0798	7.4466	4.8488	8.8672	2.5245	8.0194	6.5101	6.7731	10.1096	3.807	1.0722	8.9518	8.6679	6.6441	7.7688	10.7451	10.3945	9.1879	9.6994	2.8053	6.2236	2.5241	10.1183	8.451	7.2308	2.5697	5.6895	4.4924	7.6332	3.5926	3.7773	7.6619	5.7606	9.2815	3.908	5.8839	4.2397	9.0784	1.5477	8.7621	8.7503	5.8422	7.9332	7.2302
CR1	10.4207	9.345	10.5564	2.486	9.0292	9.2701	8.2996	6.1716	9.233	3.4393	9.6033	9.5818	8.337	9.1317	5.6726	5.7233	10.1266	10.4523	9.9983	9.4714	9.1014	8.4934	8.9949	9.6025	4.9519	8.5397	3.1049	9.7234	10.0047	9.6291	3.5138	8.2526	8.0414	8.8114	3.04	7.3169	10.515	10.228	9.6672	3.3261	8.8467	4.3632	8.2054	2.4321	9.7023	7.7348	7.7235	9.511	7.7775
TNFRSF1B	8.6524	8.5241	9.2457	8.5712	10.0372	9.8074	10.1531	9.466	8.5611	9.6414	7.6346	9.7013	10.0898	8.5381	9.2205	10.8146	9.0016	8.4178	8.455	9.5922	8.4744	8.7677	9.1565	9.2947	9.9224	8.9829	9.034	9.6486	8.8008	9.9551	9.3103	8.7946	9.205	10.7865	9.4354	9.3346	7.8541	8.4109	8.1999	9.0583	8.9449	9.2048	9.7991	8.4636	8.5367	8.8682	9.4846	8.7334	9.2575
TNFRSF1A	11.1261	10.4258	11.2041	9.9303	11.4537	11.4524	10.8517	10.9275	9.9744	11.004	10.385	11.2123	11.4762	10.1387	10.2104	12.0144	10.6329	10.427	10.4261	10.9051	11.2051	10.8909	11.0228	10.8883	11.4127	10.1875	10.0957	11.9617	10.6875	11.749	10.2577	10.1529	10.0611	11.6502	10.946	10.3671	10.1029	10.5541	10.3278	9.9732	10.5715	9.8736	11.1963	10.1886	10.4849	11.3018	10.9096	10.9244	10.1423
SULT2B1	4.7462	2.833	3.2402	8.3579	3.846	3.2825	6.5771	6.4	6.2635	7.4246	2.2	3.9499	5.6609	3.498	5.9548	6.1688	1.6462	4.083	3.1336	2.8418	2.7552	1.6124	2.3734	1.8936	10.0018	8.0546	9.7425	2.8968	1.4628	3.0161	8.9671	7.1617	6.3845	4.6368	8.1435	8.5175	2.0136	4.5905	3.149	8.765	6.9905	8.0589	2.0518	8.2614	2.8066	1.6303	5.6449	2.4756	7.5213
L1CAM	11.0291	11.5767	10.8052	13.2476	11.1402	12.0765	12.3904	11.1526	11.8531	12.8154	10.5005	11.2747	12.3084	10.4395	12.2551	2.9971	11.0698	11.0528	10.5806	10.952	10.1642	9.8765	10.9603	10.339	11.6758	11.8607	12.6729	11.0187	10.7496	10.9916	12.2996	11.1461	11.6263	11.0536	11.5813	11.743	11.2294	11.4388	11.1611	12.1163	11.9944	12.097	10.3564	12.7727	10.6294	10.8691	11.1362	10.3824	12.3719
GPD1L	11.3085	11.3627	11.1067	10.7921	10.9916	10.72	10.9126	10.7729	11.1915	10.6962	11.4382	11.0203	10.7109	11.2963	11.2987	8.8096	11.2298	11.2004	11.2277	11.0756	11.0484	11.0487	11.1292	11.1652	10.8218	10.9739	10.7941	10.7778	11.4084	10.9602	10.7534	11.3461	11.1843	10.1508	10.6097	10.915	11.3378	11.4539	11.2185	10.7848	10.7039	10.6035	11.1889	10.3519	11.4803	11.1733	10.9157	11.1818	10.9675
RFX2	6.2472	6.0606	6.6267	6.472	7.6035	6.5545	6.9705	6.0812	6.5288	6.9414	5.8074	6.4423	7.8917	5.6037	6.2183	6.2052	6.1119	6.1185	5.9461	6.1951	5.4322	5.9552	6.5291	6.1062	7.5662	6.6368	5.7545	6.5923	6.082	6.9888	6.2032	5.7553	6.6244	7.0772	6.3224	6.6236	5.8882	6.3633	6.2479	5.2849	6.5301	5.4553	6.2576	6.4568	6.2571	6.3081	7.0452	6.3076	6.2532
C6orf217	5.2386	5.3583	5.456	6.0818	4.5422	4.2064	5.6346	5.4342	5.3323	5.9007	5.2893	4.0527	4.7883	4.8417	5.7504	3.349	5.3365	5.3529	5.7236	5.2485	5.5984	5.3975	5.3307	5.411	5.5595	6.1563	5.5502	4.6409	5.0784	4.7432	6.1373	5.2548	5.5788	3.9683	5.3483	5.4487	5.8122	5.05	4.6745	6.5368	5.85	5.8676	5.4594	6.1734	5.4489	5.2881	5.5493	5.1112	5.2917
PTPN3	11.3217	11.6724	11.1466	11.7943	10.7483	11.2653	11.3414	11.6202	11.6682	11.466	12.029	11.0625	11.6462	11.505	11.804	9.4889	11.4252	11.4002	11.4412	11.3845	11.3318	10.7376	11.1559	11.3129	11.5505	11.84	11.455	11.223	11.4573	10.8189	11.698	12.0482	11.5517	10.9367	11.6338	10.889	11.7718	11.1127	11.6077	11.5966	10.9594	11.8972	10.8864	11.8768	11.6411	11.4798	11.4715	11.1643	11.8629
CAPS2	6.1618	6.326	6.4977	7.0676	6.0409	5.5524	6.727	5.4932	6.6575	6.1625	6.6777	6.2175	6.0388	6.6822	6.7331	5.0595	6.3752	6.5669	6.717	6.3846	6.2435	6.1765	5.7134	5.9877	6.5923	6.9504	7.1194	6.1119	6.6346	5.937	7.0604	6.8319	7.1641	5.9866	7.0805	6.6499	5.5255	6.0281	6.5268	7.0419	6.0424	7.1611	6.5837	5.6728	5.7805	6.2026	5.6449	6.1576	6.8251
PTPN7	7.255	6.7048	7.3954	2.486	7.5089	7.3189	5.169	4.5646	5.8718	3.8661	6.3428	7.6434	7.3975	6.0445	4.2107	7.5095	6.8361	7.1658	6.7864	6.989	6.2158	7.0667	6.6216	7.2529	3.2413	5.4614	2.7949	6.9084	7.0006	7.7285	4.431	5.9446	5.2882	6.6247	3.4207	5.1498	6.4692	6.8131	6.0199	1.9268	6.7786	2.2368	6.969	4.2583	5.9547	5.8388	5.9316	6.9334	5.4282
FOXF1	6.1247	5.6082	6.7274	5.137	5.2499	4.7033	5.396	5.6568	5.6221	4.7627	5.2353	6.7173	6.4177	6.5984	5.476	6.9896	6.1485	6.7541	5.8326	5.9634	5.3498	5.1963	5.9792	6.3076	6.2885	5.3006	6.0362	5.575	6.5915	7.0391	5.3972	4.9837	5.6804	4.4344	5.8039	6.5275	5.8507	6.9483	5.351	6.0663	5.5597	4.9563	5.2166	3.9083	5.4605	5.4582	4.8094	6.6588	5.9738
FOXF2	3.0493	1.7867	3.0831	0.41	4.1822	3.2825	2.759	2.4946	1.0242	0.7477	2.5928	4.2956	2.2245	1.8377	1.9356	3.4495	1.6462	1.2673	1.8448	3.7375	1.764	0.7535	3.227	2.802	1.9332	1.163	1.1296	2.4868	2.1741	3.4152	2.1908	1.7697	2.166	3.6936	0.9284	0.54	2.0136	6.3633	2.0843	1.5201	0.9367	0.7443	2.6424	0.8674	2.0616	2.0509	2.3575	3.1932	2.3898
SERPINA1	13.3365	12.2301	12.5595	12.6716	11.8495	12.8553	13.4482	13.176	12.8661	13.1719	12.9886	12.0904	12.3963	12.6043	12.4228	16.5171	12.3674	12.7572	12.4387	13.1595	13.8399	12.9179	12.9942	13.1947	15.1714	13.3244	13.6812	14.037	11.8163	11.9511	13.6575	12.0869	12.6712	14.6355	12.7566	11.4729	11.625	12.5655	13.1773	14.607	13.4173	13.5387	12.6569	13.7184	14.1139	13.3912	13.2584	12.9227	12.849
CD69	5.4575	5.5465	7.2915	5.1637	8.3901	6.8295	6.7319	6.9674	3.7816	4.9955	4.7867	7.7025	6.5995	6.2537	6.9791	6.7495	5.311	5.0191	5.5267	6.9552	5.5549	7.3414	5.8644	7.8296	5.3004	4.942	5.7159	6.2463	5.9652	8.3679	5.2385	4.547	5.8716	6.6868	4.9764	5.403	4.3748	6.3633	5.5916	6.2662	6.6919	3.1317	7.7122	3.9083	4.779	6.7439	5.9098	6.2836	6.7701
CD68	10.5213	9.9526	10.4022	8.0079	10.5013	10.7785	11.0006	9.7864	9.6726	9.7288	10.2565	10.7875	10.1546	10.261	9.6746	13.4618	9.8738	10.1664	9.8794	11.013	11.0198	10.847	10.9425	11.1033	9.9647	8.3181	7.9686	11.0097	10.3143	11.363	8.8407	9.7801	9.1646	11.1815	8.3965	7.0663	9.2517	10.4226	10.5588	8.4893	9.0052	7.8844	11.4046	8.6888	10.9749	11.5611	9.5896	10.8018	9.6344
TPD52L1	9.3269	9.2649	9.6487	10.8294	9.5306	9.5838	9.8321	9.884	9.5116	10.14	8.9096	9.5098	9.8864	9.0394	9.7762	7.9478	9.18	8.9428	9.334	9.2323	9.4319	9.4887	9.2811	9.5093	10.9944	9.4516	11.3615	9.4963	9.3081	9.591	10.8985	9.9484	9.6158	9.2343	9.6825	9.9869	9.4673	9.5841	9.1132	11.0463	10.2896	9.5201	9.7295	10.7932	9.2852	9.4264	9.7617	9.4612	10.2349
SLC18A3	0	0	0	0	0	0	0	0	0	0	0	0	0	0	0.359	0	0	0	0.6026	0.3716	0	0	0.4024	0.3466	0.4355	0	0	0	0.6649	0	0	0	0	0	0	0.54	0	0	0	0	0	0	0	0.3503	0	0.4322	0.5443	0.407	0
[truncated: 3,788 more rows]
[truncated: 560 more columns]
