# Supplementary material for: Identification of a Novel Epigenetic Signature CHFR as a Potential Prognostic Gene Involved in Metastatic Clear Cell Renal Cell Carcinoma
Source: Front Genet. 2021 Sep 1;12:720979. doi: 10.3389/fgene.2021.720979 (PMC8440929; doi:10.3389/fgene.2021.720979)
Supplement: Supplementary file 5 [file Table_2.XLSX]

## Sheet: Sheet2
id	FC
PMM2	2.11693
GTSE1	6.61288
CHFR	2.08639
OIP5	3.49898
NDC80	5.802
FKBP11	3.43231
CCM2	2.07453
TPX2	6.86928
SAA1	2.64832
SYNJ2BP	0.40276
SKA3	4.93585
AURKB	8.40409
LMNB1	2.72513
FAM128A	2.71245
OASL	3.40486
IRF7	3.07488
IRF6	0.148088
TICAM2	2.20774
FAM190A	0.109474
KIF14	5.73088
EIF4EBP1	3.50505
NKIRAS1	0.466991
FAM47E	0.386962
KIF20A	8.22708
CXCL13	14.0813
CDC25C	6.27072
NR3C2	0.180144
CEP55	7.05909
SYN3	0.49752
C15orf42	4.12426
UBE2C	9.05636
BIRC5	7.4226
ALDH6A1	0.116763
TSPAN7	0.473017
ANKRD56	0.290393
C1QL1	9.74146
RRM2	6.41808
NEIL3	6.07049
PTTG1	5.84214
C19orf10	2.30883
CDCA3	3.36668
CDCA8	2.92181
FADS3	2.14159
FOXP3	2.62804
NUDT1	2.30563
DYNLL2	0.429885
MYBL2	14.7461
TSPYL1	0.463406
KIF18A	3.04651
KIF18B	9.8949
WDR72	0.200626
EFHD2	2.66415
PKMYT1	8.69944
CDC20	3.34925
RAD54L	3.98367
L2HGDH	0.344602
SKA1	4.97517
CCNB2	6.11149
PCCA	0.345636
ACADSB	0.257632
PLK1	6.13687
C7orf41	0.114043
C9orf5	0.439049
HJURP	8.26818
FAM160A1	0.382429
MXD3	2.71212
ADAM8	4.40454
IL20RB	17.8584
TROAP	8.47728
INHBE	3.94353
CCNA2	5.93263
NCAPG	7.37192
EME1	4.05659
RBCK1	2.06165
FAM54A	2.85416
TMEM25	0.35629
EMCN	0.37399
CENPA	5.49571
ENAM	0.150653
TRIP13	3.77451
KIF2C	3.24418
KIAA1737	0.482569
NFE2L3	2.21727
RPL22L1	2.33204
ENPP5	0.425329
SLC6A19	0.119741
