# Supplementary material for: Identification of a Novel Epigenetic Signature CHFR as a Potential Prognostic Gene Involved in Metastatic Clear Cell Renal Cell Carcinoma
Source: Front Genet. 2021 Sep 1;12:720979. doi: 10.3389/fgene.2021.720979 (PMC8440929; doi:10.3389/fgene.2021.720979)
Supplement: Supplementary file 6 [file Table_3.XLSX]

## Sheet: nodes
Id	Label	Degree	Betweenness	Expression
9212	AURKB	18	66.75	8.40409
5347	PLK1	18	58.87	6.13687
991	CDC20	17	45.81	3.34925
7316	UBC	15	122.52	0
983	CDK1	13	41.79	0
9133	CCNB2	12	12.78	6.11149
890	CCNA2	10	16.73	5.93263
6790	AURKA	10	10.92	0
10403	NDC80	10	9.61	5.802
891	CCNB1	9	7.96	0
11004	KIF2C	9	6.35	3.24418
1058	CENPA	9	3.98	5.49571
701	BUB1B	8	4.52	0
81930	KIF18A	8	3.56	3.04651
4085	MAD2L1	8	3.38	0
995	CDC25C	7	7.05	6.27072
9232	PTTG1	7	7.05	5.84214
1017	CDK2	7	5.47	0
51343	FZR1	7	3.52	0
332	BIRC5	6	7.89	7.4226
7157	TP53	6	5.1	0
699	BUB1	6	0.65	0
11065	UBE2C	5	3.08	9.05636
9088	PKMYT1	5	1.12	8.69944
4605	MYBL2	5	0.78	14.7461
6241	RRM2	3	1.55	6.41808
55743	CHFR	3	0.71	2.08639
4001	LMNB1	2	0.5	2.72513
55143	CDCA8	2	0	2.92181
64151	NCAPG	1	0	7.37192
3665	IRF7	1	0	3.07488
10616	RBCK1	1	0	2.06165

## Sheet: seeds
seeds	Expression
AURKB	8.40409
CHFR	2.08639
KIF2C	3.24418
RRM2	6.41808
CDCA8	2.92181
UBE2C	9.05635
PTTG1	5.84214
RBCK1	2.06165
CDC25C	6.27072
CENPA	5.49571
IRF7	3.07488
MYBL21	4.74608
NDC80	5.80199
KIF18A	3.04651
LMNB1	2.72513
PKMYT1	8.69944
CCNA2	5.93263
NCAPG	7.37192
CCNB2	6.11149
PLK1	6.13687
BIRC5	7.4226
CDC20	3.34925
