# Supplementary material for: Identification of a Novel Epigenetic Signature CHFR as a Potential Prognostic Gene Involved in Metastatic Clear Cell Renal Cell Carcinoma
Source: Front Genet. 2021 Sep 1;12:720979. doi: 10.3389/fgene.2021.720979 (PMC8440929; doi:10.3389/fgene.2021.720979)
Supplement: Supplementary file 7 [file Table_4.XLSX]

## Sheet: methylation site & cox analysis
Row.names	UCSC_RefGene_Name	UCSC_RefGene_Group	Relation_to_UCSC_CpG_Island	HR	CI	P.value	Best_split	TCGA-3Z-A93Z	TCGA-6D-AA2E	TCGA-A3-3357	TCGA-A3-3358	TCGA-A3-3367	TCGA-A3-3370	TCGA-A3-3373	TCGA-A3-3376	TCGA-A3-3385	TCGA-A3-3387	TCGA-A3-A6NI	TCGA-A3-A6NJ	TCGA-A3-A6NL	TCGA-A3-A6NN	TCGA-A3-A8CQ	TCGA-A3-A8OU	TCGA-A3-A8OV	TCGA-A3-A8OW	TCGA-A3-A8OX	TCGA-AK-3425	TCGA-AK-3428	TCGA-AK-3431	TCGA-AK-3433	TCGA-AK-3434	TCGA-AK-3440	TCGA-AK-3445	TCGA-AK-3450	TCGA-AK-3453	TCGA-AK-3454	TCGA-AK-3458	TCGA-AK-3460	TCGA-AK-3461	TCGA-B0-4688	TCGA-B0-4690	TCGA-B0-4691	TCGA-B0-4693	TCGA-B0-4694	TCGA-B0-4696	TCGA-B0-4697	TCGA-B0-4698	TCGA-B0-4699	TCGA-B0-4700
cg00256785	CHFR	TSS200	Island	0.427	(0.283;0.644)	4.93529e-05	median	0.00810506	0.0117892	0.0102427	0.0180958	0.0114047	0.0110282	0.0103291	0.0103487	0.00974348	0.0111907	0.00957548	0.013413	0.013227	0.0127875	0.0122547	0.0113151	0.0137407	0.0124443	0.0125314	0.00741989	0.00803641	0.00953543	0.00852907	0.121553	0.00616077	0.00754744	0.0114875	0.00761741	0.00769647	0.00792508	0.00788754	0.00681416	0.010449	0.00989351	0.00978611	0.0095408	0.00920784	0.0102684	0.00927456	0.00865368	0.00934526	0.0133538
cg00338702	CHFR	Body	N_Shore	0.799	(0.527;1.212)	0.291638	q25	0.0308592	0.0696179	0.166297	0.36466	0.0547603	0.0466149	0.0445189	0.0557266	0.0429429	0.206462	0.0324625	0.0606277	0.0693573	0.0721059	0.0355579	0.0706783	0.0510849	0.0569569	0.087645	0.0394369	0.0596966	0.0304025	0.0631791	0.507649	0.352296	0.0600153	0.104264	0.0298422	0.0513723	0.110166	0.0521246	0.0559345	0.0442419	0.160508	0.135338	0.133239	0.0650343	0.103485	0.107956	0.0631741	0.163056	0.160034
cg00460944	CHFR	Body	Open_Sea	1.486	(0.912;2.42)	0.111737	q25	0.95426	0.947461	0.947906	0.933403	0.954214	0.946868	0.951912	0.961322	0.964666	0.947466	0.920572	0.939545	0.921284	0.9292	0.935592	0.927765	0.919875	0.955969	0.936832	0.949878	0.946984	0.963243	0.960728	0.95327	0.961499	0.965085	0.958256	0.964633	0.94885	0.970622	0.954514	0.964089	0.946763	0.944802	0.953449	0.954938	0.95027	0.958205	0.913629	0.94396	0.948036	0.900986
cg00470794	CHFR	TSS1500	Island	1.885	(1.121;3.17)	0.0168489	q25	0.0120137	0.0138813	0.0167555	0.0139489	0.0164393	0.0158226	0.0153845	0.0153572	0.0159046	0.0129805	0.0140733	0.0187567	0.0167589	0.0166827	0.014839	0.0142503	0.0130822	0.0123814	0.01341	0.0131961	0.0178718	0.0144862	0.0140024	0.0761606	0.0139731	0.0193923	0.0157186	0.0171496	0.0165018	0.0123495	0.0165342	0.0224403	0.0179584	0.0156737	0.0159096	0.0158166	0.0153029	0.014473	0.0163478	0.0116366	0.015177	0.0116341
cg01499426	CHFR	3'UTR	Island	0.518	(0.3;0.896)	0.018525	q75	0.971752	0.936615	0.935387	0.926133	0.942295	0.918872	0.897191	0.937411	0.949575	0.956315	0.933773	0.93948	0.933261	0.945615	0.924372	0.952932	0.930146	0.950925	0.959721	0.928857	0.925409	0.945695	0.913212	0.898533	0.910786	0.917616	0.930435	0.914554	0.921382	0.948429	0.88396	0.904174	0.926958	0.918889	0.927415	0.934173	0.906794	0.935212	0.912944	0.947554	0.93058	0.890157
cg01688293	CHFR	Body	N_Shore	1.398	(0.873;2.238)	0.1632	q25	0.982343	0.970967	0.954943	0.953123	0.965944	0.954365	0.965277	0.964265	0.958557	0.959763	0.96634	0.951092	0.96646	0.951894	0.97598	0.979361	0.973619	0.969303	0.975768	0.975665	0.966936	0.975923	0.549251	0.964749	0.978642	0.975807	0.961678	0.961206	0.974469	0.968399	0.974206	0.968087	0.969314	0.969333	0.955834	0.957169	0.962857	0.965137	0.969236	0.967857	0.951	0.962925
cg02387522	CHFR	Body	N_Shore	0.488	(0.324;0.733)	0.000554669	median	0.988911	0.983157	0.974375	0.975182	0.974508	0.966146	0.966617	0.976328	0.959922	0.985189	0.979947	0.976642	0.981453	0.979619	0.983265	0.984293	0.985177	0.982544	0.984231	0.983127	0.981309	0.982117	0.707039	0.980764	0.983542	0.983664	0.982887	0.981363	0.978515	0.985282	0.98275	0.979639	0.974027	0.972445	0.980058	0.973356	0.967398	0.962678	0.981449	0.959304	0.969175	0.984127
cg02507604	CHFR	3'UTR	Island	1.275	(0.801;2.03)	0.305638	q25	0.938116	0.920487	0.933469	0.917168	0.947085	0.941812	0.936174	0.946514	0.939894	0.946412	0.934392	0.913533	0.935903	0.948694	0.934981	0.917767	0.910019	0.930385	0.947497	0.930006	0.911051	0.940342	0.932125	0.94484	0.947485	0.937266	0.928789	0.939094	0.934721	0.960712	0.941156	0.928883	0.9343	0.937454	0.922568	0.937194	0.931431	0.941606	0.935039	0.952757	0.930162	0.934056
cg02519218	CHFR	Body	Open_Sea	1.459	(0.908;2.342)	0.118311	q25	0.600904	0.718578	0.729365	0.509186	0.629208	0.649196	0.589895	0.634293	0.740813	0.626961	0.616898	0.553117	0.623054	0.679462	0.623751	0.732821	0.805719	0.746803	0.581818	0.718641	0.743296	0.558472	0.573471	0.595422	0.486975	0.853211	0.677239	0.605312	0.776823	0.45086	0.77682	0.59424	0.778335	0.638986	0.673115	0.583422	0.615409	0.710485	0.591128	0.718692	0.728375	0.649007
cg02667335	CHFR	TSS1500	Island	0.558	(0.345;0.904)	0.0177286	q75	0.0204994	0.0256231	0.0290868	0.0240683	0.0249247	0.0266425	0.0278053	0.0319313	0.0298504	0.0464034	0.0276116	0.0227011	0.0296597	0.0329852	0.0259988	0.0264238	0.0226514	0.0265674	0.029973	0.0285838	0.0277958	0.0267169	0.0280281	0.158549	0.0213764	0.0265867	0.0352461	0.0264311	0.0276079	0.0171838	0.0216438	0.0293103	0.0301264	0.0288542	0.0282163	0.0318446	0.0314467	0.0273673	0.0234519	0.0179841	0.0249144	0.0310173
cg04044684	CHFR	TSS1500	Island	0.758	(0.515;1.117)	0.161092	median	0.0336794	0.0346814	0.0300747	0.0478637	0.0368606	0.0671527	0.0479455	0.0360134	0.05119	0.0540398	0.0309057	0.0401752	0.0413809	0.0502075	0.0407079	0.0487875	0.0615386	0.0610812	0.0610375	0.0281314	0.0646503	0.0353204	0.0380054	0.291457	0.0312593	0.0418842	0.043945	0.0551912	0.0416097	0.0223746	0.0247154	0.0299345	0.0416168	0.0946279	0.0493293	0.0435653	0.0363306	0.245766	0.0906326	0.0450149	0.156194	0.0823545
cg04774496	CHFR	TSS1500	Island	0.809	(0.513;1.277)	0.36317	q75	0.0218123	0.0213016	0.0237008	0.0248223	0.0215947	0.0208598	0.0211405	0.0201214	0.0203159	0.0171533	0.0177477	0.0232623	0.0210748	0.0201028	0.0264262	0.0245756	0.0292607	0.0257709	0.0204033	0.020046	0.0237623	0.0274263	0.0202529	0.0909045	0.0227184	0.0249024	0.0232511	0.0289625	0.0254609	0.0183781	0.0220847	0.032661	0.0266551	0.0227041	0.0225817	0.0221022	0.0254532	0.0238765	0.0262748	0.014876	0.0231532	0.435871
cg05119810	CHFR	Body	S_Shore	0.399	(0.227;0.702)	0.00144489	q75	0.751223	0.842537	0.833542	0.562118	0.809079	0.741903	0.763242	0.744057	0.828276	0.79726	0.804839	0.709441	0.793787	0.821403	0.872268	0.828117	0.872368	0.676465	0.802384	0.873951	0.898477	0.703962	0.938754	0.886025	0.538972	0.88902	0.879796	0.760386	0.846442	0.877581	0.865429	0.738083	0.850299	0.815185	0.785107	0.725842	0.806427	0.814552	0.805395	0.778054	0.576977	0.828178
cg06138257	CHFR	3'UTR	N_Shore	0.564	(0.377;0.844)	0.00535035	q25	0.91155	0.930069	0.922091	0.93047	0.936173	0.942192	0.943073	0.939514	0.93994	0.938841	0.952863	0.932373	0.948958	0.942631	0.865903	0.912972	0.921381	0.913113	0.929778	0.914299	0.898378	0.920375	0.94675	0.894098	0.926391	0.902509	0.925239	0.913446	0.918262	0.947282	0.929555	0.863402	0.916965	0.926032	0.903448	0.925342	0.90805	0.91944	0.905088	0.951679	0.920439	0.916812
cg06462703	CHFR	Body	Island	2.604	(1.451;4.671)	0.00133119	q25	0.989308	0.984854	0.987435	0.982872	0.986981	0.986333	0.98509	0.986025	0.986431	0.985559	0.982624	0.975585	0.980024	0.980881	0.986437	0.987992	0.984946	0.986823	0.985437	0.98833	0.984584	0.989674	0.988134	0.985825	0.99028	0.987929	0.983952	0.9878	0.985378	0.989012	0.983076	0.988411	0.985526	0.986354	0.986725	0.986923	0.985896	0.985599	0.986906	0.987722	0.985926	0.985977
cg07171237	CHFR	Body	S_Shelf	0.614	(0.37;1.02)	0.0597547	q75	0.964002	0.971538	0.968975	0.965506	0.977235	0.978743	0.977218	0.975968	0.973088	0.977826	0.975578	0.96999	0.973211	0.976441	0.963485	0.97754	0.966278	0.967277	0.972685	0.971722	0.95652	0.967772	0.976328	0.967051	0.970778	0.969259	0.968628	0.966088	0.968119	0.981297	0.975792	0.954286	0.960364	0.973355	0.972003	0.968884	0.968552	0.961963	0.963327	0.976719	0.971113	0.971202
cg07796563	CHFR	Body	S_Shore	0.691	(0.454;1.051)	0.0841379	q25	0.680265	0.686341	0.856005	0.884788	0.869343	0.877743	0.879021	0.900196	0.856957	0.87214	0.92329	0.850514	0.912814	0.86943	0.707627	0.777875	0.646698	0.756452	0.672916	0.827014	0.752248	0.781116	0.874964	0.805346	0.838254	0.828588	0.810946	0.820196	0.800841	0.894177	0.871855	0.820397	0.81708	0.821827	0.816342	0.835866	0.807802	0.832007	0.81859	0.899599	0.738099	0.770474
cg07951978	CHFR	TSS1500	Island	1.38	(0.935;2.037)	0.104676	median	0.0138803	0.0141755	0.0190749	0.0175076	0.0156487	0.0149079	0.0141875	0.0131601	0.0144404	0.0129997	0.0126736	0.0158755	0.0139422	0.0174605	0.0165109	0.0151826	0.0161834	0.018999	0.0185589	0.0134398	0.0185011	0.0156916	0.0124086	0.0254057	0.0191857	0.0163442	0.0158506	0.0251909	0.0167549	0.00943012	0.0172659	0.0270402	0.0184824	0.0174365	0.0173755	0.0161447	0.0167246	0.0898417	0.0181682	0.0105844	0.0176858	0.0332248
cg08237117	CHFR	Body	N_Shore	1.231	(0.836;1.813)	0.293389	median	0.883196	0.891544	0.924001	0.918426	0.897328	0.915399	0.911569	0.892923	0.921655	0.889067	0.867183	0.879077	0.885278	0.860653	0.908501	0.897219	0.937168	0.926758	0.909035	0.923545	0.904851	0.929691	0.91667	0.868356	0.910012	0.913439	0.938401	0.903947	0.931499	0.925666	0.909151	0.925422	0.915319	0.90704	0.906221	0.927336	0.908147	0.901596	0.908938	0.897094	0.906736	0.929421
cg08828886	CHFR	Body	S_Shore	1.686	(1.12;2.538)	0.0123875	q75	0.893886	0.816894	0.939196	0.929841	0.93595	0.920141	0.926465	0.906039	0.931643	0.911851	0.897276	0.883515	0.91242	0.921099	0.921611	0.890437	0.93147	0.912144	0.895013	0.933602	0.907132	0.937858	0.950652	0.944332	0.955877	0.958243	0.938226	0.83541	0.948095	0.931494	0.951479	0.9633	0.946059	0.940335	0.946245	0.855591	0.94176	0.940095	0.914851	0.908446	0.945073	0.873824
cg09120938	CHFR	Body	Open_Sea	0.688	(0.419;1.132)	0.140803	q75	0.97447	0.976846	0.970797	0.967622	0.975107	0.971232	0.97538	0.972588	0.981661	0.977134	0.980584	0.970533	0.97701	0.976885	0.976433	0.974704	0.970939	0.974743	0.972355	0.965002	0.969254	0.976132	0.980509	0.971	0.973533	0.960476	0.968062	0.965609	0.968947	0.986305	0.974875	0.966767	0.970839	0.970886	0.971826	0.974198	0.969449	0.977042	0.964157	0.979391	0.972032	0.967129
cg09943550	CHFR	Body	S_Shelf	2.046	(1.236;3.386)	0.00536958	q25	0.98943	0.984554	0.988046	0.985472	0.989552	0.990123	0.987114	0.988787	0.987684	0.988077	0.987215	0.987433	0.987494	0.986513	0.986887	0.984949	0.983441	0.985354	0.987068	0.988753	0.985801	0.988149	0.987529	0.987664	0.989588	0.987725	0.986867	0.98777	0.985277	0.990262	0.987809	0.980295	0.986957	0.987503	0.98644	0.987052	0.986731	0.987203	0.986719	0.989149	0.984724	0.981229
cg10223066	CHFR	TSS1500	Island	1.173	(0.797;1.726)	0.418977	mean	0.0166726	0.0168224	0.0195837	0.0160598	0.0186174	0.0157746	0.0150252	0.0146094	0.0148507	0.0139656	0.0147227	0.0216304	0.0139217	0.0146031	0.0182935	0.0196337	0.0210694	0.020092	0.0157783	0.0199982	0.0195164	0.0192074	0.0152337	0.0368993	0.0177563	0.0168377	0.017686	0.0217194	0.0217464	0.010217	0.0182078	0.025473	0.0202671	0.0173972	0.0170229	0.0176346	0.0193133	0.0176184	0.0187066	0.0120726	0.0182142	0.0249306
cg12238812	CHFR	TSS1500	S_Shore	1.721	(1.153;2.57)	0.00793102	mean	0.0305942	0.0544279	0.0319224	0.0412396	0.0418603	0.050306	0.044233	0.037408	0.0402093	0.0433963	0.0344182	0.0443201	0.0385686	0.0336397	0.0386726	0.0365956	0.0256675	0.0948924	0.0633487	0.0480175	0.0431223	0.0332869	0.0246329	0.274687	0.0297458	0.0311243	0.035127	0.0324949	0.0294671	0.0216181	0.0321493	0.0463027	0.0355725	0.126518	0.0505514	0.102901	0.0407519	0.32245	0.115294	0.0765401	0.0499592	0.0990436
cg12551582	CHFR	TSS1500	Island	0.691	(0.46;1.038)	0.0752048	mean	0.0109446	0.0124956	0.0152102	0.0136008	0.014504	0.0147488	0.0132693	0.0138987	0.0135972	0.0123053	0.0153315	0.0148864	0.0147476	0.0139767	0.0134233	0.0122696	0.0113066	0.0124557	0.0116711	0.0123347	0.0143619	0.0129392	0.0176681	0.0475094	0.0112727	0.0138306	0.0155979	0.0165108	0.0149423	0.00942299	0.0140617	0.015758	0.0138304	0.0158836	0.0145652	0.0147932	0.0119663	0.0132984	0.0161831	0.00992088	0.013497	0.0117055
cg12811648	CHFR	Body	S_Shore	1.261	(0.781;2.035)	0.343332	q25	0.909766	0.932032	0.948189	0.895616	0.9066	0.902616	0.904847	0.889128	0.923222	0.899734	0.88283	0.880244	0.892359	0.893945	0.921161	0.917034	0.951509	0.920488	0.919971	0.920771	0.938476	0.920612	0.933898	0.904595	0.925339	0.937821	0.931266	0.936233	0.932225	0.920016	0.931511	0.938414	0.948856	0.928527	0.909196	0.920538	0.919536	0.932878	0.910172	0.896002	0.919592	0.876037
cg12917938	CHFR	Body	S_Shore	1.25	(0.774;2.019)	0.361037	q25	0.850765	0.823973	0.88889	0.779018	0.869632	0.827164	0.836093	0.848373	0.866304	0.85486	0.819033	0.79266	0.829167	0.827057	0.837776	0.851932	0.874648	0.862251	0.872778	0.871112	0.84665	0.870349	0.875499	0.850329	0.914595	0.919379	0.864317	0.884564	0.881145	0.909793	0.883474	0.914801	0.883812	0.852618	0.864957	0.847132	0.851158	0.860475	0.855645	0.847347	0.857648	0.82441
cg13270853	CHFR	Body	Open_Sea	0.677	(0.443;1.034)	0.0713447	q25	0.878247	0.899664	0.915238	0.912053	0.947266	0.931584	0.922895	0.940801	0.933199	0.925362	0.890755	0.90512	0.928763	0.791925	0.915094	0.881372	0.882641	0.901273	0.903806	0.919706	0.938295	0.917622	0.93876	0.918144	0.935245	0.914701	0.898962	0.943161	0.930578	0.950228	0.923271	0.944091	0.925018	0.945248	0.937513	0.939411	0.917708	0.919681	0.920674	0.947659	0.929221	0.670304
cg13669769	CHFR	Body	N_Shelf	0.84	(0.528;1.336)	0.460819	q75	0.906238	0.932862	0.935103	0.92714	0.943693	0.946756	0.93438	0.940327	0.943639	0.934723	0.939122	0.899606	0.935408	0.907123	0.925821	0.917762	0.927631	0.921499	0.946219	0.918275	0.915469	0.928337	0.947347	0.901392	0.909297	0.940204	0.934292	0.923356	0.93671	0.953054	0.937347	0.926467	0.919404	0.936894	0.925316	0.934764	0.882466	0.923466	0.929682	0.924793	0.918501	0.942773
cg14168939	CHFR	3'UTR	Island	0.441	(0.298;0.653)	4.35565e-05	mean	0.853654	0.86503	0.89866	0.865341	0.891184	0.848751	0.872116	0.862391	0.889086	0.898933	0.886826	0.866522	0.860437	0.878639	0.874197	0.900275	0.896974	0.903518	0.856853	0.904287	0.889068	0.865958	0.545796	0.866622	0.908894	0.915335	0.916331	0.912923	0.876615	0.886202	0.878115	0.882489	0.894972	0.860088	0.875943	0.862958	0.824046	0.888233	0.852799	0.86938	0.892219	0.903521
cg14196195	CHFR	Body	S_Shelf	1.474	(0.913;2.378)	0.112269	q25	0.870959	0.919025	0.933198	0.868161	0.881806	0.903608	0.92081	0.899013	0.938096	0.91113	0.905343	0.864807	0.888067	0.905691	0.899251	0.902708	0.944621	0.920297	0.894949	0.951948	0.943277	0.909486	0.938007	0.919314	0.601348	0.941299	0.887833	0.949256	0.89518	0.826688	0.929535	0.929374	0.945108	0.920664	0.924635	0.916802	0.921322	0.884077	0.898433	0.914061	0.93769	0.892647
cg14519294	CHFR	TSS1500	Island	0.608	(0.376;0.983)	0.042333	q75	0.0415009	0.0484692	0.0722265	0.0844485	0.0700189	0.0633005	0.0611967	0.0634447	0.0617103	0.0821206	0.0631232	0.0581274	0.0615768	0.0676723	0.0628094	0.0585047	0.057303	0.0696494	0.0581444	0.0649388	0.0690238	0.0663741	0.0790944	0.222144	0.071079	0.0778199	0.0745399	0.0633271	0.0577535	0.058137	0.0647786	0.0559599	0.0672021	0.0814467	0.0620747	0.0698759	0.0683154	0.0728356	0.0628894	0.0679074	0.0715284	0.100321
cg14853265	CHFR	Body	N_Shelf	2.798	(1.586;4.937)	0.000382801	q25	0.929685	0.88606	0.944245	0.828789	0.944941	0.943306	0.935647	0.939528	0.964794	0.906983	0.921702	0.931481	0.926646	0.937097	0.898843	0.899277	0.895458	0.871374	0.875368	0.939451	0.933546	0.93652	0.952419	0.929948	0.94792	0.946298	0.941338	0.940184	0.925271	0.910825	0.943675	0.920469	0.942303	0.939352	0.945509	0.939825	0.936302	0.950383	0.929064	0.935728	0.945924	0.913984
cg14949892	CHFR	Body	N_Shore	0.777	(0.481;1.254)	0.301192	q75	0.934535	0.922693	0.925399	0.899333	0.881121	0.887095	0.904252	0.906689	0.917282	0.913738	0.873146	0.860791	0.893472	0.878417	0.895403	0.93223	0.934107	0.912823	0.908668	0.928115	0.924318	0.925431	0.466644	0.841267	0.938155	0.932006	0.931118	0.959341	0.945654	0.930878	0.950357	0.959159	0.926168	0.926348	0.920627	0.921	0.907914	0.894453	0.924278	0.914236	0.877089	0.931455
cg15002700	CHFR	Body	S_Shore	0.842	(0.53;1.337)	0.465823	q75	0.931506	0.946711	0.941097	0.944418	0.948765	0.945022	0.939686	0.945338	0.950611	0.949591	0.961253	0.928398	0.9446	0.927477	0.949306	0.918251	0.938648	0.945959	0.947121	0.945795	0.9213	0.936696	0.950236	0.944468	0.938546	0.934678	0.927521	0.938895	0.935063	0.945096	0.935613	0.905646	0.937948	0.942018	0.93108	0.950865	0.922046	0.937183	0.937757	0.955903	0.938328	0.947171
cg15063355	CHFR	TSS1500	Island	1.133	(0.75;1.711)	0.553449	mean	0.020094	0.0311534	0.0328973	0.0428801	0.0327627	0.0411783	0.0317858	0.0346914	0.0423192	0.0360096	0.0343861	0.0388406	0.0344036	0.0332404	0.0221372	0.0273409	0.0190579	0.0307103	0.0297668	0.0273533	0.0349275	0.0485518	0.0358506	0.201029	0.0205168	0.0295764	0.0465048	0.0432153	0.0361904	0.029714	0.0279375	0.0412509	0.0390851	0.0385948	0.0377617	0.0346224	0.0275357	0.0422884	0.0344416	0.0229221	0.0263927	0.028792
cg15469966	CHFR	3'UTR	Island	1.527	(0.935;2.496)	0.0909551	q25	0.869207	0.862849	0.920043	0.861535	0.917635	0.905644	0.893798	0.916274	0.9084	0.88008	0.893138	0.863755	0.870486	0.876439	0.846081	0.863497	0.894685	0.86044	0.865526	0.922759	0.910037	0.908245	0.934171	0.875145	0.919702	0.913328	0.930175	0.883448	0.915751	0.930341	0.893826	0.912282	0.911819	0.896713	0.926697	0.905923	0.846026	0.911702	0.866747	0.908383	0.915294	0.841773
cg17387870	CHFR	Body	N_Shore	1.313	(0.895;1.926)	0.164096	mean	0.279362	0.339448	0.210492	0.288415	0.174789	0.200468	0.167403	0.185438	0.38176	0.198549	0.135501	0.216639	0.163349	0.193989	0.0889562	0.457899	0.127523	0.162045	0.355509	0.427484	0.130962	0.411526	0.0616585	0.254223	0.0395991	0.161625	0.168811	0.077941	0.0864753	0.202413	0.455301	0.206293	0.166251	0.427811	0.162003	0.2186	0.257044	0.31112	0.273511	0.344841	0.51727	0.295744
cg17522601	CHFR	Body	Island	0.751	(0.472;1.194)	0.225732	q75	0.953177	0.947348	0.966763	0.948944	0.969125	0.949486	0.960107	0.948899	0.963816	0.956767	0.937759	0.931679	0.948846	0.927082	0.965913	0.957868	0.947473	0.967896	0.950318	0.963641	0.963473	0.952156	0.959156	0.960996	0.958188	0.971819	0.961156	0.962445	0.950935	0.940684	0.966064	0.944636	0.959443	0.957522	0.954182	0.960839	0.939638	0.955758	0.956744	0.960175	0.962847	0.952426
cg17524886	CHFR	Body	Open_Sea	1.671	(1.006;2.777)	0.0475208	q25	0.89028	0.877145	0.884806	0.85304	0.862818	0.773649	0.855873	0.85976	0.803619	0.866684	0.853819	0.808972	0.844415	0.879602	0.882863	0.919977	0.915545	0.810413	0.874863	0.861064	0.904613	0.887916	0.935433	0.821757	0.920981	0.880287	0.873643	0.806824	0.930621	0.868302	0.913321	0.927632	0.906358	0.8294	0.882593	0.87006	0.859457	0.885267	0.827858	0.858531	0.802146	0.882777
cg17904068	CHFR	Body	S_Shelf	0.765	(0.52;1.124)	0.172101	mean	0.950295	0.966207	0.970381	0.960462	0.969051	0.960193	0.963947	0.967449	0.962414	0.964235	0.944635	0.929715	0.943848	0.953123	0.962913	0.953633	0.960575	0.967652	0.957179	0.968072	0.966266	0.964347	0.968416	0.954529	0.966798	0.964788	0.965086	0.974437	0.957324	0.942594	0.971841	0.970005	0.96497	0.964507	0.936085	0.95641	0.963169	0.94757	0.963063	0.956834	0.962191	0.954924
cg18066197	CHFR	3'UTR	S_Shore	0.568	(0.342;0.945)	0.0293192	q75	0.921591	0.936303	0.936834	0.928169	0.941802	0.940758	0.935222	0.937454	0.925374	0.897385	0.917959	0.897777	0.923693	0.945499	0.937697	0.922535	0.928018	0.931709	0.944841	0.934141	0.895159	0.921458	0.918496	0.936841	0.920793	0.919195	0.934993	0.913827	0.919454	0.932997	0.935757	0.917656	0.915165	0.924511	0.931253	0.928112	0.926019	0.938497	0.936661	0.94691	0.916861	0.942185
cg18451156	CHFR	Body	Open_Sea	1.579	(1.066;2.337)	0.0225526	mean	0.879165	0.897864	0.916319	0.892496	0.924762	0.910167	0.905282	0.893363	0.937664	0.913575	0.848555	0.86268	0.884819	0.885221	0.909339	0.873216	0.887986	0.906705	0.88002	0.920249	0.916305	0.920836	0.947819	0.912344	0.920062	0.940585	0.904302	0.920126	0.945078	0.905156	0.913665	0.965718	0.939869	0.937976	0.907048	0.916045	0.92188	0.935287	0.929805	0.915699	0.918569	0.846298
cg18533833	CHFR	TSS1500	Island	0.653	(0.407;1.048)	0.0774452	q75	0.0143994	0.0152432	0.0178335	0.018795	0.018858	0.0178478	0.0182342	0.016026	0.0174738	0.0181847	0.0149593	0.0202858	0.0169921	0.0200692	0.0173245	0.0168201	0.0150001	0.0181859	0.0143376	0.0164217	0.018654	0.0184853	0.0169858	0.0748643	0.0184737	0.0208492	0.0200115	0.024274	0.0205751	0.0115231	0.0206602	0.0270226	0.0211141	0.0201429	0.01978	0.0180491	0.0196063	0.0182103	0.0222023	0.0148517	0.0203352	0.0165166
cg19027571	CHFR	Body	Island	0.661	(0.413;1.058)	0.0843615	mean	0.0134305	0.0177797	0.0229535	0.0250957	0.0259473	0.0226441	0.0254156	0.0256665	0.0231488	0.0213254	0.0256336	0.0276678	0.0274003	0.0286383	0.0195513	0.0160863	0.0174061	0.0173066	0.0166881	0.0183569	0.0238796	0.0213433	0.0195566	0.185319	0.0169924	0.0204474	0.0238066	0.0228767	0.0233332	0.0162046	0.0221303	0.0239723	0.024113	0.0270293	0.0244805	0.0222084	0.0186817	0.0203811	0.0229512	0.0184654	0.0216053	0.0199316
cg19205498	CHFR	Body	S_Shore	1.319	(0.824;2.112)	0.248694	q25	0.948631	0.922806	0.957055	0.94834	0.956904	0.952356	0.957744	0.960197	0.963504	0.94787	0.955155	0.946704	0.944507	0.945831	0.946024	0.936698	0.927489	0.89692	0.942959	0.952308	0.951952	0.949328	0.956409	0.950622	0.961485	0.957878	0.951648	0.954017	0.949724	0.96719	0.962028	0.943933	0.953421	0.95279	0.939459	0.956684	0.949893	0.955792	0.947045	0.948784	0.947219	0.924042
cg19313015	CHFR	TSS200	Island	0.455	(0.254;0.814)	0.00800242	q75	0.0142196	0.0181261	0.0169959	0.0186545	0.0151439	0.016716	0.0181743	0.0176563	0.0155861	0.0153206	0.0181601	0.0242327	0.0205141	0.0214737	0.0177142	0.0147095	0.014761	0.0183557	0.0146681	0.0140324	0.0130253	0.0149893	0.0146764	0.140004	0.0115117	0.0122755	0.0167626	0.0133652	0.0143681	0.0167597	0.0148856	0.011093	0.015859	0.0143322	0.0147144	0.0150402	0.0145885	0.0143548	0.0144407	0.0148717	0.0134356	0.0155944
cg19852344	CHFR	5'UTR	Island	0.497	(0.295;0.839)	0.00883538	q75	0.0206916	0.017833	0.0241967	0.0251233	0.0190898	0.0232481	0.0192104	0.0214357	0.0183955	0.0226034	0.0182925	0.0297525	0.0301599	0.0233377	0.0206322	0.0183033	0.0179636	0.0283608	0.0197549	0.0111008	0.0214139	0.0157174	0.014527	0.0408409	0.0179567	0.0171369	0.0179376	0.019198	0.0183404	0.019914	0.0177131	0.0196245	0.019854	0.020075	0.0162272	0.0174691	0.0181054	0.0161976	0.0170752	0.0149006	0.0224964	0.0355294
cg20065718	CHFR	Body	Island	1.783	(1.201;2.646)	0.00409499	median	0.974275	0.96353	0.982666	0.961062	0.984305	0.980781	0.975029	0.982533	0.982959	0.980346	0.97139	0.944569	0.965013	0.968731	0.970547	0.975231	0.961964	0.971046	0.97482	0.983207	0.978754	0.983905	0.984607	0.980568	0.983209	0.97877	0.977666	0.982134	0.977531	0.971995	0.97979	0.981557	0.976795	0.982028	0.978847	0.980983	0.978142	0.981045	0.977996	0.977224	0.978908	0.952636
cg20066677	CHFR	Body	Open_Sea	0.55	(0.37;0.815)	0.00292586	median	0.943939	0.934437	0.953561	0.928413	0.953312	0.941964	0.94865	0.944244	0.946551	0.94729	0.944301	0.891957	0.935707	0.915578	0.936674	0.944642	0.947611	0.947591	0.951634	0.95961	0.945505	0.937959	0.964795	0.939104	0.945274	0.926038	0.935218	0.945917	0.930372	0.968977	0.929689	0.935979	0.945218	0.920439	0.931904	0.947357	0.929975	0.946073	0.94283	0.95286	0.936268	0.929799
cg20702204	CHFR	Body	Island	1.223	(0.784;1.907)	0.375515	q75	0.870843	0.89998	0.876034	0.894979	0.892949	0.907866	0.893796	0.880933	0.919578	0.9035	0.880243	0.842264	0.87948	0.913433	0.905225	0.901573	0.902227	0.938257	0.914166	0.89011	0.904124	0.919977	0.880864	0.884937	0.880972	0.92365	0.899544	0.916502	0.929433	0.904937	0.89452	0.930123	0.906516	0.903504	0.886828	0.892796	0.902326	0.907471	0.871895	0.894504	0.899408	0.905539
cg21232015	CHFR	Body	Open_Sea	1.089	(0.709;1.671)	0.697517	q75	0.792411	0.84977	0.869837	0.797721	0.859568	0.838335	0.853563	0.823311	0.873756	0.797061	0.847736	0.795206	0.85675	0.858961	0.818696	0.884582	0.886675	0.882297	0.823564	0.897055	0.899351	0.87647	0.933373	0.844839	0.927292	0.926199	0.857317	0.895297	0.879788	0.869733	0.882965	0.909436	0.903848	0.868752	0.850374	0.856238	0.866279	0.88671	0.783623	0.863569	0.870601	0.818391
cg21273703	CHFR	TSS200	Island	0.46	(0.306;0.69)	0.00017279	median	0.00887348	0.0111592	0.0117357	0.0128566	0.0105063	0.0107127	0.0103434	0.00978673	0.00993437	0.011005	0.00981179	0.0110248	0.0121404	0.011916	0.0111852	0.0113529	0.0122612	0.0130276	0.0124733	0.00790964	0.00935825	0.0107814	0.00836166	0.275735	0.0071966	0.00935158	0.0107038	0.00788638	0.00765203	0.00810316	0.00853134	0.00718254	0.00965549	0.00935752	0.00993633	0.00872048	0.00994942	0.0088121	0.00881442	0.00883522	0.00973486	0.0150256
cg21432513	CHFR	Body	Open_Sea	0.618	(0.418;0.914)	0.0159322	mean	0.94775	0.946272	0.943676	0.962347	0.955497	0.950003	0.944926	0.948929	0.961682	0.934725	0.929793	0.918135	0.904077	0.948302	0.957343	0.955955	0.956152	0.959093	0.960319	0.961243	0.963247	0.954645	0.969252	0.953046	0.964354	0.968176	0.959152	0.963729	0.967414	0.962853	0.949494	0.957051	0.954598	0.945009	0.945093	0.950523	0.935524	0.954296	0.915945	0.933307	0.934939	0.927137
cg21645164	CHFR	TSS200	Island	0.401	(0.265;0.607)	1.54446e-05	median	0.0104996	0.0135219	0.00964627	0.0147875	0.00991592	0.0119266	0.0131709	0.0126046	0.0102223	0.0134432	0.0128636	0.0157467	0.0159406	0.0164478	0.0111949	0.0118815	0.0126429	0.0135577	0.0142149	0.00912024	0.0115269	0.00963181	0.00989168	0.311032	0.00841259	0.010399	0.0124588	0.00960546	0.0117419	0.0102868	0.0109882	0.00819785	0.0115423	0.0118736	0.0105899	0.0113678	0.0119582	0.0106	0.0106617	0.0109161	0.0123942	0.0171576
cg21827294	CHFR	Body	S_Shelf	1.799	(1.161;2.788)	0.00856727	mean	0.906981	0.882364	0.938347	0.9155	0.932553	0.914778	0.919564	0.904361	0.908153	0.920412	0.820638	0.901092	0.888278	0.868686	0.91011	0.947395	0.904534	0.933805	0.901818	0.954479	0.947499	0.92896	0.945515	0.937318	0.968002	0.949364	0.930932	0.947422	0.940148	0.9479	0.959876	0.958542	0.941828	0.925821	0.927208	0.923973	0.912644	0.944327	0.925556	0.921052	0.92975	0.93417
cg22202031	CHFR	TSS1500	Island	1.998	(1.349;2.959)	0.000553285	q75	0.0137424	0.0144546	0.0233543	0.0197531	0.0266534	0.0240429	0.0237299	0.0196434	0.0245733	0.0185083	0.0173564	0.0215297	0.0189602	0.0171755	0.0204883	0.0200937	0.0192646	0.0246936	0.0164019	0.0187685	0.0241951	0.0263181	0.0217475	0.0573282	0.0208025	0.0295359	0.0264295	0.0410067	0.0208317	0.0125738	0.0202972	0.03255	0.0270525	0.0355579	0.021351	0.0239995	0.023086	0.0276826	0.0237189	0.0156084	0.0258828	0.0245267
cg22381955	CHFR	Body	Island	0.378	(0.255;0.561)	1.28802e-06	q25	0.784246	0.789384	0.785987	0.708044	0.757941	0.754001	0.780077	0.754422	0.810195	0.780546	0.790359	0.765535	0.777353	0.784225	0.704073	0.842814	0.829923	0.817075	0.740294	0.768053	0.745139	0.745474	0.821661	0.763821	0.812617	0.807096	0.761996	0.659663	0.760941	0.832022	0.759082	0.751974	0.76399	0.746657	0.740444	0.733174	0.733641	0.762489	0.718677	0.765585	0.731674	0.675616
cg23030397	CHFR	3'UTR	S_Shore	1.088	(0.74;1.6)	0.669137	median	0.971041	0.975019	0.969432	0.965636	0.966839	0.974471	0.967414	0.970562	0.977707	0.964948	0.975883	0.961274	0.974578	0.968999	0.961168	0.970723	0.96362	0.953804	0.970869	0.966197	0.949713	0.967157	0.970742	0.962696	0.962034	0.954164	0.961177	0.924648	0.955336	0.978668	0.959345	0.931575	0.960356	0.959075	0.957929	0.959778	0.961833	0.965497	0.958071	0.978236	0.960357	0.961753
cg23653008	CHFR	TSS1500	Island	0.634	(0.389;1.034)	0.0676999	q75	0.0234698	0.0447892	0.0438428	0.0399586	0.0424985	0.0445711	0.0441573	0.0404458	0.0474066	0.0423307	0.0343872	0.030254	0.0524115	0.0383056	0.0514563	0.0377078	0.0505065	0.0456661	0.0407108	0.0409275	0.0480821	0.0538142	0.040518	0.099675	0.0423201	0.0283795	0.0416129	0.0365899	0.0479381	0.051646	0.0445496	0.0504526	0.0419857	0.0472794	0.0367357	0.0458918	0.0444507	0.0447444	0.0379825	0.033703	0.0399	0.0329794
cg24000316	CHFR	Body	S_Shelf	0.551	(0.365;0.831)	0.00443091	mean	0.789954	0.927928	0.928293	0.9554	0.957183	0.961042	0.962178	0.948068	0.937703	0.969534	0.95157	0.952037	0.954137	0.955367	0.894285	0.950313	0.900185	0.928376	0.948147	0.943604	0.894566	0.924203	0.956746	0.931655	0.921687	0.942543	0.961049	0.94631	0.945623	0.95557	0.952299	0.829367	0.919869	0.945612	0.945329	0.924278	0.933253	0.7521	0.924074	0.966296	0.942033	0.92839
cg24532476	CHFR	Body	Open_Sea	1.58	(0.951;2.626)	0.0773127	q25	0.929674	0.913431	0.946602	0.927797	0.93956	0.908052	0.933556	0.919826	0.94385	0.928137	0.929675	0.918518	0.939228	0.941081	0.918408	0.92556	0.924596	0.941152	0.915771	0.951358	0.931574	0.950036	0.959464	0.928434	0.949546	0.962794	0.954722	0.950312	0.948436	0.939683	0.948245	0.951638	0.936645	0.930743	0.932462	0.927157	0.942345	0.928966	0.907146	0.908263	0.949968	0.946606
cg24727133	CHFR	TSS1500	Island	0.763	(0.501;1.163)	0.207946	mean	0.0170745	0.0275122	0.0325522	0.0359279	0.0323242	0.0308984	0.0361594	0.0288635	0.0275663	0.0298147	0.0268079	0.0353846	0.0275641	0.0288577	0.0343051	0.0240935	0.0315047	0.0252963	0.0296553	0.0309457	0.0271693	0.0276447	0.0354646	0.137239	0.0245481	0.0381735	0.0332388	0.0372633	0.0353055	0.0249384	0.0372527	0.0398419	0.0341595	0.0413699	0.0394076	0.0303877	0.0288461	0.0354265	0.0349126	0.0285528	0.03531	0.0293003
cg25618597	CHFR	Body	S_Shelf	1.668	(1.014;2.746)	0.0440198	q25	0.972442	0.969453	0.920806	0.876849	0.908594	0.92346	0.907261	0.916273	0.941083	0.943799	0.913437	0.90201	0.923339	0.891377	0.966585	0.976626	0.959038	0.966216	0.964146	0.951942	0.927477	0.953212	0.931676	0.907146	0.941982	0.933353	0.941391	0.926693	0.943762	0.9586	0.942964	0.944216	0.928027	0.948768	0.947603	0.934155	0.937974	0.936225	0.917527	0.930613	0.952246	0.931369
cg26394825	CHFR	TSS1500	Island	0.843	(0.54;1.316)	0.452248	q75	0.00979614	0.0135522	0.0162812	0.0164973	0.0146534	0.0178915	0.016482	0.0188945	0.0174844	0.0155075	0.0182623	0.0219833	0.0160938	0.0159048	0.0144405	0.0109522	0.0115168	0.00967683	0.012716	0.0135642	0.0126871	0.0124699	0.015227	0.250876	0.0103836	0.0129914	0.0154608	0.0112885	0.0150646	0.0114401	0.0136233	0.0125722	0.0140667	0.015992	0.0176819	0.0155934	0.0145988	0.0659534	0.0165892	0.014823	0.0144315	0.0196941
cg26410484	CHFR	TSS1500	Island	1.336	(0.906;1.969)	0.143761	mean	0.0266768	0.0290602	0.025072	0.0293754	0.0245349	0.0263976	0.0267527	0.0232762	0.0257568	0.022194	0.0182041	0.027478	0.0203847	0.0233439	0.0276012	0.0358162	0.02789	0.028631	0.0249923	0.0259355	0.0344948	0.0380677	0.0215904	0.209857	0.0262735	0.0329648	0.0274104	0.0308746	0.0328928	0.0185847	0.0342463	0.0427861	0.0351642	0.0268926	0.028072	0.0266395	0.0288901	0.0292933	0.0309309	0.0164616	0.0329587	0.0270945
cg26609691	CHFR	Body	Island	0.522	(0.314;0.868)	0.0122996	q75	0.912783	0.947993	0.937152	0.918022	0.941909	0.916668	0.921002	0.929805	0.941	0.915519	0.91664	0.888339	0.927347	0.904698	0.955067	0.949673	0.928417	0.953438	0.94165	0.901655	0.931795	0.932912	0.922253	0.899752	0.929548	0.938885	0.911975	0.91914	0.929526	0.930432	0.901704	0.948274	0.930889	0.908845	0.905534	0.92242	0.917197	0.908824	0.919307	0.927793	0.903183	0.958376
cg26665209	CHFR	Body	S_Shelf	0.647	(0.43;0.974)	0.0367987	q25	0.981492	0.983238	0.979335	0.981765	0.980953	0.981669	0.980129	0.982265	0.981667	0.984901	0.982376	0.980031	0.980825	0.978487	0.981163	0.979356	0.983112	0.981609	0.983332	0.984979	0.974758	0.982599	0.982789	0.976957	0.975952	0.979726	0.974945	0.975765	0.974884	0.986566	0.980462	0.963655	0.975917	0.979111	0.975548	0.975892	0.979196	0.975647	0.974451	0.986785	0.977754	0.98098
cg26832509	CHFR	TSS1500	Island	1.779	(1.194;2.65)	0.00463703	q75	0.0214127	0.0295728	0.042401	0.0301795	0.0396076	0.0362948	0.0316824	0.0325214	0.0331465	0.0296353	0.0240092	0.0339969	0.025665	0.0316617	0.0412468	0.0325035	0.0260153	0.0292241	0.0284519	0.0322944	0.0435198	0.0292004	0.0277563	0.0719783	0.0349198	0.0515035	0.0319907	0.0470342	0.0424749	0.0233922	0.0401057	0.0556647	0.0410301	0.0370369	0.0413035	0.033429	0.0367458	0.256412	0.0451532	0.0237355	0.0452927	0.0318773
cg27040423	CHFR	TSS1500	Island	0.384	(0.218;0.676)	0.000926934	q75	0.0481779	0.0369984	0.04957	0.0592494	0.0498588	0.0493811	0.0458971	0.047774	0.049245	0.0666253	0.0571412	0.0523502	0.0483541	0.0446274	0.0380108	0.062879	0.0474006	0.0590057	0.0599275	0.0479512	0.0428324	0.0423824	0.0368153	0.306712	0.0416923	0.0384031	0.044674	0.0372511	0.067749	0.0306835	0.0340205	0.0303803	0.0491077	0.0483377	0.0342862	0.0398979	0.0372158	0.0415904	0.0428808	0.0398791	0.0467785	0.0652748
cg27084026	CHFR	TSS1500	Island	1.313	(0.893;1.93)	0.166546	median	0.024253	0.0213193	0.0236018	0.0230489	0.0295674	0.0283991	0.0246792	0.0284452	0.0279954	0.0276563	0.019933	0.026629	0.0213267	0.0183387	0.0346966	0.0245801	0.0277012	0.0338409	0.0280497	0.0281593	0.0200294	0.0318531	0.0209081	0.229486	0.0175666	0.0235283	0.0292479	0.0320473	0.0231555	0.0191065	0.0243818	0.0261132	0.0268324	0.0261904	0.0211994	0.0234829	0.0260048	0.0238383	0.0291562	0.0187899	0.0279479	0.0305105
cg27219574	CHFR	Body	S_Shore	1.955	(1.132;3.378)	0.0162515	q25	0.646994	0.793469	0.82499	0.85448	0.770629	0.638405	0.630583	0.69346	0.677803	0.778767	0.600768	0.67629	0.58892	0.598846	0.476492	0.834989	0.665349	0.797681	0.705278	0.807518	0.601833	0.832521	0.697727	0.74676	0.642442	0.862953	0.876159	0.625192	0.848887	0.688819	0.880375	0.807727	0.644519	0.764958	0.752662	0.685027	0.746228	0.79558	0.759843	0.744905	0.660089	0.856273
cg27382164	CHFR	TSS1500	Island	0.845	(0.541;1.32)	0.45944	q75	0.0154099	0.0171104	0.0262902	0.0219569	0.0244113	0.0220538	0.0187528	0.0187699	0.0196433	0.0201913	0.015281	0.0227274	0.0204989	0.0203971	0.0186828	0.0220769	0.0223735	0.0260424	0.0180211	0.0265031	0.023651	0.0230079	0.0192579	0.0291866	0.0212257	0.0290714	0.0212997	0.0289923	0.0284927	0.0118477	0.0254874	0.0420191	0.0246468	0.022978	0.0226303	0.0232485	0.0239457	0.0681199	0.0251741	0.0162047	0.0245817	0.024157
[truncated: 277 more columns]

## Sheet: 23 TSS200-1500site
Row.names	UCSC_RefGene_Name	UCSC_RefGene_Group	Relation_to_UCSC_CpG_Island	HR	CI	P.value	Best_split
cg21645164	CHFR	TSS200	Island	0.401	(0.265;0.607)	1.54446e-05	median
cg00256785	CHFR	TSS200	Island	0.427	(0.283;0.644)	4.93529e-05	median
cg21273703	CHFR	TSS200	Island	0.46	(0.306;0.69)	0.00017279	median
cg22202031	CHFR	TSS1500	Island	1.998	(1.349;2.959)	0.000553285	q75
cg27040423	CHFR	TSS1500	Island	0.384	(0.218;0.676)	0.000926934	q75
cg26832509	CHFR	TSS1500	Island	1.779	(1.194;2.65)	0.00463703	q75
cg19313015	CHFR	TSS200	Island	0.455	(0.254;0.814)	0.00800242	q75
cg00470794	CHFR	TSS1500	Island	1.885	(1.121;3.17)	0.0168489	q25
cg02667335	CHFR	TSS1500	Island	0.558	(0.345;0.904)	0.0177286	q75
cg14519294	CHFR	TSS1500	Island	0.608	(0.376;0.983)	0.042333	q75
cg23653008	CHFR	TSS1500	Island	0.634	(0.389;1.034)	0.0676999	q75
cg12551582	CHFR	TSS1500	Island	0.691	(0.46;1.038)	0.0752048	mean
cg18533833	CHFR	TSS1500	Island	0.653	(0.407;1.048)	0.0774452	q75
cg07951978	CHFR	TSS1500	Island	1.38	(0.935;2.037)	0.104676	median
cg26410484	CHFR	TSS1500	Island	1.336	(0.906;1.969)	0.143761	mean
cg04044684	CHFR	TSS1500	Island	0.758	(0.515;1.117)	0.161092	median
cg27084026	CHFR	TSS1500	Island	1.313	(0.893;1.93)	0.166546	median
cg24727133	CHFR	TSS1500	Island	0.763	(0.501;1.163)	0.207946	mean
cg04774496	CHFR	TSS1500	Island	0.809	(0.513;1.277)	0.36317	q75
cg10223066	CHFR	TSS1500	Island	1.173	(0.797;1.726)	0.418977	mean
cg26394825	CHFR	TSS1500	Island	0.843	(0.54;1.316)	0.452248	q75
cg27382164	CHFR	TSS1500	Island	0.845	(0.541;1.32)	0.45944	q75
cg15063355	CHFR	TSS1500	Island	1.133	(0.75;1.711)	0.553449	mean

## Sheet: chfr gene level & methylation
Row.names	OS	OS.time	DSS	DSS.time	CHFR gene level	cg00256785	cg00338702	cg00460944	cg00470794	cg01499426	cg01688293	cg02387522	cg02507604	cg02519218	cg02667335	cg04044684	cg04774496	cg05119810	cg06138257	cg06462703	cg07171237	cg07796563	cg07951978	cg08237117	cg08828886	cg09120938	cg09943550	cg10223066	cg12238812	cg12551582	cg12811648	cg12917938	cg13270853	cg13669769	cg14168939	cg14196195	cg14519294	cg14853265	cg14949892	cg15002700	cg15063355	cg15469966	cg17387870	cg17522601	cg17524886	cg17904068	cg18066197	cg18451156	cg18533833
UCSC_RefGene_Name						CHFR	CHFR	CHFR	CHFR	CHFR	CHFR	CHFR	CHFR	CHFR	CHFR	CHFR	CHFR	CHFR	CHFR	CHFR	CHFR	CHFR	CHFR	CHFR	CHFR	CHFR	CHFR	CHFR	CHFR	CHFR	CHFR	CHFR	CHFR	CHFR	CHFR	CHFR	CHFR	CHFR	CHFR	CHFR	CHFR	CHFR	CHFR	CHFR	CHFR	CHFR	CHFR	CHFR	CHFR
UCSC_RefGene_Group						TSS200	Body	Body	TSS1500	3'UTR	Body	Body	3'UTR	Body	TSS1500	TSS1500	TSS1500	Body	3'UTR	Body	Body	Body	TSS1500	Body	Body	Body	Body	TSS1500	TSS1500	TSS1500	Body	Body	Body	Body	3'UTR	Body	TSS1500	Body	Body	Body	TSS1500	3'UTR	Body	Body	Body	Body	3'UTR	Body	TSS1500
Relation_to_UCSC_CpG_Island						Island	N_Shore	Open_Sea	Island	Island	N_Shore	N_Shore	Island	Open_Sea	Island	Island	Island	S_Shore	N_Shore	Island	S_Shelf	S_Shore	Island	N_Shore	S_Shore	Open_Sea	S_Shelf	Island	S_Shore	Island	S_Shore	S_Shore	Open_Sea	N_Shelf	Island	S_Shelf	Island	N_Shelf	N_Shore	S_Shore	Island	Island	N_Shore	Island	Open_Sea	S_Shelf	S_Shore	Open_Sea	Island
HR						0.427	0.799	1.486	1.885	0.518	1.398	0.488	1.275	1.459	0.558	0.758	0.809	0.399	0.564	2.604	0.614	0.691	1.38	1.231	1.686	0.688	2.046	1.173	1.721	0.691	1.261	1.25	0.677	0.84	0.441	1.474	0.608	2.798	0.777	0.842	1.133	1.527	1.313	0.751	1.671	0.765	0.568	1.579	0.653
CI						(0.283;0.644)	(0.527;1.212)	(0.912;2.42)	(1.121;3.17)	(0.3;0.896)	(0.873;2.238)	(0.324;0.733)	(0.801;2.03)	(0.908;2.342)	(0.345;0.904)	(0.515;1.117)	(0.513;1.277)	(0.227;0.702)	(0.377;0.844)	(1.451;4.671)	(0.37;1.02)	(0.454;1.051)	(0.935;2.037)	(0.836;1.813)	(1.12;2.538)	(0.419;1.132)	(1.236;3.386)	(0.797;1.726)	(1.153;2.57)	(0.46;1.038)	(0.781;2.035)	(0.774;2.019)	(0.443;1.034)	(0.528;1.336)	(0.298;0.653)	(0.913;2.378)	(0.376;0.983)	(1.586;4.937)	(0.481;1.254)	(0.53;1.337)	(0.75;1.711)	(0.935;2.496)	(0.895;1.926)	(0.472;1.194)	(1.006;2.777)	(0.52;1.124)	(0.342;0.945)	(1.066;2.337)	(0.407;1.048)
P.value						4.93529e-05	0.291638	0.111737	0.0168489	0.018525	0.1632	0.000554669	0.305638	0.118311	0.0177286	0.161092	0.36317	0.00144489	0.00535035	0.00133119	0.0597547	0.0841379	0.104676	0.293389	0.0123875	0.140803	0.00536958	0.418977	0.00793102	0.0752048	0.343332	0.361037	0.0713447	0.460819	4.35565e-05	0.112269	0.042333	0.000382801	0.301192	0.465823	0.553449	0.0909551	0.164096	0.225732	0.0475208	0.172101	0.0293192	0.0225526	0.0774452
Best_split						median	q25	q25	q25	q75	q25	median	q25	q25	q75	median	q75	q75	q25	q25	q75	q25	median	median	q75	q75	q25	mean	mean	mean	q25	q25	q25	q75	mean	q25	q75	q25	q75	q75	mean	q25	mean	q75	q25	mean	q75	mean	q75
TCGA-3Z-A93Z	0	385	0	385	8.5836	0.00810506	0.0308592	0.95426	0.0120137	0.971752	0.982343	0.988911	0.938116	0.600904	0.0204994	0.0336794	0.0218123	0.751223	0.91155	0.989308	0.964002	0.680265	0.0138803	0.883196	0.893886	0.97447	0.98943	0.0166726	0.0305942	0.0109446	0.909766	0.850765	0.878247	0.906238	0.853654	0.870959	0.0415009	0.929685	0.934535	0.931506	0.020094	0.869207	0.279362	0.953177	0.89028	0.950295	0.921591	0.879165	0.0143994
TCGA-6D-AA2E	0	362	0	362	8.3998	0.0117892	0.0696179	0.947461	0.0138813	0.936615	0.970967	0.983157	0.920487	0.718578	0.0256231	0.0346814	0.0213016	0.842537	0.930069	0.984854	0.971538	0.686341	0.0141755	0.891544	0.816894	0.976846	0.984554	0.0168224	0.0544279	0.0124956	0.932032	0.823973	0.899664	0.932862	0.86503	0.919025	0.0484692	0.88606	0.922693	0.946711	0.0311534	0.862849	0.339448	0.947348	0.877145	0.966207	0.936303	0.897864	0.0152432
TCGA-A3-3357	0	2688	0	2688	8.5599	0.0102427	0.166297	0.947906	0.0167555	0.935387	0.954943	0.974375	0.933469	0.729365	0.0290868	0.0300747	0.0237008	0.833542	0.922091	0.987435	0.968975	0.856005	0.0190749	0.924001	0.939196	0.970797	0.988046	0.0195837	0.0319224	0.0152102	0.948189	0.88889	0.915238	0.935103	0.89866	0.933198	0.0722265	0.944245	0.925399	0.941097	0.0328973	0.920043	0.210492	0.966763	0.884806	0.970381	0.936834	0.916319	0.0178335
TCGA-A3-3358	0	1307	0	1307	8.9079	0.0180958	0.36466	0.933403	0.0139489	0.926133	0.953123	0.975182	0.917168	0.509186	0.0240683	0.0478637	0.0248223	0.562118	0.93047	0.982872	0.965506	0.884788	0.0175076	0.918426	0.929841	0.967622	0.985472	0.0160598	0.0412396	0.0136008	0.895616	0.779018	0.912053	0.92714	0.865341	0.868161	0.0844485	0.828789	0.899333	0.944418	0.0428801	0.861535	0.288415	0.948944	0.85304	0.960462	0.928169	0.892496	0.018795
TCGA-A3-3367	0	2270	0	2270	8.4663	0.0114047	0.0547603	0.954214	0.0164393	0.942295	0.965944	0.974508	0.947085	0.629208	0.0249247	0.0368606	0.0215947	0.809079	0.936173	0.986981	0.977235	0.869343	0.0156487	0.897328	0.93595	0.975107	0.989552	0.0186174	0.0418603	0.014504	0.9066	0.869632	0.947266	0.943693	0.891184	0.881806	0.0700189	0.944941	0.881121	0.948765	0.0327627	0.917635	0.174789	0.969125	0.862818	0.969051	0.941802	0.924762	0.018858
TCGA-A3-3370	0	2274	0	2274	8.8695	0.0110282	0.0466149	0.946868	0.0158226	0.918872	0.954365	0.966146	0.941812	0.649196	0.0266425	0.0671527	0.0208598	0.741903	0.942192	0.986333	0.978743	0.877743	0.0149079	0.915399	0.920141	0.971232	0.990123	0.0157746	0.050306	0.0147488	0.902616	0.827164	0.931584	0.946756	0.848751	0.903608	0.0633005	0.943306	0.887095	0.945022	0.0411783	0.905644	0.200468	0.949486	0.773649	0.960193	0.940758	0.910167	0.0178478
TCGA-A3-3373	0	1621	0	1621	8.2084	0.0103291	0.0445189	0.951912	0.0153845	0.897191	0.965277	0.966617	0.936174	0.589895	0.0278053	0.0479455	0.0211405	0.763242	0.943073	0.98509	0.977218	0.879021	0.0141875	0.911569	0.926465	0.97538	0.987114	0.0150252	0.044233	0.0132693	0.904847	0.836093	0.922895	0.93438	0.872116	0.92081	0.0611967	0.935647	0.904252	0.939686	0.0317858	0.893798	0.167403	0.960107	0.855873	0.963947	0.935222	0.905282	0.0182342
TCGA-A3-3376	1	1696	0	1696	8.8094	0.0103487	0.0557266	0.961322	0.0153572	0.937411	0.964265	0.976328	0.946514	0.634293	0.0319313	0.0360134	0.0201214	0.744057	0.939514	0.986025	0.975968	0.900196	0.0131601	0.892923	0.906039	0.972588	0.988787	0.0146094	0.037408	0.0138987	0.889128	0.848373	0.940801	0.940327	0.862391	0.899013	0.0634447	0.939528	0.906689	0.945338	0.0346914	0.916274	0.185438	0.948899	0.85976	0.967449	0.937454	0.893363	0.016026
TCGA-A3-3385	0	1993	0	1993	7.7953	0.00974348	0.0429429	0.964666	0.0159046	0.949575	0.958557	0.959922	0.939894	0.740813	0.0298504	0.05119	0.0203159	0.828276	0.93994	0.986431	0.973088	0.856957	0.0144404	0.921655	0.931643	0.981661	0.987684	0.0148507	0.0402093	0.0135972	0.923222	0.866304	0.933199	0.943639	0.889086	0.938096	0.0617103	0.964794	0.917282	0.950611	0.0423192	0.9084	0.38176	0.963816	0.803619	0.962414	0.925374	0.937664	0.0174738
TCGA-A3-3387	0	617	0	617	8.9132	0.0111907	0.206462	0.947466	0.0129805	0.956315	0.959763	0.985189	0.946412	0.626961	0.0464034	0.0540398	0.0171533	0.79726	0.938841	0.985559	0.977826	0.87214	0.0129997	0.889067	0.911851	0.977134	0.988077	0.0139656	0.0433963	0.0123053	0.899734	0.85486	0.925362	0.934723	0.898933	0.91113	0.0821206	0.906983	0.913738	0.949591	0.0360096	0.88008	0.198549	0.956767	0.866684	0.964235	0.897385	0.913575	0.0181847
TCGA-A3-A6NI	0	1018	0	1018	9.1049	0.00957548	0.0324625	0.920572	0.0140733	0.933773	0.96634	0.979947	0.934392	0.616898	0.0276116	0.0309057	0.0177477	0.804839	0.952863	0.982624	0.975578	0.92329	0.0126736	0.867183	0.897276	0.980584	0.987215	0.0147227	0.0344182	0.0153315	0.88283	0.819033	0.890755	0.939122	0.886826	0.905343	0.0631232	0.921702	0.873146	0.961253	0.0343861	0.893138	0.135501	0.937759	0.853819	0.944635	0.917959	0.848555	0.0149593
TCGA-A3-A6NJ	0	468	0	468	8.9057	0.013413	0.0606277	0.939545	0.0187567	0.93948	0.951092	0.976642	0.913533	0.553117	0.0227011	0.0401752	0.0232623	0.709441	0.932373	0.975585	0.96999	0.850514	0.0158755	0.879077	0.883515	0.970533	0.987433	0.0216304	0.0443201	0.0148864	0.880244	0.79266	0.90512	0.899606	0.866522	0.864807	0.0581274	0.931481	0.860791	0.928398	0.0388406	0.863755	0.216639	0.931679	0.808972	0.929715	0.897777	0.86268	0.0202858
TCGA-A3-A6NL	0	689	0	689	8.9753	0.013227	0.0693573	0.921284	0.0167589	0.933261	0.96646	0.981453	0.935903	0.623054	0.0296597	0.0413809	0.0210748	0.793787	0.948958	0.980024	0.973211	0.912814	0.0139422	0.885278	0.91242	0.97701	0.987494	0.0139217	0.0385686	0.0147476	0.892359	0.829167	0.928763	0.935408	0.860437	0.888067	0.0615768	0.926646	0.893472	0.9446	0.0344036	0.870486	0.163349	0.948846	0.844415	0.943848	0.923693	0.884819	0.0169921
TCGA-A3-A6NN	0	3	0	3	8.7488	0.0127875	0.0721059	0.9292	0.0166827	0.945615	0.951894	0.979619	0.948694	0.679462	0.0329852	0.0502075	0.0201028	0.821403	0.942631	0.980881	0.976441	0.86943	0.0174605	0.860653	0.921099	0.976885	0.986513	0.0146031	0.0336397	0.0139767	0.893945	0.827057	0.791925	0.907123	0.878639	0.905691	0.0676723	0.937097	0.878417	0.927477	0.0332404	0.876439	0.193989	0.927082	0.879602	0.953123	0.945499	0.885221	0.0200692
TCGA-A3-A8CQ	0	3	0	3	8.6264	0.0122547	0.0355579	0.935592	0.014839	0.924372	0.97598	0.983265	0.934981	0.623751	0.0259988	0.0407079	0.0264262	0.872268	0.865903	0.986437	0.963485	0.707627	0.0165109	0.908501	0.921611	0.976433	0.986887	0.0182935	0.0386726	0.0134233	0.921161	0.837776	0.915094	0.925821	0.874197	0.899251	0.0628094	0.898843	0.895403	0.949306	0.0221372	0.846081	0.0889562	0.965913	0.882863	0.962913	0.937697	0.909339	0.0173245
TCGA-A3-A8OU	0	0	0	0	8.9397	0.0113151	0.0706783	0.927765	0.0142503	0.952932	0.979361	0.984293	0.917767	0.732821	0.0264238	0.0487875	0.0245756	0.828117	0.912972	0.987992	0.97754	0.777875	0.0151826	0.897219	0.890437	0.974704	0.984949	0.0196337	0.0365956	0.0122696	0.917034	0.851932	0.881372	0.917762	0.900275	0.902708	0.0585047	0.899277	0.93223	0.918251	0.0273409	0.863497	0.457899	0.957868	0.919977	0.953633	0.922535	0.873216	0.0168201
TCGA-A3-A8OV	0	340	0	340	8.5618	0.0137407	0.0510849	0.919875	0.0130822	0.930146	0.973619	0.985177	0.910019	0.805719	0.0226514	0.0615386	0.0292607	0.872368	0.921381	0.984946	0.966278	0.646698	0.0161834	0.937168	0.93147	0.970939	0.983441	0.0210694	0.0256675	0.0113066	0.951509	0.874648	0.882641	0.927631	0.896974	0.944621	0.057303	0.895458	0.934107	0.938648	0.0190579	0.894685	0.127523	0.947473	0.915545	0.960575	0.928018	0.887986	0.0150001
TCGA-A3-A8OW	0	323	0	323	8.8329	0.0124443	0.0569569	0.955969	0.0123814	0.950925	0.969303	0.982544	0.930385	0.746803	0.0265674	0.0610812	0.0257709	0.676465	0.913113	0.986823	0.967277	0.756452	0.018999	0.926758	0.912144	0.974743	0.985354	0.020092	0.0948924	0.0124557	0.920488	0.862251	0.901273	0.921499	0.903518	0.920297	0.0696494	0.871374	0.912823	0.945959	0.0307103	0.86044	0.162045	0.967896	0.810413	0.967652	0.931709	0.906705	0.0181859
TCGA-A3-A8OX	0	0	0	0	8.808	0.0125314	0.087645	0.936832	0.01341	0.959721	0.975768	0.984231	0.947497	0.581818	0.029973	0.0610375	0.0204033	0.802384	0.929778	0.985437	0.972685	0.672916	0.0185589	0.909035	0.895013	0.972355	0.987068	0.0157783	0.0633487	0.0116711	0.919971	0.872778	0.903806	0.946219	0.856853	0.894949	0.0581444	0.875368	0.908668	0.947121	0.0297668	0.865526	0.355509	0.950318	0.874863	0.957179	0.944841	0.88002	0.0143376
TCGA-AK-3425	0	3343	0	3343	8.9696	0.00741989	0.0394369	0.949878	0.0131961	0.928857	0.975665	0.983127	0.930006	0.718641	0.0285838	0.0281314	0.020046	0.873951	0.914299	0.98833	0.971722	0.827014	0.0134398	0.923545	0.933602	0.965002	0.988753	0.0199982	0.0480175	0.0123347	0.920771	0.871112	0.919706	0.918275	0.904287	0.951948	0.0649388	0.939451	0.928115	0.945795	0.0273533	0.922759	0.427484	0.963641	0.861064	0.968072	0.934141	0.920249	0.0164217
TCGA-AK-3428	0	3728	0	3728	7.1963	0.00803641	0.0596966	0.946984	0.0178718	0.925409	0.966936	0.981309	0.911051	0.743296	0.0277958	0.0646503	0.0237623	0.898477	0.898378	0.984584	0.95652	0.752248	0.0185011	0.904851	0.907132	0.969254	0.985801	0.0195164	0.0431223	0.0143619	0.938476	0.84665	0.938295	0.915469	0.889068	0.943277	0.0690238	0.933546	0.924318	0.9213	0.0349275	0.910037	0.130962	0.963473	0.904613	0.966266	0.895159	0.916305	0.018654
TCGA-AK-3431	1	2241	0	2241	8.5613	0.00953543	0.0304025	0.963243	0.0144862	0.945695	0.975923	0.982117	0.940342	0.558472	0.0267169	0.0353204	0.0274263	0.703962	0.920375	0.989674	0.967772	0.781116	0.0156916	0.929691	0.937858	0.976132	0.988149	0.0192074	0.0332869	0.0129392	0.920612	0.870349	0.917622	0.928337	0.865958	0.909486	0.0663741	0.93652	0.925431	0.936696	0.0485518	0.908245	0.411526	0.952156	0.887916	0.964347	0.921458	0.920836	0.0184853
TCGA-AK-3433	0	3409	0	3409	8.1848	0.00852907	0.0631791	0.960728	0.0140024	0.913212	0.549251	0.707039	0.932125	0.573471	0.0280281	0.0380054	0.0202529	0.938754	0.94675	0.988134	0.976328	0.874964	0.0124086	0.91667	0.950652	0.980509	0.987529	0.0152337	0.0246329	0.0176681	0.933898	0.875499	0.93876	0.947347	0.545796	0.938007	0.0790944	0.952419	0.466644	0.950236	0.0358506	0.934171	0.0616585	0.959156	0.935433	0.968416	0.918496	0.947819	0.0169858
TCGA-AK-3434	0	2087	0	2087	8.0831	0.121553	0.507649	0.95327	0.0761606	0.898533	0.964749	0.980764	0.94484	0.595422	0.158549	0.291457	0.0909045	0.886025	0.894098	0.985825	0.967051	0.805346	0.0254057	0.868356	0.944332	0.971	0.987664	0.0368993	0.274687	0.0475094	0.904595	0.850329	0.918144	0.901392	0.866622	0.919314	0.222144	0.929948	0.841267	0.944468	0.201029	0.875145	0.254223	0.960996	0.821757	0.954529	0.936841	0.912344	0.0748643
TCGA-AK-3440	0	2865	0	2865	8.1477	0.00616077	0.352296	0.961499	0.0139731	0.910786	0.978642	0.983542	0.947485	0.486975	0.0213764	0.0312593	0.0227184	0.538972	0.926391	0.99028	0.970778	0.838254	0.0191857	0.910012	0.955877	0.973533	0.989588	0.0177563	0.0297458	0.0112727	0.925339	0.914595	0.935245	0.909297	0.908894	0.601348	0.071079	0.94792	0.938155	0.938546	0.0205168	0.919702	0.0395991	0.958188	0.920981	0.966798	0.920793	0.920062	0.0184737
TCGA-AK-3445	0	2392	0	2392	9.0907	0.00754744	0.0600153	0.965085	0.0193923	0.917616	0.975807	0.983664	0.937266	0.853211	0.0265867	0.0418842	0.0249024	0.88902	0.902509	0.987929	0.969259	0.828588	0.0163442	0.913439	0.958243	0.960476	0.987725	0.0168377	0.0311243	0.0138306	0.937821	0.919379	0.914701	0.940204	0.915335	0.941299	0.0778199	0.946298	0.932006	0.934678	0.0295764	0.913328	0.161625	0.971819	0.880287	0.964788	0.919195	0.940585	0.0208492
TCGA-AK-3450	0	1779	0	1779	7.8936	0.0114875	0.104264	0.958256	0.0157186	0.930435	0.961678	0.982887	0.928789	0.677239	0.0352461	0.043945	0.0232511	0.879796	0.925239	0.983952	0.968628	0.810946	0.0158506	0.938401	0.938226	0.968062	0.986867	0.017686	0.035127	0.0155979	0.931266	0.864317	0.898962	0.934292	0.916331	0.887833	0.0745399	0.941338	0.931118	0.927521	0.0465048	0.930175	0.168811	0.961156	0.873643	0.965086	0.934993	0.904302	0.0200115
TCGA-AK-3453	0	2531	0	2531	8.0714	0.00761741	0.0298422	0.964633	0.0171496	0.914554	0.961206	0.981363	0.939094	0.605312	0.0264311	0.0551912	0.0289625	0.760386	0.913446	0.9878	0.966088	0.820196	0.0251909	0.903947	0.83541	0.965609	0.98777	0.0217194	0.0324949	0.0165108	0.936233	0.884564	0.943161	0.923356	0.912923	0.949256	0.0633271	0.940184	0.959341	0.938895	0.0432153	0.883448	0.077941	0.962445	0.806824	0.974437	0.913827	0.920126	0.024274
TCGA-AK-3454	0	874	0	874	8.0752	0.00769647	0.0513723	0.94885	0.0165018	0.921382	0.974469	0.978515	0.934721	0.776823	0.0276079	0.0416097	0.0254609	0.846442	0.918262	0.985378	0.968119	0.800841	0.0167549	0.931499	0.948095	0.968947	0.985277	0.0217464	0.0294671	0.0149423	0.932225	0.881145	0.930578	0.93671	0.876615	0.89518	0.0577535	0.925271	0.945654	0.935063	0.0361904	0.915751	0.0864753	0.950935	0.930621	0.957324	0.919454	0.945078	0.0205751
TCGA-AK-3458	0	1168	0	1168	8.4946	0.00792508	0.110166	0.970622	0.0123495	0.948429	0.968399	0.985282	0.960712	0.45086	0.0171838	0.0223746	0.0183781	0.877581	0.947282	0.989012	0.981297	0.894177	0.00943012	0.925666	0.931494	0.986305	0.990262	0.010217	0.0216181	0.00942299	0.920016	0.909793	0.950228	0.953054	0.886202	0.826688	0.058137	0.910825	0.930878	0.945096	0.029714	0.930341	0.202413	0.940684	0.868302	0.942594	0.932997	0.905156	0.0115231
TCGA-AK-3460	0	2508	0	2508	8.5463	0.00788754	0.0521246	0.954514	0.0165342	0.88396	0.974206	0.98275	0.941156	0.77682	0.0216438	0.0247154	0.0220847	0.865429	0.929555	0.983076	0.975792	0.871855	0.0172659	0.909151	0.951479	0.974875	0.987809	0.0182078	0.0321493	0.0140617	0.931511	0.883474	0.923271	0.937347	0.878115	0.929535	0.0647786	0.943675	0.950357	0.935613	0.0279375	0.893826	0.455301	0.966064	0.913321	0.971841	0.935757	0.913665	0.0206602
TCGA-AK-3461	0	2217	0	2217	8.7195	0.00681416	0.0559345	0.964089	0.0224403	0.904174	0.968087	0.979639	0.928883	0.59424	0.0293103	0.0299345	0.032661	0.738083	0.863402	0.988411	0.954286	0.820397	0.0270402	0.925422	0.9633	0.966767	0.980295	0.025473	0.0463027	0.015758	0.938414	0.914801	0.944091	0.926467	0.882489	0.929374	0.0559599	0.920469	0.959159	0.905646	0.0412509	0.912282	0.206293	0.944636	0.927632	0.970005	0.917656	0.965718	0.0270226
TCGA-B0-4688	1	101	1	101	9.2428	0.010449	0.0442419	0.946763	0.0179584	0.926958	0.969314	0.974027	0.9343	0.778335	0.0301264	0.0416168	0.0266551	0.850299	0.916965	0.985526	0.960364	0.81708	0.0184824	0.915319	0.946059	0.970839	0.986957	0.0202671	0.0355725	0.0138304	0.948856	0.883812	0.925018	0.919404	0.894972	0.945108	0.0672021	0.942303	0.926168	0.937948	0.0390851	0.911819	0.166251	0.959443	0.906358	0.96497	0.915165	0.939869	0.0211141
TCGA-B0-4690	1	43	1	43	9.7679	0.00989351	0.160508	0.944802	0.0156737	0.918889	0.969333	0.972445	0.937454	0.638986	0.0288542	0.0946279	0.0227041	0.815185	0.926032	0.986354	0.973355	0.821827	0.0174365	0.90704	0.940335	0.970886	0.987503	0.0173972	0.126518	0.0158836	0.928527	0.852618	0.945248	0.936894	0.860088	0.920664	0.0814467	0.939352	0.926348	0.942018	0.0385948	0.896713	0.427811	0.957522	0.8294	0.964507	0.924511	0.937976	0.0201429
TCGA-B0-4691	1	139	1	139	9.102	0.00978611	0.135338	0.953449	0.0159096	0.927415	0.955834	0.980058	0.922568	0.673115	0.0282163	0.0493293	0.0225817	0.785107	0.903448	0.986725	0.972003	0.816342	0.0173755	0.906221	0.946245	0.971826	0.98644	0.0170229	0.0505514	0.0145652	0.909196	0.864957	0.937513	0.925316	0.875943	0.924635	0.0620747	0.945509	0.920627	0.93108	0.0377617	0.926697	0.162003	0.954182	0.882593	0.936085	0.931253	0.907048	0.01978
TCGA-B0-4693	1	77	0	77	8.9829	0.0095408	0.133239	0.954938	0.0158166	0.934173	0.957169	0.973356	0.937194	0.583422	0.0318446	0.0435653	0.0221022	0.725842	0.925342	0.986923	0.968884	0.835866	0.0161447	0.927336	0.855591	0.974198	0.987052	0.0176346	0.102901	0.0147932	0.920538	0.847132	0.939411	0.934764	0.862958	0.916802	0.0698759	0.939825	0.921	0.950865	0.0346224	0.905923	0.2186	0.960839	0.87006	0.95641	0.928112	0.916045	0.0180491
TCGA-B0-4694	1	106	0	106	8.617	0.00920784	0.0650343	0.95027	0.0153029	0.906794	0.962857	0.967398	0.931431	0.615409	0.0314467	0.0363306	0.0254532	0.806427	0.90805	0.985896	0.968552	0.807802	0.0167246	0.908147	0.94176	0.969449	0.986731	0.0193133	0.0407519	0.0119663	0.919536	0.851158	0.917708	0.882466	0.824046	0.921322	0.0683154	0.936302	0.907914	0.922046	0.0275357	0.846026	0.257044	0.939638	0.859457	0.963169	0.926019	0.92188	0.0196063
TCGA-B0-4696	1	866	1	866	10.39	0.0102684	0.103485	0.958205	0.014473	0.935212	0.965137	0.962678	0.941606	0.710485	0.0273673	0.245766	0.0238765	0.814552	0.91944	0.985599	0.961963	0.832007	0.0898417	0.901596	0.940095	0.977042	0.987203	0.0176184	0.32245	0.0132984	0.932878	0.860475	0.919681	0.923466	0.888233	0.884077	0.0728356	0.950383	0.894453	0.937183	0.0422884	0.911702	0.31112	0.955758	0.885267	0.94757	0.938497	0.935287	0.0182103
TCGA-B0-4697	1	578	1	578	10.0232	0.00927456	0.107956	0.913629	0.0163478	0.912944	0.969236	0.981449	0.935039	0.591128	0.0234519	0.0906326	0.0262748	0.805395	0.905088	0.986906	0.963327	0.81859	0.0181682	0.908938	0.914851	0.964157	0.986719	0.0187066	0.115294	0.0161831	0.910172	0.855645	0.920674	0.929682	0.852799	0.898433	0.0628894	0.929064	0.924278	0.937757	0.0344416	0.866747	0.273511	0.956744	0.827858	0.963063	0.936661	0.929805	0.0222023
TCGA-B0-4698	1	42	1	42	9.7632	0.00865368	0.0631741	0.94396	0.0116366	0.947554	0.967857	0.959304	0.952757	0.718692	0.0179841	0.0450149	0.014876	0.778054	0.951679	0.987722	0.976719	0.899599	0.0105844	0.897094	0.908446	0.979391	0.989149	0.0120726	0.0765401	0.00992088	0.896002	0.847347	0.947659	0.924793	0.86938	0.914061	0.0679074	0.935728	0.914236	0.955903	0.0229221	0.908383	0.344841	0.960175	0.858531	0.956834	0.94691	0.915699	0.0148517
TCGA-B0-4699	1	110	0	110	9.0613	0.00934526	0.163056	0.948036	0.015177	0.93058	0.951	0.969175	0.930162	0.728375	0.0249144	0.156194	0.0231532	0.576977	0.920439	0.985926	0.971113	0.738099	0.0176858	0.906736	0.945073	0.972032	0.984724	0.0182142	0.0499592	0.013497	0.919592	0.857648	0.929221	0.918501	0.892219	0.93769	0.0715284	0.945924	0.877089	0.938328	0.0263927	0.915294	0.51727	0.962847	0.802146	0.962191	0.916861	0.918569	0.0203352
TCGA-B0-4700	1	1980	1	1980	9.43	0.0133538	0.160034	0.900986	0.0116341	0.890157	0.962925	0.984127	0.934056	0.649007	0.0310173	0.0823545	0.435871	0.828178	0.916812	0.985977	0.971202	0.770474	0.0332248	0.929421	0.873824	0.967129	0.981229	0.0249306	0.0990436	0.0117055	0.876037	0.82441	0.670304	0.942773	0.903521	0.892647	0.100321	0.913984	0.931455	0.947171	0.028792	0.841773	0.295744	0.952426	0.882777	0.954924	0.942185	0.846298	0.0165166
TCGA-B0-4701	1	238	1	238	9.2724	0.00959032	0.0873933	0.941294	0.0180637	0.928592	0.958119	0.967758	0.937151	0.591238	0.033912	0.0392891	0.0251732	0.675896	0.908952	0.985694	0.952817	0.792037	0.016786	0.901468	0.932758	0.973756	0.987316	0.0198144	0.0395742	0.0139157	0.905398	0.837827	0.913859	0.924212	0.878625	0.862329	0.0665776	0.940449	0.900939	0.939038	0.029397	0.908531	0.187016	0.944128	0.864167	0.95673	0.925456	0.916527	0.0219185
TCGA-B0-4703	1	182	1	182	9.183	0.00977033	0.0836242	0.953156	0.0164465	0.928576	0.946613	0.938951	0.938857	0.608551	0.0363419	0.0288987	0.022551	0.771607	0.910586	0.98589	0.961736	0.764081	0.0188691	0.918837	0.946982	0.970087	0.986032	0.0194543	0.0353231	0.0147852	0.92527	0.854152	0.933914	0.915024	0.880331	0.894766	0.0689496	0.941826	0.889725	0.941792	0.0353497	0.90758	0.290051	0.943432	0.858386	0.965923	0.918814	0.915891	0.0196819
TCGA-B0-4706	1	65	0	65	8.711	0.0104704	0.067412	0.937301	0.0128224	0.951079	0.956321	0.975149	0.949002	0.582574	0.0182373	0.0349921	0.0187625	0.742555	0.943883	0.985761	0.963047	0.885741	0.011256	0.87993	0.91098	0.978406	0.989511	0.0131138	0.0396107	0.0114309	0.879955	0.84432	0.932911	0.93371	0.889011	0.921216	0.0633016	0.911931	0.874432	0.926634	0.0289238	0.902224	0.217945	0.963169	0.852994	0.95643	0.92763	0.914611	0.0162332
TCGA-B0-4707	1	600	1	600	9.1309	0.00944273	0.127587	0.959486	0.0159239	0.928562	0.96678	0.976338	0.921346	0.57265	0.0313641	0.0278986	0.0232304	0.806463	0.910373	0.9853	0.973461	0.847191	0.0168169	0.921283	0.932953	0.974883	0.987566	0.0165655	0.0419529	0.0138345	0.916407	0.855744	0.914681	0.92965	0.89861	0.910992	0.0702376	0.933477	0.880404	0.922165	0.0323487	0.90859	0.180179	0.956894	0.872534	0.951485	0.921685	0.93601	0.0192477
TCGA-B0-4710	0	1755	0	1755	8.9417	0.00959555	0.167609	0.958872	0.0128714	0.92783	0.963582	0.979274	0.933023	0.769044	0.024845	0.0380242	0.0181776	0.83222	0.947053	0.985271	0.967644	0.891024	0.0114985	0.880522	0.93142	0.979165	0.989593	0.0130449	0.062583	0.0123369	0.915445	0.86285	0.934411	0.940025	0.861107	0.937007	0.0694053	0.939997	0.914889	0.945961	0.0386682	0.902582	0.154818	0.958207	0.772483	0.956476	0.946767	0.904172	0.0190817
TCGA-B0-4712	1	1337	1	1337	9.6537	0.00777027	0.0514185	0.969028	0.0119096	0.951044	0.967507	0.981955	0.957916	0.537288	0.0179331	0.0330268	0.0188407	0.793553	0.943568	0.987839	0.974464	0.897752	0.0113242	0.891847	0.905259	0.977888	0.99005	0.0118281	0.0336899	0.0108273	0.919498	0.865492	0.922783	0.914651	0.877607	0.905246	0.0729188	0.932426	0.913248	0.955594	0.0299918	0.866174	0.244602	0.957712	0.873883	0.956333	0.92884	0.909864	0.0143926
TCGA-B0-4713	1	202	1	202	9.043	0.00832635	0.20371	0.945885	0.0169182	0.904535	0.959126	0.979384	0.929818	0.608719	0.0298231	0.0443358	0.0240077	0.835267	0.923548	0.986334	0.975594	0.835666	0.0166937	0.911466	0.945935	0.973929	0.987237	0.0183177	0.118929	0.0143541	0.927775	0.871711	0.917856	0.925548	0.85174	0.895725	0.0674397	0.933355	0.874265	0.942475	0.0414268	0.905606	0.31354	0.948543	0.869042	0.956883	0.927846	0.926104	0.0204246
TCGA-B0-4714	1	99	1	99	9.3966	0.00944169	0.0451305	0.94451	0.0147963	0.94191	0.968069	0.972363	0.936387	0.553442	0.0292882	0.0352336	0.0235299	0.795979	0.909384	0.986735	0.967041	0.844361	0.0186268	0.909431	0.950841	0.971592	0.98602	0.0186265	0.0322923	0.0139056	0.914632	0.848915	0.930947	0.930651	0.894533	0.895674	0.0738255	0.932521	0.920314	0.930334	0.0291769	0.908137	0.240593	0.949764	0.886715	0.962978	0.924816	0.92468	0.020633
TCGA-B0-4718	0	1778	0	1778	9.0833	0.00932493	0.0789193	0.960272	0.0166291	0.937103	0.963014	0.971971	0.934086	0.691227	0.0299276	0.0459432	0.0260709	0.795592	0.913342	0.985985	0.952624	0.79492	0.0186908	0.911613	0.932606	0.97168	0.987208	0.0210558	0.0411477	0.0146311	0.919672	0.850529	0.927462	0.919149	0.894927	0.926421	0.0675976	0.945026	0.911994	0.935751	0.0273824	0.913219	0.136476	0.941995	0.890222	0.965931	0.919728	0.907512	0.0216459
TCGA-B0-4810	1	478	1	478	9.2226	0.0081601	0.0694048	0.950949	0.0120449	0.933	0.976929	0.975699	0.951304	0.58487	0.0147426	0.0431334	0.0185176	0.783099	0.952632	0.985847	0.970084	0.87299	0.0106137	0.885405	0.934226	0.979918	0.990196	0.0136521	0.0744449	0.012218	0.921226	0.861391	0.92968	0.943126	0.875762	0.913706	0.0745961	0.939707	0.914928	0.941893	0.0427022	0.87614	0.299036	0.947844	0.882191	0.963521	0.935175	0.897581	0.0186612
TCGA-B0-4811	1	1417	1	1417	9.716	0.00757078	0.0628744	0.943966	0.0147274	0.943417	0.976891	0.974878	0.93812	0.68043	0.0152567	0.0520647	0.016786	0.791174	0.949811	0.985252	0.96862	0.890514	0.0116765	0.892911	0.936939	0.977901	0.990345	0.0152827	0.0835171	0.012467	0.894934	0.843653	0.927652	0.938691	0.852246	0.808046	0.0738367	0.903494	0.886256	0.948336	0.0324419	0.904983	0.247219	0.95958	0.880157	0.961755	0.935882	0.895344	0.0169937
TCGA-B0-4813	1	18	0	18	9.7824	0.00980851	0.0332991	0.951067	0.015515	0.903033	0.974839	0.969439	0.93054	0.749727	0.0335254	0.0579798	0.0270776	0.789302	0.915088	0.984676	0.967736	0.761776	0.0172494	0.92487	0.941112	0.970826	0.987106	0.019446	0.0910017	0.0137207	0.924496	0.880765	0.918169	0.937967	0.884757	0.930763	0.0705482	0.940326	0.913024	0.94097	0.0291944	0.89935	0.130631	0.938703	0.885518	0.955349	0.930738	0.926978	0.0194084
TCGA-B0-4814	1	168	1	168	8.5069	0.0102219	0.0815411	0.949947	0.0155612	0.935315	0.962134	0.977338	0.932013	0.641746	0.0223828	0.0347898	0.0227747	0.782848	0.927701	0.986589	0.97198	0.809931	0.0173994	0.900009	0.920993	0.972827	0.988125	0.0174037	0.0477048	0.0136911	0.883034	0.837056	0.909132	0.937804	0.840149	0.921631	0.0577341	0.937633	0.872815	0.934417	0.0359546	0.852897	0.274873	0.95587	0.833497	0.964826	0.934629	0.914323	0.0195303
TCGA-B0-4815	1	1588	1	1588	9.7691	0.00796148	0.247595	0.939308	0.0133649	0.941911	0.95835	0.972617	0.945075	0.661378	0.0187215	0.0505291	0.0185849	0.804844	0.922257	0.986003	0.972083	0.903114	0.0103019	0.86632	0.918634	0.979325	0.989131	0.0137263	0.166852	0.0118809	0.898147	0.846382	0.918551	0.93024	0.903732	0.953711	0.0707883	0.915828	0.902729	0.952746	0.0332338	0.919498	0.440418	0.954697	0.845786	0.953558	0.939264	0.902195	0.0193404
TCGA-B0-4816	1	1371	1	1371	9.2137	0.00821565	0.140788	0.954964	0.0136195	0.941081	0.964337	0.969385	0.949036	0.584316	0.0153736	0.044183	0.0184262	0.780908	0.944945	0.987407	0.967493	0.886939	0.0117987	0.894798	0.935643	0.978002	0.987529	0.0148652	0.0470189	0.0126488	0.897091	0.852796	0.925043	0.939117	0.89612	0.931991	0.0771381	0.92919	0.902077	0.949662	0.0311015	0.933786	0.368838	0.954766	0.877503	0.961741	0.945425	0.902874	0.0175035
TCGA-B0-4817	1	1019	0	1019	9.1961	0.00893193	0.0780101	0.935882	0.016669	0.911992	0.96927	0.976386	0.929563	0.697054	0.027602	0.0379636	0.023618	0.845481	0.90462	0.985703	0.967977	0.774651	0.0174727	0.907657	0.951148	0.973736	0.987334	0.0206018	0.0350371	0.0153944	0.92566	0.868567	0.914771	0.93314	0.875689	0.920437	0.0729792	0.932697	0.925151	0.932767	0.0380695	0.894715	0.336426	0.955346	0.880542	0.957754	0.924461	0.940114	0.0207738
TCGA-B0-4818	1	510	1	510	8.7717	0.00917039	0.0560579	0.947852	0.0161285	0.951539	0.950586	0.959134	0.939638	0.611386	0.0217334	0.0417584	0.0192467	0.782939	0.945211	0.987169	0.972229	0.882995	0.0117848	0.889322	0.926373	0.979072	0.989217	0.0133805	0.0365918	0.0113585	0.897653	0.836649	0.945953	0.936343	0.879235	0.925249	0.0705069	0.939529	0.887691	0.940211	0.0323848	0.908995	0.234341	0.938715	0.874612	0.952576	0.941866	0.907744	0.0157017
TCGA-B0-4819	1	183	0	183	9.9406	0.0102561	0.118505	0.954443	0.0162868	0.931482	0.951369	0.950334	0.943227	0.632778	0.0293929	0.0893007	0.0226662	0.707643	0.914263	0.985093	0.965397	0.819575	0.0193791	0.914789	0.923533	0.965565	0.986481	0.017557	0.0931035	0.0202323	0.92038	0.83857	0.936823	0.92338	0.87368	0.92012	0.0744062	0.938672	0.877712	0.934364	0.078806	0.90421	0.27283	0.953021	0.839182	0.964279	0.933607	0.902576	0.0227311
TCGA-B0-4821	1	1230	1	1230	9.9199	0.009914	0.144482	0.955127	0.0125972	0.968027	0.971052	0.981987	0.954798	0.710572	0.0233552	0.0551102	0.023572	0.814545	0.938837	0.98679	0.965492	0.885736	0.0115233	0.889242	0.90749	0.973425	0.989433	0.0159047	0.167211	0.0116036	0.862145	0.842267	0.917682	0.948342	0.891156	0.900599	0.077958	0.922405	0.924512	0.941927	0.032082	0.912057	0.267716	0.959878	0.838398	0.963725	0.928137	0.904312	0.0171569
TCGA-B0-4822	1	1111	1	1111	10.1228	0.00948021	0.0523796	0.915815	0.0137273	0.921947	0.974651	0.975606	0.937027	0.651443	0.0277468	0.0325221	0.0240519	0.80547	0.922598	0.98643	0.973144	0.809218	0.015293	0.924994	0.949245	0.975994	0.987688	0.01817	0.0460243	0.0132353	0.932314	0.856553	0.919554	0.918403	0.866496	0.903743	0.064196	0.941888	0.921066	0.946565	0.025171	0.887387	0.172638	0.95288	0.891551	0.957579	0.931854	0.900925	0.0189574
TCGA-B0-4823	1	454	0	454	8.3001	0.00913192	0.0522044	0.95331	0.0152127	0.941249	0.962356	0.981936	0.942706	0.622099	0.031038	0.05682	0.0193553	0.797838	0.937309	0.986447	0.979831	0.889285	0.0134348	0.881683	0.9244	0.976674	0.989959	0.013894	0.0324864	0.0128916	0.918985	0.861383	0.936716	0.939837	0.875166	0.930909	0.0683471	0.952192	0.926696	0.947545	0.0341494	0.899501	0.204913	0.967276	0.867167	0.968104	0.940368	0.914032	0.0181596
TCGA-B0-4824	1	1657	0	1657	9.1614	0.0102574	0.0468381	0.967457	0.0177192	0.913862	0.960208	0.972773	0.926225	0.628185	0.0310479	0.0532826	0.0253133	0.834634	0.920081	0.985371	0.962376	0.785432	0.0173748	0.90994	0.926871	0.967823	0.987596	0.0203693	0.0343264	0.0135856	0.918226	0.867749	0.933083	0.918265	0.868303	0.920471	0.0629249	0.933189	0.907728	0.937069	0.0313216	0.885525	0.211132	0.95557	0.874506	0.959941	0.922929	0.92442	0.0205845
TCGA-B0-4827	1	885	1	885	8.6812	0.00873616	0.0852203	0.947684	0.0147609	0.907853	0.961067	0.98046	0.938464	0.613441	0.0285382	0.0397351	0.0215624	0.813728	0.934074	0.986693	0.974351	0.851374	0.0158437	0.913525	0.924196	0.973847	0.989686	0.0153127	0.0630156	0.0139899	0.931707	0.855002	0.940564	0.942661	0.864715	0.926713	0.0714959	0.937605	0.939099	0.940379	0.0267773	0.888082	0.329327	0.963844	0.882611	0.968057	0.93848	0.917759	0.0189963
TCGA-B0-4828	1	307	1	307	8.8732	0.00885881	0.0444247	0.949715	0.0157845	0.913247	0.965767	0.971042	0.913119	0.556683	0.0300012	0.0433827	0.0229589	0.839306	0.929475	0.98543	0.967614	0.785799	0.0188305	0.923616	0.939978	0.971446	0.986581	0.0201278	0.0380504	0.0137665	0.907428	0.852283	0.932832	0.935447	0.846093	0.918232	0.0756811	0.940666	0.901435	0.938338	0.0327501	0.861555	0.174359	0.953105	0.804711	0.966708	0.926443	0.9238	0.0218343
TCGA-B0-4841	1	204	1	204	8.4508	0.00906605	0.0407532	0.952662	0.0167472	0.925192	0.972196	0.97015	0.938827	0.575589	0.0232867	0.0365229	0.020104	0.804707	0.929106	0.98512	0.960338	0.827819	0.0157165	0.875776	0.860889	0.972511	0.987144	0.0186113	0.0365185	0.0134943	0.911398	0.842888	0.927974	0.928613	0.872904	0.931552	0.0688669	0.936935	0.910002	0.952166	0.0269867	0.894259	0.148347	0.947434	0.857652	0.96191	0.921939	0.904932	0.0182223
TCGA-B0-4842	1	1724	1	1724	8.7634	0.01019	0.0509309	0.949824	0.0149783	0.91345	0.965804	0.975692	0.935521	0.693444	0.0335266	0.0451874	0.0211874	0.806744	0.942931	0.987026	0.978828	0.875063	0.0150472	0.896033	0.932532	0.9784	0.990111	0.0156505	0.0546264	0.0129216	0.918794	0.854991	0.949817	0.920965	0.869309	0.910574	0.0658325	0.949643	0.911631	0.944615	0.030676	0.899572	0.293734	0.959482	0.836885	0.968081	0.939957	0.925861	0.017329
TCGA-B0-4843	1	320	1	320	9.5083	0.00903894	0.0448528	0.951541	0.0160842	0.934515	0.943681	0.951572	0.94165	0.523113	0.0363281	0.0442612	0.0248072	0.785657	0.88849	0.986804	0.964047	0.819706	0.0166728	0.918442	0.895654	0.966661	0.986731	0.0195821	0.0451151	0.0144892	0.920986	0.852536	0.935818	0.929913	0.856702	0.900057	0.0639671	0.930444	0.790733	0.934597	0.0358915	0.896585	0.200624	0.932088	0.863784	0.964812	0.919037	0.904421	0.0214071
TCGA-B0-4844	1	313	1	313	9.2062	0.00930479	0.0409602	0.930905	0.015083	0.911766	0.963877	0.956239	0.92081	0.729416	0.0272888	0.0304328	0.0217569	0.816725	0.920648	0.986215	0.968315	0.803791	0.018227	0.891398	0.954195	0.972683	0.987839	0.0193223	0.046626	0.013019	0.91528	0.885885	0.92404	0.915837	0.876488	0.930929	0.0630733	0.950331	0.894081	0.943287	0.0333172	0.891712	0.151748	0.932015	0.894002	0.950689	0.913657	0.923391	0.0182286
TCGA-B0-4845	1	1986	1	1986	9.1118	0.00963337	0.0483712	0.939432	0.0180736	0.907586	0.966751	0.97841	0.922461	0.670849	0.0274595	0.0450918	0.0260159	0.698731	0.924067	0.986318	0.968518	0.830625	0.0166778	0.915203	0.945824	0.971302	0.98869	0.0187658	0.166861	0.0152507	0.927234	0.88209	0.906645	0.903482	0.87001	0.927367	0.0616633	0.918121	0.927443	0.933918	0.0311045	0.903572	0.150172	0.950305	0.88836	0.960256	0.934583	0.914738	0.0212382
TCGA-B0-4846	1	1200	1	1200	8.7569	0.00864822	0.0522285	0.948858	0.0181098	0.920079	0.961673	0.974535	0.927585	0.651897	0.029058	0.0344187	0.030652	0.765465	0.910037	0.987748	0.967291	0.830583	0.0186601	0.928126	0.933945	0.969992	0.986796	0.0200697	0.123054	0.0173468	0.90795	0.869092	0.946267	0.93136	0.863041	0.909974	0.0684163	0.944658	0.894889	0.930585	0.104308	0.903381	0.340265	0.963145	0.8688	0.965683	0.913394	0.937726	0.0266522
TCGA-B0-4847	1	793	0	793	9.6468	0.0102359	0.0361339	0.952925	0.0152176	0.905529	0.969473	0.975647	0.922182	0.695646	0.0248007	0.0552157	0.0235607	0.830068	0.927479	0.985416	0.971881	0.779756	0.0158904	0.922891	0.93991	0.968092	0.986024	0.0202743	0.0416196	0.0141921	0.925881	0.87122	0.948312	0.929793	0.880352	0.933815	0.0672788	0.931878	0.925942	0.936793	0.0324405	0.883865	0.188016	0.956163	0.882186	0.95822	0.937663	0.911204	0.0200913
TCGA-B0-4848	1	883	1	883	8.9391	0.00920109	0.0903244	0.945842	0.0167486	0.910476	0.964886	0.976464	0.937009	0.602416	0.0296794	0.0591346	0.0252031	0.795326	0.90961	0.986769	0.971636	0.828466	0.0173204	0.912658	0.938475	0.970349	0.986463	0.0189231	0.0453942	0.0140225	0.936716	0.880784	0.925084	0.936172	0.868421	0.903872	0.061542	0.938575	0.915813	0.945635	0.0301898	0.845049	0.218326	0.95455	0.871134	0.959911	0.940175	0.936781	0.0184288
TCGA-B0-4849	1	69	1	69	9.2661	0.00982104	0.0617556	0.93753	0.0144453	0.936249	0.961728	0.963719	0.941267	0.643601	0.0346331	0.0369881	0.0231037	0.761977	0.924899	0.986503	0.965982	0.828382	0.0167626	0.903394	0.945755	0.974831	0.987688	0.0176171	0.143812	0.0132885	0.912511	0.861658	0.918119	0.93693	0.870289	0.92243	0.0655588	0.937694	0.894588	0.946797	0.0366638	0.893763	0.15548	0.962755	0.885649	0.960151	0.940382	0.928125	0.0179365
TCGA-B0-4852	1	1121	1	1121	8.7991	0.0086723	0.134291	0.950048	0.0135251	0.953302	0.964697	0.967872	0.946385	0.691086	0.0225365	0.0381299	0.0203833	0.776976	0.926897	0.98732	0.970349	0.877167	0.0129617	0.908277	0.906571	0.978785	0.990001	0.0139532	0.0353972	0.0115409	0.903823	0.844899	0.939409	0.918035	0.866624	0.930015	0.058092	0.947023	0.907584	0.939044	0.0247282	0.917424	0.204902	0.963356	0.880492	0.963182	0.935011	0.896722	0.016564
TCGA-B0-4945	1	2145	0	2145	8.7962	0.00968791	0.0422335	0.93574	0.0155192	0.933472	0.961893	0.974079	0.940389	0.54232	0.0270214	0.0363204	0.0228775	0.711424	0.931064	0.986325	0.976366	0.884823	0.0143655	0.896267	0.917079	0.97571	0.988993	0.0168922	0.0303927	0.0137621	0.88866	0.876596	0.946529	0.940649	0.896127	0.927428	0.0693176	0.946833	0.904933	0.945559	0.0309063	0.932968	0.149622	0.959887	0.887073	0.966478	0.934701	0.924206	0.0179806
TCGA-B0-5080	1	342	1	342	8.8727	0.00853884	0.0816627	0.955034	0.0124186	0.937622	0.959652	0.968703	0.937888	0.636893	0.0179131	0.0459144	0.0164886	0.744204	0.936359	0.986202	0.965961	0.881215	0.0122536	0.854577	0.902792	0.974247	0.989807	0.0143308	0.0396347	0.0119829	0.889519	0.840811	0.91986	0.941568	0.876245	0.883979	0.0639939	0.924498	0.892354	0.936677	0.0288823	0.917177	0.298664	0.956347	0.844006	0.956241	0.945603	0.89172	0.0172561
TCGA-B0-5083	1	1045	1	1045	8.1115	0.00952779	0.0637962	0.928826	0.0164078	0.907468	0.953174	0.972178	0.939024	0.53226	0.0322349	0.0354993	0.0202132	0.546761	0.932116	0.986286	0.977093	0.877288	0.0160403	0.909477	0.931909	0.976616	0.989668	0.0158474	0.0324924	0.0132637	0.801586	0.852565	0.934668	0.939824	0.856324	0.881946	0.0633094	0.945893	0.879035	0.950829	0.0359022	0.875009	0.221186	0.953868	0.886535	0.968841	0.940893	0.921672	0.016034
TCGA-B0-5092	1	459	1	459	9.6799	0.0110149	0.128067	0.954483	0.0225644	0.923304	0.964724	0.973398	0.939687	0.646898	0.0292106	0.112298	0.022886	0.80768	0.935835	0.986203	0.966695	0.867259	0.0229455	0.910789	0.950616	0.954122	0.988303	0.0168056	0.108805	0.0412006	0.904636	0.866559	0.929347	0.939709	0.88713	0.92137	0.0789184	0.925133	0.923912	0.93868	0.0632191	0.89174	0.288568	0.955029	0.842776	0.967336	0.941255	0.945923	0.0218854
TCGA-B0-5094	1	333	1	333	9.2653	0.00951785	0.179285	0.940866	0.0156518	0.926621	0.97151	0.976849	0.943978	0.681414	0.0283874	0.0807333	0.0207688	0.815536	0.940722	0.986453	0.978718	0.893334	0.0134363	0.900796	0.938804	0.978328	0.990522	0.014158	0.138242	0.0143316	0.894039	0.876187	0.946363	0.93681	0.876015	0.940201	0.0677641	0.947266	0.918693	0.955449	0.0379116	0.888652	0.417171	0.934982	0.876408	0.959946	0.948123	0.909052	0.0163467
TCGA-B0-5095	1	245	0	245	8.9902	0.0105793	0.189557	0.96057	0.0165601	0.915553	0.958513	0.982477	0.931225	0.548827	0.0366391	0.0416628	0.0256276	0.776048	0.918114	0.985868	0.97369	0.853533	0.0198882	0.899515	0.931866	0.969075	0.989437	0.0213053	0.0571621	0.0149581	0.924084	0.827167	0.942035	0.94839	0.890925	0.925722	0.0575705	0.924352	0.927494	0.931641	0.0418914	0.906898	0.37237	0.956853	0.870599	0.9488	0.928373	0.92846	0.0207474
TCGA-B0-5096	1	68	0	68	8.3088	0.0103189	0.0811445	0.956515	0.0179584	0.926985	0.966986	0.976313	0.924726	0.710134	0.0326435	0.0469096	0.023577	0.826715	0.935646	0.985335	0.975045	0.872707	0.0160237	0.898054	0.939885	0.97296	0.98949	0.0175095	0.0413561	0.0154646	0.934549	0.867171	0.952925	0.939323	0.889603	0.941638	0.0707939	0.941445	0.91079	0.946095	0.0395243	0.924646	0.225018	0.957767	0.883092	0.965499	0.930895	0.937075	0.0191913
TCGA-B0-5097	0	665	0	665	9.0493	0.01037	0.168635	0.951057	0.0196647	0.937426	0.964472	0.977952	0.945736	0.622411	0.0330875	0.0884465	0.0224727	0.779301	0.936955	0.986709	0.977674	0.887286	0.0161195	0.925109	0.928905	0.971632	0.99057	0.016489	0.162235	0.0174222	0.912989	0.797289	0.926718	0.940018	0.880786	0.911589	0.082986	0.934369	0.89115	0.942039	0.0723165	0.906855	0.289791	0.949292	0.860447	0.960908	0.941865	0.916577	0.0189265
TCGA-B0-5098	1	1584	0	1584	9.4521	0.0102521	0.0507446	0.813715	0.0146247	0.907153	0.969117	0.983931	0.939067	0.663905	0.0299942	0.0400496	0.020762	0.567418	0.938517	0.986958	0.981219	0.885704	0.0129714	0.907772	0.895707	0.975633	0.989749	0.0141273	0.0442928	0.0146907	0.827932	0.730332	0.87514	0.943314	0.840938	0.934306	0.0714686	0.945601	0.906435	0.953716	0.0329698	0.903443	0.197234	0.953239	0.866038	0.968135	0.945812	0.926142	0.0161832
TCGA-B0-5099	1	485	0	485	8.4304	0.00979539	0.059746	0.957722	0.0162255	0.947534	0.976058	0.981766	0.935999	0.742241	0.0292633	0.0527803	0.0195011	0.805307	0.947797	0.985714	0.979591	0.872534	0.0129294	0.920446	0.922353	0.982615	0.989599	0.0168099	0.132917	0.0151089	0.924167	0.878777	0.935765	0.936762	0.90373	0.94096	0.0682309	0.950736	0.922272	0.948422	0.0410491	0.917918	0.161112	0.957234	0.823132	0.961047	0.951723	0.92502	0.0175457
TCGA-B0-5100	1	1913	1	1913	8.5021	0.0107936	0.0885624	0.928788	0.0144501	0.95649	0.968725	0.982969	0.953324	0.547071	0.0299967	0.0401012	0.0234814	0.789796	0.938374	0.985999	0.976801	0.87923	0.0140933	0.911691	0.929352	0.976786	0.988527	0.0161432	0.0327519	0.0134922	0.907735	0.840362	0.923786	0.942524	0.87261	0.919809	0.0634205	0.948041	0.916398	0.944892	0.0333898	0.923732	0.300535	0.952077	0.897662	0.968722	0.931289	0.901142	0.0197715
TCGA-B0-5102	1	2764	0	2764	8.2576	0.0108589	0.0358286	0.953725	0.0190767	0.926185	0.959497	0.975758	0.936898	0.557645	0.0315037	0.0485386	0.0225638	0.808893	0.936775	0.984702	0.977194	0.882543	0.0156461	0.902608	0.854086	0.971862	0.987925	0.016273	0.0381198	0.015817	0.917535	0.856537	0.939972	0.940782	0.869428	0.858909	0.0622026	0.943605	0.921449	0.945178	0.0359511	0.899911	0.145757	0.950533	0.869722	0.961937	0.931211	0.929443	0.0173826
TCGA-B0-5104	1	2752	0	2752	8.9305	0.0105654	0.0542297	0.957186	0.0157089	0.93897	0.957596	0.950652	0.937134	0.643466	0.0269061	0.0408521	0.0203186	0.766838	0.944699	0.983866	0.976328	0.868479	0.014681	0.926204	0.926056	0.978411	0.987923	0.0140063	0.0261449	0.014094	0.907541	0.865839	0.93728	0.942076	0.878369	0.911085	0.053945	0.943365	0.904307	0.954709	0.0257209	0.866793	0.265604	0.949812	0.897392	0.965484	0.930261	0.908258	0.0180019
TCGA-B0-5106	1	1598	0	1598	8.9159	0.0102923	0.0476085	0.946031	0.0165638	0.929549	0.960937	0.978416	0.947575	0.614125	0.027393	0.0393068	0.0211494	0.808526	0.932603	0.984636	0.975348	0.859935	0.0149529	0.911612	0.908756	0.973183	0.98742	0.0161019	0.0339129	0.0134248	0.907723	0.84982	0.940877	0.933713	0.883205	0.923486	0.0602705	0.936334	0.909789	0.938318	0.033659	0.900346	0.256593	0.960601	0.85512	0.962939	0.938243	0.910632	0.0156027
TCGA-B0-5107	1	927	1	927	9.666	0.00967985	0.16939	0.955372	0.0146356	0.93921	0.964918	0.976732	0.954939	0.721517	0.032783	0.0417396	0.020215	0.793497	0.945569	0.985091	0.979632	0.886887	0.0131473	0.904302	0.930475	0.975715	0.989346	0.0134906	0.0265065	0.0130156	0.925911	0.846573	0.945295	0.947977	0.879455	0.944205	0.0588544	0.948867	0.915695	0.948781	0.0347219	0.918881	0.33341	0.955358	0.869287	0.95985	0.94006	0.910456	0.0150309
TCGA-B0-5108	0	1782	0	1782	9.1032	0.0114368	0.0596796	0.937273	0.0177517	0.914538	0.955154	0.964718	0.929377	0.495937	0.036341	0.0444363	0.0232331	0.786927	0.936347	0.986933	0.975282	0.878677	0.0165478	0.913423	0.949476	0.9717	0.990352	0.01642	0.0337502	0.0165258	0.926887	0.877116	0.927761	0.9461	0.877822	0.914026	0.0644822	0.942951	0.921434	0.929043	0.0448733	0.910568	0.289847	0.970732	0.873072	0.968158	0.934103	0.925359	0.0197901
TCGA-B0-5109	1	587	1	587	9.7587	0.00979544	0.0990346	0.933875	0.0157738	0.937963	0.952197	0.935052	0.949152	0.719946	0.0305158	0.0456488	0.0186916	0.81278	0.942737	0.984615	0.97542	0.869999	0.0137862	0.90547	0.942925	0.973131	0.988315	0.0143655	0.0456042	0.0137627	0.905427	0.853473	0.932091	0.950916	0.875911	0.925442	0.0643815	0.949099	0.899012	0.949055	0.0329741	0.903563	0.329204	0.961833	0.876611	0.95537	0.926384	0.916806	0.0201829
TCGA-B0-5110	0	2009	0	2009	8.6788	0.0114303	0.0530209	0.956461	0.0162526	0.935716	0.969234	0.976561	0.947939	0.627645	0.0332322	0.0916512	0.0188485	0.800879	0.945784	0.985611	0.968002	0.896541	0.0164117	0.918066	0.92127	0.977389	0.988328	0.0137478	0.0593867	0.0144561	0.914252	0.849897	0.948143	0.943493	0.871407	0.917527	0.0692189	0.944226	0.917938	0.952551	0.0438516	0.907429	0.302214	0.959784	0.871484	0.963495	0.941618	0.928431	0.0179349
TCGA-B0-5113	0	1175	0	1175	8.4757	0.00871523	0.183819	0.962284	0.0185284	0.927789	0.939395	0.933753	0.940341	0.605899	0.0348653	0.031182	0.0231825	0.732309	0.935855	0.986084	0.974584	0.887282	0.0155617	0.903964	0.928816	0.977653	0.987753	0.0143505	0.0367952	0.0139387	0.924317	0.885492	0.944195	0.936195	0.872194	0.925088	0.0761282	0.94985	0.894177	0.944719	0.0346854	0.917687	0.297544	0.96815	0.791964	0.9713	0.929775	0.92878	0.019856
TCGA-B0-5115	0	1604	0	1604	8.7751	0.0107803	0.0510154	0.950444	0.0158087	0.936241	0.968653	0.979081	0.941576	0.646583	0.03371	0.0389395	0.0229996	0.785864	0.9335	0.986222	0.970619	0.880207	0.0142969	0.911299	0.937986	0.971762	0.98809	0.0177166	0.0392639	0.0137236	0.923593	0.845452	0.945184	0.934672	0.882079	0.918049	0.0585501	0.951951	0.919819	0.94501	0.0391632	0.929618	0.128154	0.942509	0.875462	0.969302	0.944387	0.926445	0.0180599
TCGA-B0-5116	0	1274	0	1274	8.0091	0.00774827	0.0725374	0.95577	0.0162802	0.904509	0.969849	0.983114	0.943195	0.669967	0.0299112	0.0395221	0.0200045	0.743518	0.946916	0.986874	0.979065	0.889633	0.0144019	0.892431	0.927637	0.96786	0.989704	0.0137922	0.056849	0.0123381	0.91969	0.867463	0.927975	0.940289	0.840594	0.875068	0.0753509	0.924375	0.889398	0.947593	0.0344475	0.889113	0.250618	0.942724	0.863054	0.968151	0.944826	0.928331	0.0154879
TCGA-B0-5117	0	1608	0	1608	8.4989	0.00957239	0.0451743	0.964834	0.0150157	0.937304	0.95427	0.968047	0.944822	0.576739	0.0302905	0.0392777	0.0183148	0.606953	0.943215	0.985554	0.976239	0.887776	0.0136513	0.914633	0.926348	0.925826	0.988649	0.0142013	0.0423785	0.0127685	0.908045	0.848534	0.931743	0.924018	0.897373	0.860544	0.0616427	0.936791	0.894183	0.946831	0.0320441	0.912551	0.14785	0.96121	0.890917	0.968843	0.938522	0.910595	0.0171656
TCGA-B0-5119	0	1552	0	1552	7.9616	0.00888758	0.0418464	0.952936	0.0141362	0.931911	0.96908	0.982084	0.947605	0.6917	0.030871	0.0427652	0.0219967	0.821574	0.943562	0.986403	0.974852	0.837252	0.0142167	0.906131	0.941501	0.977502	0.988405	0.0160002	0.0416175	0.0128483	0.925259	0.877155	0.942967	0.953692	0.886854	0.931231	0.0645341	0.947872	0.94416	0.950046	0.0321418	0.917828	0.193827	0.961143	0.859041	0.9699	0.938129	0.918593	0.0163505
TCGA-B0-5120	0	1169	0	1169	8.5158	0.00898674	0.043364	0.95819	0.0151635	0.944009	0.959744	0.962438	0.937908	0.661052	0.0264714	0.0416463	0.0219942	0.78818	0.929765	0.988206	0.978166	0.882	0.0144577	0.898456	0.920467	0.981182	0.989617	0.0161192	0.0375887	0.0121506	0.897856	0.850283	0.9386	0.942401	0.885289	0.921038	0.0667587	0.952658	0.906492	0.94771	0.0347253	0.919239	0.178887	0.961238	0.778071	0.969972	0.934981	0.926606	0.0166048
TCGA-B0-5121	0	1485	0	1485	8.5935	0.00896439	0.0730545	0.940573	0.0149897	0.941431	0.969531	0.976231	0.94185	0.615923	0.0394344	0.0429332	0.0221123	0.780326	0.934101	0.985567	0.977646	0.879702	0.014694	0.89748	0.928311	0.978212	0.990664	0.0149731	0.0304042	0.0144836	0.909512	0.789509	0.943312	0.941441	0.865838	0.937939	0.0640695	0.92441	0.895846	0.952097	0.0279031	0.933421	0.185658	0.961388	0.892853	0.960104	0.939156	0.929029	0.0165126
TCGA-B0-5399	0	1411	0	1411	8.7417	0.00783718	0.11345	0.965511	0.0124942	0.956948	0.97988	0.982222	0.956339	0.651453	0.0148484	0.0796777	0.0164466	0.681797	0.949619	0.985716	0.972922	0.913506	0.00916617	0.908503	0.949829	0.975866	0.99092	0.0141423	0.0605207	0.0120393	0.894822	0.869714	0.93573	0.954692	0.882042	0.936554	0.0824046	0.927383	0.946171	0.951152	0.0427639	0.918159	0.263247	0.94598	0.836757	0.958003	0.918084	0.918789	0.0167149
TCGA-B0-5400	0	1733	0	1733	9.0922	0.0106302	0.079381	0.954714	0.014909	0.932346	0.959672	0.975028	0.949446	0.65286	0.021136	0.0490001	0.0177364	0.755633	0.949067	0.985372	0.95262	0.891786	0.0111756	0.873303	0.933584	0.976325	0.989575	0.0144235	0.0434432	0.0128209	0.886888	0.853185	0.946471	0.929122	0.897788	0.930509	0.0680231	0.93202	0.893316	0.94534	0.0344102	0.894854	0.362383	0.959461	0.865027	0.951271	0.946465	0.892404	0.0162864
TCGA-B0-5402	0	1290	0	1290	8.0263	0.00830449	0.0466228	0.948579	0.0102263	0.933337	0.969985	0.980246	0.957169	0.593649	0.0228444	0.0478256	0.0209401	0.586811	0.949022	0.988126	0.971641	0.911849	0.0118071	0.883951	0.888123	0.976675	0.990611	0.0143622	0.0384328	0.0111594	0.892978	0.779639	0.890308	0.945842	0.859689	0.858212	0.0620251	0.889031	0.862011	0.941895	0.0262314	0.877909	0.209069	0.95186	0.863402	0.95556	0.941478	0.907978	0.0172318
TCGA-B0-5690	0	3392	0	3392	8.8596	0.0125969	0.0552066	0.941643	0.0135087	0.902421	0.955751	0.972181	0.931962	0.518457	0.0375781	0.0538025	0.0248748	0.870957	0.928947	0.983421	0.965835	0.786598	0.019033	0.894844	0.926764	0.970642	0.984579	0.0202212	0.0397496	0.0198144	0.879527	0.729591	0.922898	0.927748	0.880833	0.947946	0.076985	0.910898	0.911042	0.933976	0.036279	0.749623	0.109207	0.946843	0.831185	0.953322	0.940608	0.910238	0.0217736
TCGA-B0-5691	0	3431	0	3431	8.1539	0.0147351	0.0517097	0.938368	0.0156883	0.921837	0.938386	0.976094	0.898283	0.574722	0.0228314	0.0533629	0.0318368	0.773445	0.934217	0.983744	0.967458	0.818602	0.016751	0.892467	0.92886	0.975176	0.984751	0.0197998	0.0439838	0.0134492	0.9107	0.857204	0.924462	0.919131	0.894543	0.804612	0.0752956	0.860093	0.904848	0.946735	0.0426392	0.842284	0.236648	0.958037	0.890308	0.967111	0.945576	0.898221	0.0177137
TCGA-B0-5692	0	3944	0	3944	8.5389	0.0124727	0.0655891	0.955933	0.0127887	0.942319	0.960779	0.983944	0.923356	0.41664	0.0468376	0.0466051	0.0287884	0.914988	0.933223	0.984942	0.970776	0.80651	0.0221307	0.904469	0.750417	0.967167	0.983691	0.019425	0.0445861	0.0128141	0.920969	0.8698	0.913802	0.934802	0.910841	0.939269	0.0738059	0.900127	0.926253	0.936019	0.0328363	0.820471	0.286692	0.964287	0.825966	0.952569	0.947426	0.886258	0.0219382
TCGA-B0-5693	0	4074	0	4074	8.1205	0.013925	0.0467899	0.942098	0.0151836	0.950064	0.957781	0.978631	0.934176	0.449921	0.0325638	0.0341542	0.026672	0.633312	0.925693	0.984225	0.962242	0.868332	0.0169033	0.889803	0.900947	0.969363	0.985509	0.0179536	0.0691553	0.0147593	0.931614	0.859289	0.937006	0.928954	0.901294	0.937643	0.0690319	0.903031	0.940313	0.935818	0.0350384	0.905819	0.109572	0.950646	0.796501	0.960788	0.938995	0.921863	0.018098
TCGA-B0-5694	1	480	1	480	7.9421	0.013446	0.0968774	0.940293	0.0191858	0.949933	0.96001	0.981243	0.936569	0.522989	0.0348945	0.0436685	0.0222827	0.849337	0.93611	0.984499	0.974576	0.878275	0.0176098	0.906845	0.909642	0.974263	0.986563	0.0181919	0.0328442	0.014817	0.910574	0.842325	0.926111	0.930755	0.895424	0.892397	0.0909876	0.912034	0.933167	0.949998	0.0387793	0.888117	0.443725	0.964478	0.86694	0.957739	0.938048	0.893251	0.0236377
TCGA-B0-5695	0	2150	0	2150	7.994	0.00995239	0.0957591	0.943489	0.0123893	0.931238	0.980494	0.984064	0.922906	0.732857	0.0336012	0.0588091	0.024194	0.80358	0.939518	0.985989	0.974225	0.867028	0.0148187	0.911566	0.927591	0.978194	0.987067	0.0170403	0.0613942	0.0125733	0.911309	0.875408	0.933572	0.945156	0.914745	0.937107	0.0796137	0.892858	0.929825	0.9578	0.0280338	0.881141	0.195497	0.95899	0.893395	0.961107	0.942143	0.933717	0.0184791
TCGA-B0-5696	0	2609	0	2609	8.3624	0.0144102	0.0510897	0.952319	0.0144345	0.932318	0.950579	0.982184	0.94358	0.541333	0.0448674	0.0417481	0.0210766	0.699774	0.928169	0.980849	0.962479	0.872254	0.0165423	0.848326	0.947085	0.975649	0.986092	0.0130621	0.0392373	0.0141143	0.93199	0.865246	0.928271	0.915227	0.895715	0.893802	0.0723366	0.874065	0.915999	0.943013	0.0342069	0.926998	0.346771	0.952976	0.875621	0.960255	0.935675	0.906578	0.0184972
TCGA-B0-5697	0	2630	0	2630	8.8027	0.0100367	0.0777432	0.934531	0.0122708	0.94114	0.968985	0.982206	0.946316	0.623398	0.0589868	0.0470531	0.0219857	0.849608	0.927052	0.987682	0.960757	0.855932	0.0134508	0.892326	0.91702	0.973022	0.98871	0.015567	0.0340817	0.0124786	0.905178	0.823314	0.932063	0.940636	0.879741	0.891627	0.0803592	0.875819	0.88678	0.945444	0.0289934	0.882246	0.235816	0.932478	0.600856	0.960253	0.939941	0.903072	0.0181516
TCGA-B0-5698	0	3631	0	3631	8.3659	0.0134332	0.0598549	0.894085	0.0147823	0.939546	0.971023	0.978533	0.931124	0.48642	0.039052	0.0449598	0.0235447	0.895322	0.936629	0.981934	0.97023	0.877735	0.0194177	0.877643	0.726058	0.968606	0.984694	0.0160402	0.0417033	0.0166809	0.929273	0.829927	0.922764	0.938199	0.905123	0.890298	0.0841856	0.872228	0.905924	0.95064	0.0349717	0.83974	0.4538	0.956382	0.880472	0.950255	0.944004	0.897124	0.0205495
TCGA-B0-5699	0	3841	0	3841	8.4687	0.0135884	0.0804866	0.893406	0.0118119	0.953558	0.968195	0.98558	0.93566	0.284201	0.0293941	0.0481016	0.0199054	0.898647	0.930297	0.983798	0.969735	0.861577	0.0120523	0.926433	0.925185	0.978361	0.985981	0.0205878	0.0410848	0.0132257	0.938335	0.880314	0.942719	0.917416	0.899378	0.927065	0.0733295	0.904407	0.8908	0.935018	0.0233709	0.554164	0.477525	0.961913	0.859329	0.969516	0.948812	0.918261	0.0177477
TCGA-B0-5700	0	1790	0	1790	8.1018	0.160578	0.11504	0.888202	0.0146278	0.922067	0.948093	0.979063	0.934502	0.697106	0.0708144	0.0508796	0.568988	0.851719	0.896888	0.983128	0.958427	0.747409	0.0640939	0.91088	0.919042	0.962676	0.932364	0.0199862	0.0323088	0.0156654	0.585924	0.896839	0.914993	0.885471	0.906715	0.755739	0.067549	0.863531	0.922453	0.902659	0.0289143	0.912585	0.388008	0.945145	0.831153	0.939013	0.910489	0.925012	0.0324294
TCGA-B0-5701	0	2461	0	2461	8.7357	0.0104172	0.0488496	0.953178	0.0139076	0.94184	0.933669	0.984232	0.917006	0.504373	0.0340897	0.0636504	0.0267864	0.816447	0.916804	0.986345	0.9766	0.774171	0.0136184	0.907261	0.73336	0.966318	0.984855	0.0178406	0.0546099	0.0126754	0.899323	0.853284	0.926425	0.941669	0.918418	0.86217	0.0658742	0.900868	0.924268	0.942956	0.0267947	0.861871	0.181904	0.960902	0.891303	0.965409	0.810087	0.933652	0.038812
TCGA-B0-5702	0	2172	0	2172	7.3997	0.0222599	0.171158	0.934114	0.0170623	0.897758	0.967738	0.975312	0.907784	0.572407	0.0593827	0.0698883	0.0437718	0.828059	0.786526	0.981492	0.970735	0.752151	0.0393218	0.899122	0.906096	0.948228	0.980831	0.0169457	0.240325	0.011706	0.900187	0.839356	0.657448	0.923494	0.864338	0.888553	0.249643	0.930187	0.914388	0.910711	0.0480069	0.887104	0.263556	0.931916	0.858973	0.955982	0.929448	0.85413	0.0449603
TCGA-B0-5703	0	2246	0	2246	8.2103	0.0117709	0.362622	0.963123	0.0139409	0.929905	0.970313	0.981334	0.902527	0.619881	0.0329536	0.0599964	0.0241852	0.737563	0.920299	0.984679	0.971143	0.870134	0.0176043	0.911483	0.918816	0.972514	0.988454	0.0188578	0.124715	0.0208932	0.954963	0.894183	0.942008	0.93423	0.872305	0.923257	0.0716866	0.911571	0.938962	0.951469	0.0968745	0.927773	0.446421	0.963344	0.676646	0.96448	0.932272	0.938513	0.0230387
TCGA-B0-5705	0	4537	0	4537	7.9994	0.0118037	0.0841593	0.916118	0.0126258	0.949067	0.95124	0.982553	0.898829	0.567328	0.0309216	0.0866407	0.0200792	0.878385	0.924635	0.980176	0.979268	0.88272	0.0175284	0.900896	0.916252	0.978962	0.982304	0.0173946	0.0676112	0.0123277	0.915344	0.857203	0.939081	0.931007	0.91417	0.932328	0.0678013	0.885287	0.910605	0.935216	0.030469	0.832006	0.260457	0.949377	0.868592	0.956561	0.947862	0.892643	0.0221169
TCGA-B0-5706	0	3205	0	3205	8.2466	0.01187	0.224517	0.929138	0.0137937	0.935666	0.971879	0.981797	0.935141	0.629145	0.0382022	0.081903	0.0232182	0.882839	0.938832	0.982612	0.963785	0.842779	0.0144936	0.896763	0.913669	0.976035	0.986267	0.0203071	0.065332	0.0138249	0.915195	0.844034	0.935096	0.91438	0.915399	0.906551	0.083515	0.928237	0.92824	0.932125	0.0518218	0.879759	0.476463	0.943889	0.850896	0.953981	0.943789	0.899374	0.0223597
TCGA-B0-5707	0	3744	0	3744	8.5734	0.0153295	0.0628693	0.936624	0.0143682	0.874902	0.961461	0.979067	0.9121	0.846889	0.0257234	0.0723734	0.0228621	0.891255	0.928651	0.982388	0.954228	0.824713	0.0169225	0.909513	0.935991	0.963294	0.981004	0.0214354	0.0456967	0.0120343	0.937196	0.864131	0.932319	0.927147	0.926867	0.954228	0.069771	0.82948	0.94224	0.958885	0.0287143	0.854866	0.306163	0.959364	0.923235	0.9415	0.951197	0.918744	0.0228613
TCGA-B0-5709	0	3974	0	3974	8.7363	0.0125567	0.290341	0.942736	0.0162098	0.940753	0.973008	0.98013	0.915041	0.679017	0.0286776	0.0770464	0.0242844	0.813349	0.945946	0.979534	0.964421	0.897996	0.0220041	0.902046	0.895539	0.968572	0.984997	0.0185134	0.115425	0.0240396	0.911828	0.852974	0.943835	0.921662	0.89641	0.909704	0.112751	0.859054	0.921346	0.946995	0.0399091	0.862164	0.379752	0.967013	0.834555	0.953105	0.955598	0.900213	0.0225849
TCGA-B0-5710	0	2430	0	2430	8.4784	0.0121718	0.063743	0.901697	0.0146488	0.937671	0.947442	0.962407	0.924128	0.66455	0.034469	0.0497634	0.0239307	0.795792	0.942423	0.983118	0.975003	0.855604	0.0210184	0.888794	0.930359	0.972368	0.985777	0.018191	0.0563632	0.0141999	0.909836	0.84282	0.93374	0.920627	0.918149	0.937889	0.0818698	0.902374	0.900621	0.94853	0.0364832	0.86798	0.243299	0.960053	0.889369	0.970778	0.942636	0.905576	0.020192
TCGA-B0-5711	0	3989	0	3989	8.0453	0.0114476	0.0580247	0.920064	0.0152949	0.917342	0.960459	0.970007	0.925431	0.555166	0.0392561	0.0595078	0.0210717	0.673083	0.950162	0.981506	0.977791	0.899046	0.0156748	0.893211	0.907738	0.972421	0.98603	0.0172985	0.0567007	0.0150584	0.88022	0.844124	0.920047	0.929911	0.884711	0.931293	0.0933631	0.907616	0.911482	0.953819	0.0360176	0.858233	0.217971	0.959265	0.839165	0.956088	0.955079	0.905003	0.0180824
TCGA-B0-5712	0	2722	0	2722	7.9073	0.0120544	0.077601	0.947835	0.0146387	0.940952	0.962644	0.979028	0.914202	0.515637	0.0410922	0.0413471	0.0287088	0.67668	0.939298	0.983629	0.970922	0.879605	0.0175638	0.914239	0.921557	0.975031	0.985226	0.0159977	0.0486239	0.0156052	0.822236	0.834867	0.930222	0.948547	0.913872	0.880999	0.0915118	0.896325	0.881782	0.95043	0.0305161	0.870305	0.273264	0.965453	0.871501	0.963709	0.946757	0.889938	0.0201727
TCGA-B0-5713	0	2782	0	2782	8.4395	0.0118239	0.0562814	0.934056	0.0149096	0.92849	0.954265	0.964283	0.93833	0.616746	0.0445649	0.0544666	0.0195478	0.771769	0.942728	0.987779	0.979502	0.893274	0.0139604	0.892923	0.911552	0.97489	0.984843	0.014876	0.10159	0.0147418	0.900062	0.843274	0.941323	0.933412	0.883488	0.938192	0.103223	0.896731	0.894538	0.965541	0.0354894	0.857799	0.225955	0.957603	0.858383	0.966537	0.945423	0.89962	0.0178706
TCGA-B0-5812	0	3834	0	3834	8.1551	0.013594	0.148358	0.935048	0.0149955	0.952477	0.970666	0.981308	0.926309	0.531342	0.032104	0.195469	0.027243	0.806542	0.940074	0.984499	0.974991	0.902961	0.0179715	0.917079	0.904198	0.977862	0.981994	0.020468	0.0640413	0.0163271	0.916336	0.84888	0.924485	0.939084	0.890623	0.922485	0.0790403	0.875636	0.877252	0.941361	0.0339503	0.870555	0.158426	0.957527	0.847351	0.964195	0.94073	0.923141	0.0215475
TCGA-B2-3924	0	1092	0	1092	8.7416	0.0137483	0.0967742	0.934138	0.0202655	0.910388	0.952089	0.97249	0.897506	0.484525	0.0450143	0.0401487	0.0283183	0.850571	0.923619	0.981671	0.965641	0.836718	0.0188507	0.875056	0.910227	0.961632	0.983914	0.0214082	0.0483269	0.0184502	0.902867	0.799662	0.894661	0.925614	0.86301	0.894019	0.0672731	0.913925	0.875864	0.91378	0.0320495	0.896358	0.285791	0.943185	0.856015	0.937893	0.907584	0.855147	0.0223712
TCGA-B2-4101	0	648	0	648	8.9669	0.00878357	0.129159	0.954813	0.0186688	0.921339	0.971742	0.978619	0.916334	0.495057	0.0267502	0.0291162	0.0269272	0.887409	0.896932	0.987258	0.971476	0.833556	0.0178341	0.897716	0.956048	0.971367	0.986274	0.0196414	0.0528231	0.0159787	0.933666	0.86914	0.930695	0.927139	0.887115	0.905187	0.0684532	0.935096	0.893781	0.935951	0.0424462	0.908018	0.229577	0.94666	0.699074	0.958873	0.924567	0.957184	0.0217102
TCGA-B2-5633	0	963	0	963	8.514	0.0161229	0.0701058	0.934108	0.0169046	0.941389	0.952149	0.980901	0.90459	0.47902	0.0410978	0.0578112	0.0266812	0.513993	0.927643	0.981976	0.970256	0.824039	0.0187293	0.913308	0.869006	0.963055	0.981742	0.0195604	0.0359676	0.0171002	0.891838	0.803687	0.923615	0.918405	0.859712	0.890643	0.0781989	0.898392	0.872112	0.934931	0.0277549	0.885832	0.1669	0.933342	0.826369	0.945444	0.919855	0.88925	0.0207698
TCGA-B2-5635	0	755	0	755	8.6222	0.0146144	0.10279	0.925533	0.0156166	0.941153	0.939303	0.982221	0.929982	0.639556	0.0759359	0.104719	0.0286332	0.868729	0.922969	0.98516	0.976064	0.832545	0.0180351	0.874698	0.898607	0.96481	0.980191	0.0179199	0.0655607	0.0153021	0.909522	0.804896	0.9257	0.927755	0.811829	0.880059	0.0863014	0.917883	0.909561	0.939592	0.0438356	0.882757	0.225631	0.932907	0.647119	0.936349	0.932516	0.877271	0.0265462
TCGA-B2-5636	0	919	0	919	8.0545	0.0131443	0.0747457	0.954668	0.0124356	0.88428	0.960537	0.982867	0.926272	0.687705	0.0305058	0.0433906	0.0225511	0.853619	0.936103	0.986631	0.973455	0.856706	0.0162801	0.895775	0.902268	0.973922	0.985768	0.0164886	0.0328311	0.0133349	0.835019	0.837655	0.821927	0.943062	0.9189	0.875909	0.0723772	0.856256	0.902378	0.936135	0.0283053	0.830954	0.20499	0.954826	0.877802	0.959873	0.936989	0.906244	0.0189531
TCGA-B2-5639	1	1003	1	1003	8.1869	0.0138284	0.0906051	0.893498	0.0144159	0.92534	0.966241	0.978817	0.919731	0.502555	0.036282	0.0542589	0.0342808	0.779795	0.903572	0.985314	0.962473	0.844683	0.0157857	0.927203	0.875628	0.948926	0.986492	0.0176431	0.055241	0.0130999	0.907951	0.633926	0.866053	0.870482	0.819013	0.885794	0.0808743	0.861887	0.815381	0.924455	0.0281452	0.720499	0.271936	0.926373	0.872476	0.966302	0.935336	0.906158	0.0196339
TCGA-B2-5641	0	656	0	656	8.4898	0.0128247	0.275076	0.924039	0.015485	0.89573	0.956457	0.976433	0.929034	0.525945	0.0337603	0.0479905	0.0252817	0.625754	0.931761	0.981098	0.957151	0.857906	0.0150321	0.878544	0.928412	0.952474	0.986113	0.0201901	0.0593394	0.0172015	0.94019	0.834606	0.928171	0.90173	0.885419	0.940009	0.0746201	0.906837	0.916677	0.931466	0.0425639	0.858206	0.498198	0.948888	0.788249	0.938292	0.921781	0.865547	0.0251022
TCGA-B2-A4SR	0	507	0	507	8.8308	0.012765	0.056668	0.92915	0.0163185	0.939815	0.967596	0.978605	0.920165	0.600438	0.022442	0.0363543	0.025372	0.855548	0.941924	0.976925	0.965443	0.792181	0.0129879	0.910455	0.912262	0.974342	0.988938	0.0136046	0.0305299	0.0143682	0.911577	0.840979	0.935069	0.921483	0.903544	0.928053	0.0503686	0.920744	0.869402	0.947242	0.0301758	0.921751	0.117353	0.950941	0.861754	0.953844	0.951125	0.892955	0.0196694
TCGA-B4-5377	0	365	0	365	8.276	0.0109453	0.080835	0.957566	0.0119705	0.953764	0.970567	0.986635	0.946018	0.684204	0.0216009	0.0600219	0.018122	0.894725	0.950542	0.9853	0.971274	0.920928	0.0108898	0.865149	0.909419	0.978599	0.99089	0.0107277	0.0374724	0.0104582	0.927295	0.8656	0.937572	0.947316	0.880571	0.926453	0.0629758	0.953899	0.945203	0.957835	0.0299624	0.895185	0.147067	0.89942	0.867738	0.957231	0.951318	0.910947	0.0161012
TCGA-B4-5378	0	175	0	175	8.1124	0.00800396	0.115207	0.963311	0.0133398	0.935752	0.969783	0.983131	0.924403	0.548408	0.0129789	0.0337465	0.0149603	0.407042	0.956831	0.985822	0.960523	0.86357	0.010592	0.888412	0.938601	0.978972	0.987747	0.0186577	0.0341762	0.0132528	0.899864	0.845807	0.945755	0.904547	0.894167	0.752653	0.0703202	0.942981	0.927773	0.939419	0.0368465	0.863553	0.264236	0.952444	0.876289	0.960438	0.939571	0.889394	0.014964
TCGA-B4-5832	0	155	0	155	8.6666	0.0130024	0.0996213	0.947317	0.01572	0.919693	0.962897	0.982625	0.913319	0.803897	0.0426316	0.0404209	0.0218972	0.880892	0.942341	0.981736	0.978309	0.883846	0.0155607	0.915717	0.911124	0.977969	0.987207	0.0145704	0.05273	0.014768	0.916904	0.861845	0.941048	0.929749	0.912953	0.930099	0.115029	0.910275	0.928912	0.95822	0.0417444	0.859375	0.437637	0.963247	0.896909	0.957786	0.951175	0.943466	0.0176857
TCGA-B4-5834	0	38	0	38	7.9528	0.0116598	0.0947766	0.935041	0.0140743	0.9449	0.96285	0.981594	0.944477	0.677779	0.0242443	0.0726747	0.0220994	0.653335	0.950013	0.983275	0.977732	0.921687	0.0117972	0.858782	0.935257	0.983295	0.987746	0.0166348	0.0913066	0.0129071	0.929308	0.87774	0.920569	0.938544	0.877935	0.923825	0.0775722	0.917292	0.927205	0.958692	0.0468296	0.919662	0.2645	0.970358	0.871808	0.957945	0.963553	0.919987	0.0152794
TCGA-B4-5835	0	16	0	16	8.8228	0.0135199	0.101083	0.953905	0.0157204	0.917014	0.968154	0.969493	0.930258	0.752645	0.0283718	0.0571728	0.0229891	0.874518	0.951725	0.981702	0.975114	0.894747	0.0176828	0.917013	0.916976	0.973711	0.985522	0.0161206	0.105227	0.0145197	0.924844	0.852388	0.937508	0.939508	0.93409	0.944901	0.0874806	0.906225	0.932752	0.950754	0.0337388	0.858028	0.280292	0.965596	0.896565	0.969404	0.944538	0.911013	0.0192122
TCGA-B4-5836	0	141	0	141	8.2153	0.0109226	0.0665346	0.931868	0.0139552	0.950139	0.973683	0.980314	0.934094	0.540277	0.0366161	0.0722892	0.0223533	0.865216	0.950538	0.984593	0.982243	0.900616	0.0149064	0.907689	0.942475	0.972738	0.989165	0.0155698	0.0399324	0.0135751	0.924216	0.882158	0.931027	0.935982	0.904511	0.913437	0.0901677	0.864937	0.909699	0.953315	0.0272731	0.873604	0.249036	0.968704	0.882865	0.965529	0.94859	0.88864	0.0149502
TCGA-B4-5838	0	166	0	166	8.4853	0.0113142	0.222489	0.947259	0.0128822	0.940256	0.964348	0.981299	0.931337	0.536995	0.0334486	0.0378459	0.0201576	0.827669	0.928025	0.983321	0.967291	0.904085	0.0209433	0.866501	0.877953	0.972909	0.987103	0.0158392	0.0419975	0.0135312	0.876613	0.809408	0.936569	0.934721	0.864864	0.904431	0.0962544	0.870095	0.899543	0.946096	0.0364522	0.865221	0.635823	0.960035	0.845087	0.951397	0.944564	0.876006	0.0234602
TCGA-B4-5843	0	11	0	11	7.932	0.0149169	0.102436	0.954031	0.0205644	0.906261	0.97562	0.982277	0.928361	0.350972	0.028381	0.0804491	0.0269987	0.853256	0.944512	0.982312	0.973142	0.915245	0.0185519	0.886849	0.950624	0.971162	0.986218	0.0163419	0.0635886	0.0144786	0.910335	0.850855	0.932127	0.939382	0.865029	0.917525	0.0959479	0.88603	0.935212	0.958009	0.0489414	0.858582	0.122116	0.940289	0.886244	0.961137	0.951079	0.88826	0.0204845
TCGA-B4-5844	0	7	0	7	8.1157	0.0112803	0.0503687	0.939182	0.0140564	0.940672	0.955171	0.985186	0.936183	0.611546	0.0322477	0.0622808	0.0231686	0.704782	0.937404	0.986798	0.976089	0.898558	0.0187134	0.902749	0.924696	0.977646	0.988169	0.0140894	0.05465	0.012838	0.923718	0.857518	0.947967	0.922223	0.901344	0.938612	0.087282	0.876292	0.941611	0.9552	0.0375403	0.858898	0.133263	0.959388	0.859759	0.967311	0.958006	0.899345	0.015585
TCGA-B8-4146	0	511	0	511	7.3914	0.0131526	0.337658	0.945848	0.0172496	0.949818	0.963968	0.977921	0.918272	0.743032	0.0239398	0.088773	0.0249945	0.929357	0.939276	0.981708	0.97943	0.913723	0.0175115	0.876731	0.931849	0.972501	0.988249	0.0178014	0.0829354	0.0168099	0.926524	0.865991	0.954929	0.927348	0.899401	0.949316	0.0936165	0.881363	0.940235	0.955763	0.0885003	0.85639	0.17973	0.966896	0.923434	0.96474	0.948376	0.909921	0.0271997
TCGA-B8-4153	0	762	0	762	8.5396	0.0167907	0.341415	0.925043	0.0150225	0.94267	0.96024	0.979387	0.93493	0.563092	0.0277564	0.0380995	0.0205465	0.825287	0.94838	0.984715	0.975639	0.899247	0.0150102	0.902116	0.918116	0.97581	0.987961	0.0163194	0.0340042	0.0152751	0.919693	0.84195	0.916797	0.931141	0.870655	0.855352	0.091603	0.83286	0.895774	0.947918	0.0329024	0.858805	0.507925	0.960239	0.774834	0.965974	0.876166	0.898801	0.020772
TCGA-B8-4621	0	788	0	788	9.4688	0.00859062	0.0500856	0.952201	0.0107103	0.967985	0.96897	0.981651	0.963454	0.887506	0.022367	0.0317812	0.0166288	0.903367	0.939783	0.987432	0.966305	0.886688	0.00971986	0.931046	0.913475	0.982007	0.990206	0.0117772	0.0297889	0.010749	0.939298	0.861185	0.914307	0.943649	0.893972	0.953407	0.0637648	0.932693	0.930613	0.947551	0.0247199	0.913661	0.182306	0.955103	0.881784	0.957078	0.933988	0.905181	0.0151535
TCGA-B8-4622	0	1525	0	1525	8.8506	0.00817753	0.112653	0.958528	0.0165554	0.902099	0.970935	0.98074	0.900193	0.524101	0.0279383	0.0356783	0.0219706	0.901931	0.918069	0.98459	0.967638	0.818626	0.019475	0.894186	0.937072	0.968644	0.985986	0.0190313	0.041346	0.0126908	0.917798	0.807993	0.930635	0.926526	0.828064	0.928294	0.0762531	0.928057	0.919762	0.932345	0.0244868	0.840972	0.310048	0.94857	0.893121	0.966317	0.896545	0.934208	0.0186939
TCGA-B8-5158	0	1218	0	1218	8.9902	0.01369	0.11103	0.951011	0.0143636	0.952733	0.976878	0.98602	0.955782	0.743644	0.0270524	0.0268347	0.0211221	0.925526	0.936518	0.988437	0.976059	0.873022	0.0149109	0.882908	0.964362	0.973679	0.990177	0.0139404	0.0400219	0.0129127	0.921706	0.88186	0.932269	0.954714	0.91164	0.928774	0.0693837	0.952133	0.945994	0.943048	0.0406182	0.940614	0.323883	0.964834	0.890511	0.967477	0.929823	0.93458	0.0195678
TCGA-B8-5159	0	722	0	722	7.4186	0.00910858	0.274087	0.975969	0.0153093	0.89149	0.960086	0.980481	0.944904	0.298052	0.0316014	0.0349357	0.0206684	0.907183	0.930669	0.987005	0.978168	0.858085	0.0172099	0.915086	0.967326	0.974673	0.990657	0.0156041	0.0290048	0.013907	0.929065	0.858023	0.957375	0.95277	0.872158	0.946752	0.0681482	0.940784	0.748551	0.945794	0.0259639	0.878297	0.159018	0.960044	0.870216	0.969746	0.949326	0.932078	0.0193488
TCGA-B8-5162	0	36	0	36	9.19	0.00865817	0.0965046	0.965148	0.0126493	0.927169	0.974738	0.984112	0.951515	0.652592	0.0221147	0.0730137	0.0150739	0.885583	0.947171	0.988888	0.977828	0.897012	0.0116102	0.907352	0.941393	0.980897	0.9911	0.0141396	0.0660579	0.0117966	0.940421	0.891607	0.950973	0.932683	0.883784	0.882947	0.0586602	0.958785	0.949596	0.957189	0.0403061	0.891018	0.258906	0.962784	0.851154	0.976418	0.953159	0.92801	0.0152996
TCGA-B8-5163	0	822	0	822	8.9368	0.00835499	0.211367	0.95788	0.014374	0.915764	0.970265	0.977387	0.945894	0.607705	0.0307744	0.0362367	0.0200148	0.866202	0.936346	0.986878	0.980409	0.88817	0.0139587	0.899265	0.953072	0.974191	0.991887	0.015825	0.0495675	0.012188	0.9358	0.874925	0.940809	0.950663	0.852365	0.824258	0.0496198	0.922656	0.938734	0.951875	0.044804	0.888079	0.398924	0.954245	0.849875	0.963151	0.937655	0.936008	0.0180456
TCGA-B8-5164	0	26	0	26	8.7631	0.00650418	0.0662749	0.971181	0.0154164	0.948144	0.974707	0.984633	0.952999	0.650833	0.0252121	0.0445162	0.0211256	0.938355	0.946156	0.989125	0.978729	0.875828	0.0145967	0.899086	0.963193	0.96777	0.99229	0.0140183	0.047995	0.0134476	0.930872	0.901201	0.951663	0.951348	0.913377	0.900314	0.0554813	0.944091	0.926098	0.946203	0.0324335	0.918667	0.306783	0.974611	0.839176	0.97041	0.952537	0.915807	0.0153571
TCGA-B8-5165	0	737	0	737	7.9406	0.00902262	0.0501881	0.962246	0.0164857	0.919809	0.969993	0.977429	0.939334	0.535892	0.0260056	0.0424783	0.0205808	0.889082	0.939864	0.985509	0.981198	0.906029	0.0137231	0.912455	0.938577	0.973276	0.990785	0.0146306	0.029013	0.0130475	0.93698	0.882203	0.954322	0.936742	0.880041	0.917596	0.0802456	0.935356	0.926675	0.943938	0.0361185	0.922454	0.200872	0.95946	0.86791	0.973891	0.917593	0.919258	0.0177336
TCGA-B8-5545	0	1525	0	1525	8.1089	0.015668	0.166632	0.948156	0.0176444	0.94917	0.971044	0.981188	0.932625	0.693332	0.0382668	0.0813916	0.0253589	0.86617	0.944375	0.983575	0.970801	0.877631	0.0175196	0.89825	0.89114	0.97278	0.986083	0.0172371	0.0623391	0.0140652	0.880034	0.851837	0.942463	0.936284	0.908909	0.891929	0.0941203	0.838043	0.928493	0.957685	0.0353139	0.834123	0.205236	0.954962	0.87358	0.958718	0.95145	0.905531	0.0183777
TCGA-B8-5546	0	505	0	505	7.0375	0.0426417	0.0688854	0.94079	0.0142889	0.942423	0.920893	0.977858	0.89934	0.790122	0.0506271	0.0560634	0.167951	0.893938	0.920752	0.983728	0.954248	0.652741	0.0388287	0.903163	0.884028	0.810892	0.969213	0.0386034	0.068455	0.0124804	0.940511	0.867117	0.928141	0.897487	0.925592	0.939669	0.0548874	0.861466	0.930477	0.899921	0.0220998	0.882886	0.105985	0.949622	0.752468	0.871326	0.853543	0.939973	0.149303
TCGA-B8-5549	0	194	0	194	8.0439	0.0094931	0.160963	0.93249	0.0128579	0.957307	0.970142	0.982173	0.945618	0.442781	0.0335186	0.0473262	0.0224767	0.90955	0.929336	0.986126	0.965641	0.803937	0.0145185	0.914381	0.941581	0.976645	0.989216	0.0182022	0.0430854	0.0130881	0.907648	0.846696	0.918847	0.937295	0.900225	0.949258	0.0775215	0.905053	0.920529	0.942203	0.0267598	0.8929	0.464862	0.952209	0.607888	0.958469	0.927058	0.903949	0.0194472
TCGA-B8-5550	0	1476	0	1476	8.5511	0.0124577	0.259018	0.946361	0.0134336	0.940493	0.945188	0.975739	0.921352	0.52257	0.0310264	0.0416074	0.0188504	0.775647	0.919886	0.985344	0.971818	0.84228	0.0144483	0.897676	0.901068	0.975194	0.987285	0.0172163	0.0395201	0.0139347	0.890032	0.825478	0.936278	0.941209	0.889303	0.91839	0.0933353	0.896062	0.922409	0.944856	0.0264283	0.902197	0.536816	0.956834	0.839015	0.959436	0.939914	0.919825	0.015921
TCGA-B8-5551	0	16	0	16	9.6025	0.012699	0.147869	0.940379	0.0136198	0.922383	0.95783	0.982413	0.935048	0.564499	0.0317998	0.0464942	0.0227086	0.743504	0.927836	0.984698	0.969632	0.870366	0.0134069	0.882488	0.911995	0.970493	0.984612	0.0198909	0.0718646	0.0141298	0.733969	0.685281	0.89422	0.924402	0.820809	0.821843	0.0845837	0.863663	0.778005	0.948259	0.0215559	0.859313	0.31564	0.92924	0.810862	0.939609	0.946645	0.899593	0.0199475
TCGA-B8-5552	0	1046	0	1046	8.5265	0.012682	0.0685535	0.942239	0.0157192	0.944885	0.966522	0.981849	0.933855	0.667255	0.0382205	0.0719024	0.025042	0.849559	0.936538	0.982794	0.969214	0.900025	0.0184955	0.894711	0.917349	0.9505	0.984301	0.0184882	0.0650386	0.017287	0.90484	0.848353	0.943756	0.950809	0.871622	0.915245	0.0880253	0.866403	0.898794	0.953725	0.0428749	0.865517	0.231214	0.964012	0.863869	0.968197	0.950979	0.907305	0.0186426
TCGA-B8-5553	0	435	0	435	8.515	0.0126008	0.0621313	0.933686	0.0143871	0.943157	0.963054	0.979429	0.943621	0.584804	0.0353725	0.134143	0.0251154	0.81223	0.924334	0.984347	0.967277	0.869503	0.0184675	0.897297	0.900269	0.965903	0.988536	0.0199153	0.0810275	0.0132204	0.927598	0.848844	0.92573	0.939661	0.929891	0.916127	0.0758794	0.929151	0.89109	0.943843	0.0333846	0.888819	0.146546	0.96236	0.838942	0.95042	0.943893	0.896596	0.0203044
TCGA-B8-A54D	0	830	0	830	9.5207	0.0104541	0.36769	0.938535	0.0172579	0.94339	0.98078	0.971634	0.919214	0.549029	0.0333856	0.0427236	0.0219794	0.855088	0.935527	0.983726	0.973808	0.853666	0.0129802	0.913642	0.915856	0.96867	0.987463	0.0149275	0.0342492	0.0146798	0.935258	0.853696	0.911636	0.913693	0.923899	0.931816	0.0745986	0.945714	0.945355	0.954515	0.0367525	0.890075	0.496636	0.960131	0.817835	0.960489	0.927849	0.897936	0.019015
TCGA-B8-A54E	0	909	0	909	8.7604	0.0144385	0.123563	0.956167	0.0158505	0.934661	0.960168	0.981264	0.919922	0.764091	0.0493372	0.0413533	0.0336819	0.908023	0.940774	0.983202	0.954654	0.782295	0.0179364	0.892497	0.920293	0.962901	0.986337	0.019086	0.101346	0.0142561	0.933046	0.868469	0.939473	0.930401	0.892492	0.935562	0.0670445	0.946525	0.923145	0.94041	0.0419448	0.906585	0.261163	0.950693	0.878134	0.93662	0.94981	0.924481	0.0211733
TCGA-B8-A54F	0	519	0	519	8.7587	0.0102216	0.0678672	0.93491	0.0162574	0.949209	0.969158	0.978491	0.930042	0.790461	0.0247733	0.0342343	0.019473	0.872778	0.948828	0.981131	0.979868	0.890674	0.0138964	0.914461	0.903378	0.979908	0.987945	0.0145717	0.0322165	0.0146529	0.912826	0.833687	0.939034	0.932368	0.880991	0.926754	0.06405	0.926749	0.897438	0.956413	0.0348991	0.901447	0.331119	0.941512	0.907143	0.959354	0.926276	0.906511	0.0177091
TCGA-B8-A54G	0	53	0	53	9.3674	0.0165149	0.359399	0.925476	0.0174087	0.948442	0.973777	0.979036	0.925421	0.620634	0.0434933	0.0553034	0.0221352	0.900192	0.93766	0.981289	0.955008	0.77485	0.0166937	0.932813	0.86911	0.971915	0.986186	0.0206467	0.0361126	0.0143036	0.93285	0.863047	0.914627	0.948731	0.906777	0.95038	0.0773881	0.919286	0.955584	0.91855	0.0432123	0.917615	0.471599	0.957579	0.853219	0.938865	0.926878	0.88317	0.0187251
TCGA-B8-A54H	0	256	0	256	8.7376	0.0185203	0.0670138	0.910318	0.0175752	0.938422	0.95496	0.973028	0.937637	0.510038	0.0289253	0.0463741	0.01972	0.737364	0.93221	0.979059	0.976198	0.902073	0.0163222	0.845995	0.896633	0.971629	0.986572	0.0172761	0.10057	0.0155245	0.818159	0.823858	0.911416	0.893896	0.865747	0.858472	0.0583176	0.908328	0.876513	0.949208	0.0422249	0.882764	0.405374	0.933011	0.813485	0.953352	0.923606	0.886747	0.0169473
TCGA-B8-A54I	0	150	0	150	9.177	0.0147494	0.102855	0.909078	0.0157881	0.912924	0.965702	0.975754	0.931492	0.481171	0.0214843	0.0910394	0.0172467	0.843059	0.915181	0.978606	0.965643	0.905682	0.0139777	0.872498	0.884172	0.980076	0.986474	0.0136724	0.0647259	0.01182	0.875267	0.805547	0.916822	0.920404	0.819334	0.860872	0.0652545	0.895707	0.833839	0.927694	0.0320227	0.860394	0.252148	0.937297	0.832584	0.943835	0.924557	0.876138	0.0178657
TCGA-B8-A54J	0	528	0	528	8.9478	0.0115777	0.0408317	0.945859	0.0141578	0.929568	0.95083	0.983311	0.944371	0.591331	0.0211262	0.0365478	0.0211217	0.80908	0.951307	0.981504	0.972024	0.900974	0.0133378	0.877759	0.913449	0.980031	0.987489	0.0135219	0.0404293	0.0140526	0.88362	0.839047	0.887279	0.9517	0.895956	0.878247	0.0689353	0.946064	0.858247	0.944553	0.038139	0.86402	0.172202	0.955751	0.877907	0.960721	0.937674	0.906873	0.0163812
TCGA-B8-A54K	0	469	0	469	8.2426	0.00946427	0.110421	0.920011	0.0130255	0.963466	0.945633	0.986159	0.947665	0.480462	0.0264936	0.0403693	0.0208438	0.279938	0.958002	0.983013	0.980747	0.878103	0.0124562	0.868311	0.931773	0.9765	0.989753	0.018643	0.0380686	0.0123979	0.484599	0.643987	0.948357	0.924865	0.868088	0.91703	0.0606263	0.923185	0.84094	0.953743	0.0460641	0.917991	0.068899	0.945204	0.81871	0.961339	0.934497	0.901207	0.0213636
TCGA-B8-A7U6	0	495	0	495	9.0352	0.0114304	0.0553815	0.944317	0.0154891	0.956669	0.966553	0.982993	0.908917	0.690429	0.0240766	0.0662573	0.0243746	0.809558	0.903239	0.984869	0.972446	0.727609	0.0165921	0.914274	0.923248	0.974858	0.984218	0.0205985	0.0377039	0.0132122	0.924993	0.842388	0.898647	0.922443	0.917501	0.91552	0.0579409	0.881889	0.922642	0.947213	0.024634	0.855925	0.400904	0.958235	0.891921	0.954632	0.931306	0.895681	0.0187945
TCGA-B8-A8YJ	0	431	0	431	9.3056	0.0135699	0.0985506	0.929687	0.019053	0.949312	0.959909	0.975822	0.91096	0.619929	0.0378309	0.049317	0.0232707	0.816127	0.876055	0.978092	0.975388	0.785135	0.0232955	0.863327	0.944893	0.964738	0.982916	0.0175946	0.046869	0.0160942	0.915886	0.853116	0.907922	0.907726	0.85828	0.801766	0.0710073	0.915242	0.904914	0.917281	0.0292086	0.884338	0.275302	0.885934	0.845435	0.952075	0.922854	0.919755	0.0209628
TCGA-BP-4177	0	1670	0	1670	7.6706	0.0100383	0.0610839	0.927937	0.016756	0.920577	0.956666	0.953826	0.944337	0.589463	0.0401237	0.0510413	0.0198219	0.646241	0.943841	0.98642	0.978927	0.877113	0.0151538	0.912005	0.948563	0.970624	0.988031	0.014678	0.0639321	0.0143421	0.888996	0.85686	0.931956	0.933774	0.875065	0.938631	0.0715005	0.94509	0.909513	0.949092	0.0317313	0.896202	0.201379	0.954053	0.864696	0.943831	0.949227	0.933985	0.0190541
TCGA-BP-4760	0	2361	0	2361	8.0344	0.0111441	0.0626529	0.917649	0.014448	0.939374	0.946156	0.951132	0.951318	0.49434	0.03431	0.0484804	0.0187425	0.677676	0.939139	0.985849	0.978652	0.900776	0.0141389	0.906435	0.919599	0.977595	0.988657	0.0133693	0.0342425	0.0135581	0.898305	0.847407	0.93294	0.938546	0.8856	0.92011	0.0640382	0.942118	0.894761	0.950012	0.0308199	0.937919	0.182897	0.960908	0.835608	0.966831	0.949427	0.915919	0.0168632
TCGA-BP-4770	1	329	1	329	9.3011	0.00816126	0.048407	0.963538	0.0131878	0.914812	0.944838	0.966434	0.948167	0.704434	0.0179098	0.0938226	0.0195719	0.798846	0.936343	0.986439	0.967497	0.865534	0.012666	0.886825	0.930912	0.980323	0.989512	0.0148031	0.0825455	0.0120882	0.90986	0.855403	0.945351	0.942113	0.8654	0.91939	0.072773	0.947148	0.894621	0.946401	0.0340169	0.885294	0.185694	0.963536	0.878475	0.951638	0.917072	0.918451	0.0160291
TCGA-BP-4782	0	354	0	354	8.8348	0.00943015	0.041328	0.964127	0.0144083	0.951959	0.971316	0.98004	0.936685	0.637015	0.0265368	0.0420203	0.0209747	0.743344	0.944305	0.989009	0.977358	0.894315	0.0144654	0.891592	0.93751	0.975205	0.989612	0.0156112	0.0338666	0.0133395	0.910995	0.866286	0.953738	0.947675	0.885948	0.905979	0.071844	0.95048	0.908334	0.929691	0.0366799	0.927947	0.174283	0.967767	0.868864	0.961396	0.94199	0.935278	0.016263
TCGA-BP-4795	0	620	0	620	8.5248	0.00944173	0.0611329	0.959398	0.0149792	0.917499	0.964433	0.976631	0.947713	0.559979	0.0276535	0.0469519	0.02214	0.755651	0.932354	0.986102	0.97886	0.850447	0.0138899	0.903573	0.925694	0.96981	0.989359	0.0164265	0.0470711	0.0135838	0.894532	0.829511	0.938597	0.931916	0.874258	0.937828	0.0709197	0.943739	0.92406	0.948353	0.031359	0.886489	0.299541	0.954748	0.837086	0.969206	0.944297	0.930878	0.0180822
TCGA-BP-4801	0	1124	0	1124	8.1903	0.0103639	0.0448674	0.94461	0.0141055	0.92811	0.954527	0.958195	0.947371	0.684513	0.0250119	0.0447175	0.0213133	0.756268	0.940879	0.98634	0.979785	0.863538	0.0138942	0.910638	0.922567	0.979237	0.98823	0.0170705	0.0304509	0.013103	0.902062	0.854886	0.919092	0.94342	0.872571	0.927394	0.0651426	0.936097	0.879526	0.950738	0.0325267	0.895518	0.301126	0.950782	0.860581	0.965408	0.933446	0.905266	0.018903
TCGA-BP-4993	0	177	0	177	8.5868	0.0093315	0.0417484	0.929387	0.0153997	0.946834	0.957305	0.963817	0.947314	0.595148	0.0336222	0.0344827	0.0207498	0.793821	0.939909	0.986199	0.979204	0.870946	0.0144473	0.91378	0.920372	0.977367	0.988875	0.0164073	0.0608932	0.0141094	0.913062	0.857435	0.929993	0.936513	0.880643	0.929935	0.0648186	0.944466	0.90057	0.936082	0.0295334	0.876235	0.366995	0.951334	0.875416	0.962503	0.940781	0.91608	0.0174439
TCGA-BP-5010	1	878	1	878	9.3177	0.0108069	0.13036	0.937043	0.0151411	0.924888	0.958781	0.976287	0.951907	0.591675	0.0269842	0.0447904	0.0215464	0.725921	0.942527	0.984597	0.979988	0.890715	0.0135865	0.904312	0.909244	0.978187	0.987622	0.0151007	0.033083	0.0141496	0.894734	0.815239	0.932652	0.941098	0.891192	0.922678	0.0645265	0.942887	0.897923	0.952975	0.0337494	0.89606	0.276868	0.955697	0.844643	0.967629	0.939354	0.900781	0.016884
TCGA-BP-5168	1	1463	0	1463	7.8855	0.00860844	0.0443428	0.971827	0.0156588	0.929995	0.968008	0.980054	0.948586	0.72027	0.027446	0.0406502	0.0206582	0.715308	0.952064	0.986224	0.978051	0.903041	0.0147909	0.90055	0.941725	0.97869	0.990018	0.014078	0.0621495	0.0137197	0.932078	0.869276	0.952194	0.94898	0.869463	0.91025	0.073595	0.911196	0.920558	0.948818	0.0378952	0.921401	0.170544	0.956753	0.887354	0.960098	0.957536	0.920549	0.0164006
TCGA-BP-5169	0	193	0	193	9.5019	0.0224065	0.203249	0.86635	0.017898	0.930553	0.968988	0.980197	0.935439	0.639982	0.0225367	0.161737	0.0199912	0.811349	0.928512	0.986667	0.973361	0.824955	0.0149625	0.900845	0.928114	0.981738	0.988275	0.0148512	0.106839	0.0231151	0.883264	0.849057	0.886913	0.938497	0.864965	0.930674	0.117127	0.923012	0.906715	0.941925	0.0767072	0.901941	0.460999	0.957145	0.867727	0.966563	0.950067	0.894019	0.02121
TCGA-BP-5170	0	2412	0	2412	7.941	0.00865824	0.0646981	0.960738	0.0115618	0.943152	0.955486	0.916568	0.956817	0.62285	0.0203955	0.0865752	0.0184571	0.758467	0.944563	0.986283	0.972833	0.875174	0.0133271	0.889693	0.927473	0.979929	0.98896	0.014863	0.0420061	0.0114031	0.874678	0.863556	0.931515	0.921599	0.899989	0.921466	0.0732919	0.936563	0.861431	0.952225	0.0386404	0.91336	0.193634	0.940408	0.854695	0.961551	0.952508	0.91211	0.0154744
TCGA-BP-5173	1	62	0	62	8.1938	0.00800288	0.0604333	0.9453	0.0103334	0.947827	0.973669	0.97882	0.959109	0.579116	0.0289374	0.146392	0.0191776	0.798572	0.944014	0.988609	0.97488	0.867536	0.0201497	0.888139	0.910306	0.980578	0.98994	0.0125895	0.0889667	0.00896772	0.88467	0.853906	0.899047	0.920343	0.85499	0.897438	0.0751714	0.935141	0.902075	0.931985	0.0297277	0.923154	0.296364	0.956086	0.862535	0.956104	0.938965	0.894639	0.015631
TCGA-BP-5174	0	2257	0	2257	8.4656	0.00942002	0.131283	0.955183	0.0116719	0.96419	0.956783	0.951844	0.955454	0.664861	0.0204309	0.0805532	0.016345	0.731087	0.942637	0.987817	0.975492	0.843923	0.0105034	0.885417	0.920307	0.980375	0.989024	0.0147383	0.0873219	0.0102888	0.875306	0.855009	0.932933	0.938926	0.891277	0.894306	0.0621975	0.92648	0.89051	0.946908	0.0336415	0.915809	0.492034	0.959225	0.843886	0.955107	0.937301	0.904177	0.0170905
TCGA-BP-5175	0	932	0	932	9.7209	0.0100179	0.0575543	0.931146	0.0118003	0.945633	0.951792	0.941136	0.944994	0.685914	0.0205064	0.0376415	0.0172241	0.800166	0.950326	0.986462	0.979453	0.903317	0.0110105	0.893335	0.920438	0.984876	0.989724	0.014602	0.0370293	0.0111045	0.890894	0.849994	0.937387	0.923634	0.888518	0.912483	0.0722817	0.931902	0.874851	0.950403	0.0253928	0.920248	0.201727	0.95397	0.858463	0.960596	0.94657	0.916115	0.0151547
TCGA-BP-5176	1	1590	0	1590	8.2683	0.00883346	0.0368607	0.957848	0.0111052	0.942998	0.974365	0.971985	0.953569	0.665117	0.0218184	0.0369686	0.0169367	0.787181	0.942123	0.987739	0.97131	0.881104	0.0102168	0.891513	0.915824	0.978718	0.988629	0.0124301	0.0543186	0.00991869	0.895313	0.844808	0.941426	0.937256	0.845995	0.925684	0.0710645	0.934353	0.920017	0.947658	0.0281316	0.889842	0.187423	0.959566	0.848271	0.949174	0.949123	0.910256	0.0173924
TCGA-BP-5177	0	293	0	293	8.5457	0.00888234	0.0422415	0.943291	0.0118825	0.962157	0.969837	0.98015	0.953734	0.65081	0.0263538	0.0381935	0.0178846	0.686901	0.94052	0.987268	0.9682	0.858858	0.0107986	0.897411	0.912534	0.98285	0.988819	0.0132079	0.029847	0.00989749	0.901501	0.857895	0.930053	0.909986	0.875902	0.911109	0.0565666	0.92107	0.902218	0.934292	0.0205245	0.916735	0.275183	0.948039	0.852335	0.958914	0.949549	0.904175	0.0163714
TCGA-BP-5178	1	1912	1	1912	9.206	0.0089381	0.138173	0.92735	0.0120674	0.943	0.962625	0.972972	0.952934	0.618343	0.021047	0.0326733	0.0175495	0.80319	0.94535	0.987653	0.975007	0.883909	0.0112306	0.891721	0.852561	0.978147	0.989422	0.0150292	0.0286601	0.0108249	0.897264	0.856465	0.934404	0.930487	0.85006	0.908756	0.0749251	0.92775	0.873244	0.943471	0.0280885	0.85114	0.204067	0.964802	0.846672	0.955137	0.938903	0.898238	0.0147498
TCGA-BP-5180	0	2263	0	2263	8.4692	0.00879283	0.0462444	0.921799	0.0111172	0.947898	0.957654	0.969282	0.952131	0.752739	0.0225771	0.0453671	0.0180499	0.798189	0.946646	0.9875	0.978276	0.889771	0.0116862	0.91168	0.928561	0.980118	0.990018	0.0135815	0.0386834	0.0103347	0.890288	0.873733	0.946894	0.923309	0.911402	0.92181	0.066043	0.954999	0.925127	0.938451	0.0278192	0.913557	0.167201	0.967066	0.856488	0.95282	0.940815	0.907355	0.0149844
TCGA-BP-5181	0	1495	0	1495	7.8026	0.00864748	0.0511505	0.953341	0.0112423	0.949235	0.982605	0.982842	0.956313	0.593554	0.021788	0.0427557	0.0165424	0.80571	0.938686	0.987372	0.975337	0.85604	0.0107008	0.913637	0.929002	0.98136	0.98961	0.0135546	0.0364421	0.00953146	0.893879	0.749266	0.941688	0.932358	0.883818	0.950063	0.0756823	0.936402	0.927534	0.94141	0.0266454	0.927979	0.205569	0.947098	0.8546	0.963864	0.955138	0.906172	0.0147618
TCGA-BP-5182	0	1165	0	1165	8.9534	0.0100983	0.146379	0.950617	0.0127681	0.937791	0.942376	0.946943	0.948307	0.619391	0.0171141	0.0532115	0.0207196	0.74651	0.943304	0.988048	0.970097	0.854469	0.0120384	0.880046	0.934845	0.980382	0.989041	0.0153286	0.132026	0.0316924	0.884031	0.83632	0.936403	0.931346	0.881392	0.868856	0.079578	0.934978	0.883603	0.945812	0.113137	0.906076	0.254185	0.952296	0.824936	0.956908	0.944777	0.906322	0.0456497
TCGA-BP-5183	0	1291	0	1291	8.9972	0.0077817	0.0614755	0.904392	0.0107323	0.943699	0.973676	0.973621	0.961122	0.686675	0.0206306	0.0337773	0.021668	0.772729	0.938814	0.988346	0.97474	0.861887	0.00972741	0.908852	0.928982	0.980985	0.988495	0.0128228	0.173284	0.0104708	0.879674	0.855998	0.944538	0.946128	0.88941	0.932922	0.0643836	0.929286	0.915785	0.937445	0.0272747	0.918435	0.259551	0.958078	0.852729	0.959111	0.92103	0.905866	0.0153999
TCGA-BP-5184	0	1133	0	1133	8.1495	0.00710174	0.051651	0.942087	0.0112054	0.950157	0.963311	0.932573	0.963588	0.620767	0.0214854	0.0367601	0.0183768	0.776722	0.941949	0.987503	0.977379	0.874829	0.0107946	0.902703	0.931666	0.979382	0.989011	0.0118204	0.0420886	0.0116278	0.888088	0.855248	0.934617	0.944216	0.885807	0.933815	0.078495	0.931919	0.892929	0.937246	0.0293101	0.908524	0.236856	0.966684	0.8688	0.960098	0.950657	0.891687	0.0139623
TCGA-BP-5185	0	1132	0	1132	8.0612	0.00677291	0.0563414	0.939671	0.0124529	0.952977	0.961588	0.971522	0.951342	0.719025	0.0137311	0.0422771	0.018761	0.798254	0.941825	0.987958	0.971182	0.889762	0.011216	0.892169	0.939913	0.980535	0.989045	0.0129809	0.154487	0.0304134	0.902738	0.869952	0.941989	0.938365	0.880988	0.934239	0.0783053	0.915512	0.913938	0.945418	0.197775	0.906429	0.422543	0.958728	0.872806	0.964508	0.940418	0.912716	0.02193
TCGA-BP-5186	0	693	0	693	8.2516	0.00984894	0.0761194	0.936485	0.0116904	0.95054	0.957974	0.946684	0.948037	0.666327	0.0231507	0.0371954	0.0181764	0.725442	0.940893	0.987459	0.970294	0.865712	0.00992424	0.905066	0.867002	0.9809	0.988887	0.0132992	0.0336416	0.00956049	0.883439	0.850455	0.938892	0.935069	0.901354	0.926037	0.0703023	0.933911	0.895869	0.941342	0.0266609	0.915408	0.308998	0.957212	0.841992	0.946937	0.938389	0.907323	0.0139132
TCGA-BP-5187	0	406	0	406	8.0734	0.0074806	0.0418237	0.93286	0.0114951	0.94195	0.970055	0.962838	0.9603	0.630948	0.0242573	0.0371397	0.0155625	0.686669	0.949756	0.988779	0.978947	0.894474	0.01202	0.87821	0.933033	0.98375	0.988698	0.0133623	0.0388013	0.00934718	0.876949	0.862282	0.938698	0.952329	0.887115	0.899532	0.0581976	0.93096	0.881523	0.937355	0.0226305	0.907382	0.315734	0.95305	0.838575	0.955875	0.943784	0.894194	0.01386
TCGA-BP-5189	1	822	1	822	8.7674	0.00897896	0.0520681	0.900211	0.0114152	0.950975	0.974828	0.980807	0.947379	0.600036	0.0162145	0.0579253	0.019337	0.79228	0.945618	0.986704	0.97295	0.884045	0.0124685	0.886524	0.917335	0.98166	0.987271	0.0144323	0.0425074	0.0111663	0.895431	0.844431	0.931558	0.92458	0.903326	0.909563	0.0758876	0.933168	0.904784	0.958324	0.0299651	0.90229	0.306451	0.958305	0.858387	0.963114	0.927326	0.886638	0.0184473
TCGA-BP-5190	0	1011	0	1011	8.414	0.00842366	0.0582179	0.942761	0.0117362	0.964817	0.97132	0.976469	0.95042	0.688065	0.0184986	0.0317791	0.0202272	0.719996	0.945638	0.988012	0.968309	0.873336	0.0117833	0.908477	0.936257	0.981926	0.990438	0.0149557	0.0394217	0.0112325	0.903205	0.859522	0.940764	0.948085	0.898704	0.925935	0.0745875	0.920147	0.907343	0.935312	0.0324354	0.904841	0.222214	0.954197	0.859966	0.95144	0.953624	0.888509	0.0146808
TCGA-BP-5191	0	967	0	967	9.3098	0.00847369	0.084491	0.949955	0.0112257	0.944937	0.977058	0.982022	0.957406	0.638852	0.0244822	0.0416558	0.0159894	0.716935	0.929626	0.988187	0.979746	0.869396	0.0103801	0.909805	0.926165	0.984456	0.989426	0.0129517	0.0614164	0.0101836	0.898856	0.856221	0.922602	0.922874	0.890083	0.89986	0.0658044	0.942669	0.904986	0.934827	0.0288004	0.897625	0.321787	0.952876	0.857066	0.959134	0.946505	0.918254	0.0155646
TCGA-BP-5192	0	714	0	714	7.7685	0.00820604	0.0463628	0.920606	0.0119235	0.950388	0.957288	0.950698	0.953956	0.696239	0.0189153	0.0337608	0.0158908	0.769795	0.943095	0.987762	0.973074	0.892069	0.0104266	0.878639	0.933373	0.977616	0.989412	0.0125254	0.0346154	0.0107457	0.886247	0.843171	0.937143	0.946029	0.896989	0.921042	0.0740784	0.908487	0.894814	0.943651	0.0237181	0.883803	0.198588	0.963947	0.831903	0.959389	0.924167	0.911936	0.0155729
TCGA-BP-5194	0	408	0	408	8.1855	0.00723404	0.0335494	0.944924	0.0121802	0.947687	0.950203	0.949033	0.944662	0.507022	0.0184405	0.0357474	0.0177565	0.73831	0.943453	0.986191	0.972652	0.894092	0.0105113	0.891613	0.938167	0.980095	0.988533	0.0154614	0.0347595	0.0104527	0.890233	0.845953	0.927581	0.947503	0.896475	0.919592	0.0770084	0.931982	0.879262	0.941677	0.0292572	0.922033	0.142223	0.953075	0.866487	0.958939	0.942518	0.90905	0.0142279
TCGA-BP-5195	0	749	0	749	8.506	0.0104545	0.0648197	0.955017	0.012133	0.936839	0.965253	0.98135	0.949	0.62293	0.0212205	0.0477336	0.0187811	0.81024	0.94105	0.98606	0.968692	0.879583	0.0111073	0.890854	0.933942	0.978898	0.988535	0.0168901	0.0478179	0.0124603	0.893347	0.865952	0.947575	0.948128	0.876646	0.906755	0.0728401	0.929385	0.921645	0.946312	0.0326311	0.896441	0.229855	0.960517	0.849143	0.941253	0.944703	0.895224	0.0180974
TCGA-BP-5196	0	1018	0	1018	8.9773	0.00891097	0.133537	0.942518	0.0127567	0.952637	0.963804	0.97078	0.958297	0.714728	0.0468083	0.0499678	0.0194575	0.780641	0.947836	0.987174	0.965538	0.899477	0.011106	0.886009	0.942196	0.973394	0.988951	0.0145168	0.0540585	0.0130481	0.892161	0.845499	0.922511	0.93942	0.88962	0.931233	0.0798327	0.937688	0.89238	0.946883	0.0312071	0.908321	0.358287	0.955647	0.867872	0.961236	0.943625	0.90909	0.016672
TCGA-BP-5198	0	603	0	603	8.6166	0.0184333	0.197463	0.946048	0.0299219	0.942954	0.960296	0.977301	0.944295	0.530324	0.0253534	0.170377	0.0268894	0.748775	0.922238	0.986632	0.972159	0.895767	0.0682564	0.868151	0.921174	0.969186	0.989679	0.0160824	0.179588	0.0153911	0.865639	0.808457	0.92656	0.905995	0.806317	0.797731	0.149954	0.924163	0.871786	0.942517	0.0567657	0.878574	0.367641	0.961156	0.851966	0.950971	0.933237	0.899482	0.0216553
TCGA-BP-5199	0	1355	0	1355	9.3174	0.00934969	0.0366155	0.950148	0.0120377	0.949968	0.956842	0.931013	0.9475	0.566093	0.0169934	0.0385824	0.0172925	0.754657	0.930138	0.987473	0.96958	0.860665	0.0108225	0.89019	0.917908	0.979876	0.990012	0.0149459	0.0301674	0.0106082	0.872577	0.847569	0.924309	0.942395	0.891536	0.935223	0.0700777	0.929309	0.875521	0.939905	0.0259077	0.90006	0.209749	0.959243	0.870897	0.951763	0.948812	0.900827	0.0171733
TCGA-BP-5200	0	1063	0	1063	8.5953	0.00918331	0.048223	0.93276	0.0125452	0.95431	0.962475	0.936941	0.949702	0.682283	0.0210113	0.0374472	0.0169322	0.772669	0.941733	0.987779	0.976415	0.896584	0.0106935	0.88624	0.922093	0.978003	0.990351	0.0125539	0.0449199	0.0114581	0.868119	0.848257	0.949804	0.924409	0.894423	0.910918	0.0714404	0.930069	0.862115	0.941899	0.0297934	0.918821	0.200019	0.959001	0.846199	0.962267	0.951379	0.900492	0.0152049
TCGA-BP-5201	0	951	0	951	8.9703	0.00906525	0.116622	0.917762	0.0114814	0.950498	0.973302	0.979911	0.9549	0.583126	0.026976	0.0455426	0.0188427	0.746783	0.942009	0.987747	0.970987	0.873752	0.0123556	0.874283	0.91644	0.980183	0.987088	0.0142931	0.0623209	0.0122473	0.895069	0.843119	0.929598	0.930728	0.878565	0.928784	0.0722463	0.921651	0.916079	0.939808	0.0365156	0.913286	0.308875	0.945788	0.842333	0.958605	0.930348	0.894611	0.0170831
TCGA-BP-5202	0	29	0	29	8.247	0.00963285	0.0483359	0.962271	0.0116273	0.959611	0.967568	0.975763	0.965728	0.564687	0.021042	0.0385248	0.0214243	0.801685	0.946668	0.987798	0.980255	0.915864	0.0101808	0.885205	0.912892	0.982948	0.989943	0.0142664	0.0351561	0.0106689	0.874609	0.864552	0.947143	0.927175	0.890304	0.90649	0.0713039	0.9293	0.885935	0.948524	0.0280032	0.911242	0.256935	0.960316	0.839859	0.95226	0.941571	0.92808	0.0135822
TCGA-CJ-4869	0	2554	0	2554	9.0001	0.00854581	0.0714123	0.92461	0.0113689	0.962074	0.965393	0.976917	0.943551	0.590416	0.0154751	0.0385197	0.016685	0.793942	0.937503	0.988561	0.97758	0.864488	0.0127521	0.909551	0.888907	0.972542	0.98987	0.0135404	0.0430329	0.0113878	0.895716	0.848587	0.925018	0.934132	0.91295	0.873648	0.0705368	0.940977	0.89608	0.943663	0.0321627	0.895039	0.299669	0.949063	0.842204	0.960815	0.946211	0.89956	0.015068
TCGA-CJ-4882	0	1883	0	1883	9.576	0.00826299	0.0999821	0.944343	0.0111704	0.953502	0.978582	0.971493	0.962554	0.602904	0.0173069	0.0438978	0.0173687	0.728917	0.946144	0.987096	0.971997	0.872373	0.0112709	0.889443	0.911945	0.975643	0.989471	0.0146922	0.054775	0.00937993	0.913641	0.834365	0.910342	0.948262	0.87135	0.85027	0.0667356	0.919125	0.883941	0.946007	0.0309687	0.903163	0.29489	0.955455	0.826926	0.958393	0.946303	0.912407	0.0157385
TCGA-CJ-4897	0	3341	0	3341	7.7167	0.00942435	0.0559549	0.959081	0.0122492	0.968457	0.969344	0.964139	0.955119	0.671687	0.0291052	0.0453887	0.0186279	0.763555	0.93932	0.988169	0.967623	0.7683	0.0127703	0.909353	0.927047	0.981998	0.989257	0.0128425	0.0344116	0.0104774	0.910524	0.852221	0.919015	0.930914	0.895635	0.932673	0.0722427	0.938125	0.91121	0.936174	0.0363045	0.907218	0.22224	0.953833	0.860464	0.954658	0.939828	0.908538	0.0165835
TCGA-CJ-4901	0	1450	0	1450	9.1864	0.00852831	0.156157	0.93158	0.0115296	0.942305	0.964901	0.96743	0.939112	0.611158	0.0258783	0.033369	0.0190167	0.721385	0.934441	0.987397	0.971261	0.806153	0.0112974	0.90654	0.910015	0.97599	0.988124	0.0160152	0.0531989	0.0116568	0.918185	0.860014	0.932242	0.946023	0.907493	0.929976	0.068801	0.936933	0.886019	0.94026	0.0336061	0.898403	0.326489	0.949416	0.869032	0.952849	0.943275	0.907327	0.0162471
TCGA-CJ-4902	0	1520	0	1520	9.1916	0.00883513	0.0627862	0.961675	0.0119962	0.952409	0.96833	0.977594	0.953653	0.650293	0.0232075	0.0414436	0.01585	0.773451	0.949529	0.987898	0.973785	0.896929	0.0117518	0.885428	0.91819	0.981023	0.987058	0.0137019	0.0386773	0.0108323	0.881141	0.8459	0.939837	0.938468	0.868646	0.92045	0.0696615	0.935791	0.89926	0.944347	0.0273108	0.919917	0.283373	0.955201	0.84805	0.957579	0.945476	0.895838	0.016075
TCGA-CJ-4903	0	1560	0	1560	8.608	0.00811985	0.0603934	0.959275	0.0116332	0.954613	0.980723	0.975685	0.961321	0.67686	0.0189648	0.0417969	0.0179601	0.814489	0.931739	0.98876	0.976443	0.86416	0.0114548	0.887153	0.934704	0.983389	0.990622	0.0122871	0.0338327	0.0096346	0.902224	0.847696	0.924906	0.932749	0.880423	0.912607	0.0716016	0.934466	0.892917	0.929373	0.0297573	0.892408	0.18783	0.958995	0.868001	0.959049	0.946926	0.880728	0.0137349
TCGA-CJ-4904	0	3302	0	3302	8.2026	0.00872941	0.0474063	0.951785	0.011518	0.952187	0.969483	0.977138	0.94073	0.611311	0.0230926	0.0328093	0.0183645	0.707364	0.939731	0.98668	0.975517	0.869868	0.0129997	0.86108	0.922694	0.977912	0.988852	0.0142046	0.0367979	0.0108848	0.909376	0.853587	0.929163	0.922193	0.89734	0.900205	0.0685148	0.913447	0.902536	0.934339	0.0258484	0.923746	0.169229	0.943663	0.845779	0.960402	0.950453	0.925473	0.0178113
TCGA-CJ-4905	0	1496	0	1496	8.1364	0.0112391	0.0383849	0.934266	0.0121351	0.928048	0.931496	0.924639	0.953072	0.593421	0.0185755	0.032865	0.0206258	0.762693	0.937488	0.986619	0.968418	0.840446	0.0121743	0.898193	0.915693	0.967921	0.989019	0.0162287	0.0308596	0.0125165	0.891553	0.865651	0.932712	0.912277	0.865212	0.925037	0.0736138	0.930459	0.88544	0.942868	0.0319384	0.902263	0.313593	0.945357	0.857482	0.961246	0.924658	0.936633	0.0170614
TCGA-CJ-4907	0	1499	0	1499	8.5166	0.00833059	0.0584304	0.931529	0.0120297	0.939238	0.963828	0.95668	0.947287	0.602888	0.0191059	0.0364724	0.021548	0.750733	0.941994	0.987544	0.972654	0.822732	0.0122582	0.877002	0.909845	0.97884	0.989433	0.0154553	0.0510247	0.0112188	0.890547	0.805583	0.933035	0.906996	0.845822	0.910918	0.0690084	0.919759	0.895931	0.939173	0.0222598	0.903272	0.268689	0.95248	0.791316	0.961168	0.937624	0.881867	0.0168044
TCGA-CJ-4908	0	1531	0	1531	9.0201	0.00876441	0.0364837	0.953952	0.0123253	0.956958	0.944542	0.939284	0.959146	0.666209	0.0250938	0.0408709	0.0180391	0.761271	0.949148	0.98726	0.976102	0.901253	0.0101733	0.886832	0.917609	0.978632	0.988989	0.0117224	0.0340962	0.0112466	0.894276	0.855776	0.946163	0.934752	0.889403	0.920969	0.0697051	0.929982	0.876252	0.95132	0.0393272	0.899464	0.188179	0.951369	0.837254	0.96021	0.941932	0.906988	0.0148508
TCGA-CJ-4912	0	1657	0	1657	9.387	0.0110112	0.0715002	0.954453	0.0112868	0.959024	0.976695	0.982378	0.962237	0.451658	0.019433	0.030029	0.016184	0.728477	0.947754	0.989325	0.978437	0.883872	0.0100411	0.882752	0.810389	0.978236	0.990619	0.0130664	0.0562182	0.0100875	0.889431	0.868623	0.928845	0.930674	0.862739	0.852917	0.0681277	0.913021	0.927735	0.932359	0.0264221	0.840361	0.28712	0.948424	0.855503	0.962237	0.941241	0.895656	0.015296
TCGA-CJ-4916	0	1373	0	1373	9.15	0.00770763	0.161325	0.957245	0.0120354	0.945119	0.976523	0.982966	0.953737	0.59449	0.0217739	0.0545945	0.0191059	0.813215	0.944375	0.988556	0.96731	0.84256	0.0134052	0.908085	0.906253	0.981495	0.988604	0.0148039	0.0588101	0.0105642	0.899201	0.852377	0.938021	0.929073	0.872877	0.909971	0.0628846	0.833807	0.896398	0.946575	0.026172	0.896019	0.393036	0.963849	0.856819	0.957555	0.929346	0.918139	0.0162047
TCGA-CJ-4918	1	93	1	93	8.943	0.00887943	0.087898	0.954452	0.0122572	0.954229	0.972673	0.977473	0.949835	0.617882	0.0192218	0.0428985	0.0181995	0.761178	0.940415	0.987291	0.971067	0.847644	0.0123594	0.887032	0.897555	0.97884	0.988166	0.0158869	0.0533428	0.0108625	0.897183	0.842559	0.919052	0.919555	0.887565	0.909107	0.0801276	0.936536	0.907638	0.947028	0.0391128	0.908842	0.307787	0.946701	0.85134	0.935913	0.94295	0.916168	0.0152263
TCGA-CJ-4920	1	139	0	139	8.8655	0.00743971	0.0633088	0.964709	0.0122626	0.960244	0.982352	0.983157	0.942522	0.663282	0.0285793	0.0305013	0.0180288	0.788946	0.935728	0.988462	0.968115	0.839899	0.0116453	0.93221	0.930084	0.98262	0.990367	0.0148864	0.0488166	0.00875055	0.910857	0.870467	0.922107	0.936087	0.899877	0.939773	0.066556	0.935633	0.932203	0.945266	0.0255238	0.915075	0.302449	0.957465	0.866085	0.956439	0.944808	0.913158	0.0171563
TCGA-CJ-4923	1	572	1	572	9.7327	0.00890608	0.0791281	0.78792	0.0119422	0.947555	0.973447	0.975072	0.952626	0.616455	0.0249662	0.0322182	0.0194983	0.718589	0.938381	0.98674	0.968375	0.883969	0.0135468	0.897617	0.906364	0.976995	0.988186	0.0150947	0.038439	0.0107431	0.871128	0.820591	0.885901	0.949491	0.824752	0.919436	0.0848957	0.920555	0.886641	0.9377	0.029799	0.890196	0.288975	0.952439	0.851737	0.957111	0.941628	0.905599	0.0164937
TCGA-CJ-5671	0	3987	0	3987	9.2653	0.0124594	0.0964727	0.89998	0.0140979	0.922052	0.96104	0.980332	0.919631	0.525838	0.0336067	0.0543888	0.0221944	0.810815	0.934608	0.984859	0.969389	0.867935	0.0161951	0.916665	0.908103	0.967131	0.986655	0.0160393	0.0692778	0.0139158	0.762926	0.70181	0.932539	0.927296	0.853232	0.860443	0.0592768	0.858622	0.900543	0.925679	0.0386805	0.8671	0.26329	0.893353	0.807665	0.963111	0.943932	0.89792	0.0209544
TCGA-CJ-5672	1	2190	0	2190	8.3725	0.0104617	0.349286	0.916967	0.169838	0.954354	0.95794	0.982496	0.950006	0.486151	0.0335187	0.0709313	0.0228856	0.861831	0.935159	0.984259	0.9816	0.897916	0.0240748	0.903748	0.923635	0.972945	0.986798	0.0878131	0.19837	0.014954	0.932918	0.851464	0.94817	0.944407	0.899189	0.883269	0.121021	0.909168	0.900983	0.963595	0.0543448	0.897094	0.458866	0.95077	0.846124	0.971649	0.94471	0.905833	0.0164563
TCGA-CJ-5675	0	3936	0	3936	8.4042	0.0125898	0.341251	0.925224	0.0162727	0.933554	0.974967	0.976484	0.933632	0.482399	0.0348187	0.0615131	0.0228076	0.90734	0.905107	0.983458	0.96363	0.842012	0.0163183	0.913641	0.929415	0.969007	0.986569	0.0172436	0.0784082	0.0164719	0.927909	0.868253	0.925341	0.937682	0.897665	0.950867	0.0899788	0.916869	0.941762	0.950016	0.0306066	0.909356	0.491043	0.955097	0.80557	0.922955	0.935903	0.940621	0.0225995
TCGA-CJ-5676	0	4067	0	4067	8.7949	0.0143528	0.258073	0.936451	0.0156579	0.936027	0.946843	0.982326	0.93837	0.484168	0.0569259	0.0449309	0.0284109	0.653231	0.936562	0.981184	0.974168	0.890929	0.0145376	0.9157	0.917081	0.969254	0.986674	0.0147223	0.0563418	0.0178534	0.883098	0.789431	0.92635	0.936372	0.886815	0.858516	0.0907883	0.874641	0.897981	0.938466	0.028997	0.844514	0.225169	0.958815	0.886999	0.957653	0.898672	0.885247	0.0221848
TCGA-CJ-5677	1	782	1	782	8.9548	0.0126227	0.408055	0.945727	0.0151019	0.942793	0.961727	0.978564	0.925251	0.777471	0.0368499	0.0590368	0.0312798	0.871825	0.929011	0.982362	0.956394	0.872076	0.0179855	0.907879	0.936209	0.963292	0.980296	0.0495273	0.0721735	0.0162125	0.935862	0.873307	0.935941	0.926586	0.910718	0.944462	0.0882522	0.84424	0.890605	0.943653	0.0524754	0.879765	0.339957	0.958192	0.895865	0.961304	0.939617	0.92472	0.0240705
TCGA-CJ-5678	1	574	1	574	8.7218	0.0121299	0.0815945	0.958174	0.0160026	0.958598	0.968173	0.981009	0.893193	0.59074	0.0315493	0.0648797	0.0272707	0.914637	0.918412	0.985652	0.971383	0.764679	0.0177227	0.850727	0.905784	0.969532	0.986073	0.0198767	0.0599212	0.0124433	0.8611	0.861099	0.912676	0.971819	0.919137	0.875559	0.0914907	0.830943	0.924264	0.942341	0.0329911	0.869344	0.337895	0.967054	0.862918	0.958467	0.93591	0.85237	0.0171608
TCGA-CJ-5679	1	679	1	679	8.81	0.0170586	0.0652875	0.929589	0.013272	0.936031	0.965924	0.976731	0.935356	0.710908	0.0260306	0.0592517	0.0244396	0.858819	0.924434	0.986825	0.972738	0.881904	0.0202204	0.955088	0.889471	0.966094	0.982535	0.0164508	0.042788	0.0132964	0.898593	0.861634	0.917698	0.932948	0.861475	0.93249	0.0660119	0.906182	0.927782	0.938164	0.0248086	0.862101	0.162561	0.958653	0.855042	0.955558	0.928686	0.892244	0.0218763
TCGA-CJ-5680	1	768	1	768	8.1363	0.0105297	0.258775	0.951963	0.0131483	0.922868	0.967254	0.979693	0.938809	0.602245	0.0300302	0.072175	0.0231954	0.838432	0.941781	0.986819	0.975217	0.887613	0.0124869	0.90502	0.90606	0.980698	0.987911	0.0157351	0.0721866	0.0110667	0.894285	0.835332	0.942236	0.945102	0.877675	0.860746	0.0598016	0.918765	0.910478	0.944379	0.0354743	0.893485	0.462075	0.96755	0.884094	0.956446	0.943574	0.920911	0.0180204
TCGA-CJ-5681	1	552	1	552	8.4395	0.0131971	0.0436841	0.958153	0.0127236	0.937349	0.970141	0.977401	0.911252	0.475174	0.0410137	0.0695994	0.020998	0.717552	0.945097	0.983786	0.965316	0.815453	0.0149734	0.882027	0.836097	0.975604	0.985047	0.0177332	0.0279376	0.0117548	0.854378	0.814504	0.902644	0.949575	0.863708	0.699172	0.0825161	0.923895	0.882393	0.916111	0.0510985	0.880135	0.126855	0.946424	0.66765	0.946702	0.951408	0.915278	0.0168066
TCGA-CJ-5682	0	3736	0	3736	8.1124	0.0106247	0.143421	0.930051	0.0106345	0.945147	0.975736	0.981671	0.926149	0.368376	0.03707	0.0619705	0.0213336	0.840461	0.945339	0.986907	0.983039	0.891891	0.0121647	0.919167	0.89164	0.979758	0.988363	0.0122096	0.179643	0.0122031	0.923425	0.792575	0.9432	0.920625	0.898833	0.792456	0.0727697	0.892653	0.917452	0.954053	0.0345314	0.863332	0.112924	0.949237	0.853286	0.959152	0.924142	0.877068	0.0160186
TCGA-CJ-5683	0	1889	0	1889	8.1649	0.0248937	0.064738	0.9534	0.0164261	0.956042	0.96679	0.983351	0.93669	0.633893	0.045015	0.0498367	0.0363195	0.851608	0.895769	0.982205	0.963133	0.843864	0.0227595	0.903222	0.917942	0.971267	0.986227	0.0335958	0.0513237	0.0131474	0.904081	0.847456	0.935736	0.925579	0.93204	0.918929	0.0902378	0.923592	0.910171	0.931608	0.032834	0.904161	0.181116	0.929852	0.889194	0.954412	0.924099	0.91515	0.0237107
TCGA-CJ-5684	0	2231	0	2231	8.3386	0.0135452	0.079205	0.944244	0.0125761	0.937261	0.960893	0.975618	0.935743	0.672222	0.0286777	0.0615158	0.320936	0.86241	0.937596	0.983985	0.970967	0.835797	0.0162435	0.902702	0.906987	0.979939	0.980548	0.0173691	0.0304101	0.0141901	0.920393	0.852368	0.917965	0.928882	0.873466	0.936613	0.0739088	0.882247	0.932875	0.931895	0.0294972	0.859961	0.399638	0.942902	0.844108	0.963691	0.936413	0.904813	0.0190094
TCGA-CJ-5686	0	2038	0	2038	8.3462	0.0103925	0.0882445	0.952533	0.0131674	0.955509	0.957672	0.983954	0.928928	0.729217	0.0393234	0.0764016	0.020515	0.896427	0.945234	0.983908	0.976791	0.881267	0.0153211	0.89196	0.933072	0.972911	0.98458	0.0203242	0.201997	0.0146243	0.946781	0.88189	0.923948	0.923485	0.930915	0.950584	0.0930893	0.805873	0.91938	0.957856	0.0304842	0.88161	0.291894	0.973386	0.886663	0.97362	0.952679	0.908866	0.0198367
TCGA-CJ-5689	1	1620	0	1620	8.9024	0.0129566	0.142436	0.955799	0.0141133	0.93637	0.961781	0.977944	0.948157	0.531802	0.0385709	0.0756472	0.0246077	0.865757	0.944018	0.984823	0.970852	0.856806	0.0155435	0.906559	0.902091	0.978573	0.988502	0.0187578	0.0555648	0.0123706	0.926848	0.842375	0.929332	0.805358	0.884767	0.921988	0.0893454	0.905507	0.914013	0.947837	0.0350715	0.882733	0.239214	0.964484	0.863094	0.940481	0.945248	0.913775	0.0164394
TCGA-CJ-6027	1	3615	0	3615	9.2277	0.0142664	0.202841	0.940585	0.0192356	0.941828	0.961847	0.977032	0.906773	0.766819	0.0369221	0.0685625	0.0284075	0.878149	0.938426	0.98118	0.972896	0.877374	0.0201795	0.909389	0.939113	0.974363	0.982858	0.0182415	0.0641162	0.0155842	0.900664	0.869803	0.94091	0.934975	0.904866	0.949862	0.0896973	0.863537	0.94038	0.941911	0.0417042	0.899815	0.268828	0.961287	0.885092	0.962593	0.941384	0.904726	0.0200484
TCGA-CJ-6028	1	1625	1	1625	8.7483	0.0133017	0.271731	0.956675	0.0153307	0.916184	0.957479	0.979566	0.938603	0.607623	0.0393965	0.0534621	0.0193007	0.864344	0.925749	0.98341	0.970446	0.878803	0.0185564	0.912567	0.942494	0.951887	0.985739	0.0171406	0.20537	0.0136646	0.917298	0.839347	0.914658	0.923129	0.846234	0.942227	0.0947622	0.853154	0.917966	0.943196	0.0320794	0.844979	0.327852	0.962078	0.806645	0.955077	0.929151	0.891883	0.0161377
TCGA-CJ-6030	1	2299	0	2299	8.5797	0.011992	0.125773	0.937014	0.0144355	0.948944	0.966113	0.975937	0.933708	0.613349	0.0432989	0.330616	0.0216687	0.859446	0.940828	0.981853	0.981669	0.892968	0.0171681	0.910261	0.919687	0.965826	0.986027	0.0226122	0.337888	0.0138006	0.891819	0.859699	0.946643	0.945222	0.906428	0.914451	0.0887863	0.881634	0.918534	0.958109	0.0484476	0.869433	0.31293	0.946415	0.847389	0.955391	0.929973	0.909261	0.0180045
TCGA-CJ-6031	0	1906	0	1906	8.6884	0.0125715	0.101432	0.945422	0.0154575	0.924804	0.967055	0.974423	0.928068	0.562561	0.0309625	0.0498142	0.0226132	0.806691	0.943055	0.982904	0.977766	0.864067	0.0142275	0.863651	0.909282	0.968945	0.987627	0.0169267	0.11863	0.0149303	0.902651	0.856063	0.923499	0.925768	0.897531	0.915857	0.0869739	0.8749	0.891666	0.952181	0.0353104	0.850075	0.418693	0.968931	0.849656	0.958932	0.942043	0.912083	0.0199164
TCGA-CJ-6032	0	3639	0	3639	8.1853	0.0117365	0.0541683	0.941491	0.0161742	0.928381	0.961783	0.979876	0.938536	0.515613	0.0394246	0.0468485	0.0212269	0.856974	0.936542	0.983682	0.977347	0.890323	0.0144431	0.883439	0.932357	0.976271	0.984693	0.01578	0.0445289	0.0138024	0.924031	0.857805	0.942598	0.938933	0.899	0.844654	0.0839056	0.914097	0.920068	0.94615	0.0300925	0.877354	0.43008	0.950837	0.876209	0.963203	0.946007	0.917641	0.0160305
TCGA-CJ-6033	1	224	1	224	8.8586	0.0138671	0.237794	0.940962	0.0173067	0.938889	0.957175	0.977105	0.917774	0.55968	0.0382248	0.0634118	0.0266888	0.724733	0.933217	0.981082	0.966664	0.85885	0.0179119	0.880175	0.900122	0.968803	0.985561	0.0208843	0.0534875	0.0172886	0.906865	0.850367	0.92646	0.943419	0.860038	0.915568	0.0962206	0.903082	0.923681	0.955425	0.0363775	0.857032	0.473483	0.953681	0.884438	0.960133	0.937473	0.904491	0.0197437
TCGA-CW-5580	1	1964	0	1964	8.3953	0.0125052	0.242107	0.94003	0.014453	0.933611	0.96563	0.976195	0.928744	0.517435	0.0353779	0.0429198	0.0238076	0.895845	0.946748	0.984477	0.971248	0.886639	0.0214522	0.901112	0.934337	0.966031	0.983653	0.0178907	0.0917861	0.0137133	0.913682	0.861425	0.944712	0.917247	0.828256	0.864283	0.0924842	0.828894	0.920426	0.955232	0.0596554	0.845903	0.474016	0.967149	0.907527	0.969672	0.958725	0.923584	0.0207502
TCGA-CW-5581	0	2799	0	2799	8.0017	0.0146381	0.0988931	0.924173	0.012603	0.931599	0.973299	0.982428	0.928097	0.593466	0.0347146	0.0624105	0.0206374	0.789506	0.919992	0.9854	0.965682	0.831565	0.0128351	0.875483	0.804479	0.9708	0.984576	0.0175995	0.0561964	0.0134882	0.914288	0.835538	0.915675	0.948713	0.903554	0.926608	0.0861583	0.90394	0.933296	0.929989	0.0278897	0.840694	0.1839	0.932641	0.841696	0.961763	0.940277	0.924333	0.0172209
TCGA-CW-5583	0	2489	0	2489	7.6473	0.00974565	0.0778116	0.943633	0.0130415	0.939726	0.975621	0.983675	0.944204	0.700535	0.0259495	0.0505504	0.026312	0.719722	0.932906	0.985195	0.973135	0.834806	0.0136942	0.89144	0.817021	0.981004	0.986994	0.0187865	0.0562595	0.0132835	0.925625	0.841567	0.917602	0.944433	0.889572	0.90522	0.065978	0.903267	0.895954	0.944633	0.0469305	0.868907	0.140697	0.965041	0.871192	0.967616	0.944501	0.897603	0.0188458
TCGA-CW-5584	1	164	0	164	8.3809	0.0166999	0.058525	0.892701	0.0169403	0.906742	0.958384	0.979346	0.888177	0.423064	0.0272747	0.0554434	0.0315073	0.845906	0.921465	0.979627	0.941798	0.796531	0.0206841	0.908475	0.927366	0.968735	0.982885	0.019296	0.05213	0.0117852	0.899812	0.867812	0.933106	0.954517	0.874762	0.856616	0.0915587	0.813396	0.907909	0.94351	0.0378366	0.83102	0.406217	0.940598	0.857365	0.963703	0.94014	0.921701	0.0194027
TCGA-CW-5585	0	2609	0	2609	7.7307	0.0117805	0.0947143	0.918915	0.011721	0.948769	0.977551	0.976196	0.930984	0.342552	0.0300146	0.0585993	0.0207824	0.868282	0.945534	0.983231	0.972386	0.875838	0.0157042	0.929766	0.919064	0.981461	0.980548	0.0147022	0.0525809	0.0112894	0.893551	0.864532	0.944276	0.945232	0.898241	0.873088	0.0837931	0.878922	0.918723	0.941736	0.038822	0.886769	0.466376	0.95448	0.919943	0.972185	0.932447	0.925562	0.0201601
TCGA-CW-5587	0	2226	0	2226	8.1834	0.0156133	0.432196	0.920647	0.0184747	0.942137	0.949948	0.980086	0.944802	0.673507	0.0623532	0.0655127	0.0222641	0.815687	0.929081	0.980169	0.962926	0.867418	0.0322426	0.91763	0.928295	0.968773	0.986468	0.0151683	0.314699	0.0231249	0.924898	0.773924	0.938435	0.93182	0.771226	0.95521	0.0979123	0.899733	0.904456	0.951805	0.0653226	0.869266	0.400851	0.961931	0.848675	0.960064	0.947711	0.914964	0.0227445
TCGA-CW-5588	0	2017	0	2017	8.7449	0.0119309	0.0984245	0.947497	0.0146818	0.928962	0.961167	0.979791	0.945415	0.597884	0.0302859	0.0584352	0.022626	0.851815	0.943882	0.98239	0.974252	0.885679	0.0139823	0.887579	0.919515	0.973212	0.985463	0.0171394	0.0431667	0.0161949	0.888663	0.837247	0.93392	0.94688	0.909668	0.929508	0.0904315	0.864226	0.895093	0.945728	0.0390735	0.848927	0.249998	0.967092	0.774572	0.959262	0.952974	0.892649	0.0209065
TCGA-CW-5589	0	2378	0	2378	8.1942	0.0140426	0.0542459	0.913477	0.014449	0.944784	0.964928	0.982944	0.92504	0.709322	0.0289222	0.05642	0.0231669	0.869369	0.925064	0.985829	0.969257	0.866039	0.0161834	0.912769	0.918405	0.976638	0.987161	0.0176577	0.0464563	0.0153379	0.886907	0.845968	0.927595	0.949416	0.909355	0.890278	0.0921601	0.910597	0.902792	0.963787	0.0328991	0.879391	0.495414	0.972665	0.86786	0.943694	0.945415	0.902814	0.0214767
TCGA-CW-5590	1	1075	0	1075	8.6001	0.0111373	0.12417	0.940446	0.0132075	0.930975	0.971902	0.976161	0.939954	0.49846	0.0286929	0.0760374	0.0202251	0.866575	0.943764	0.984391	0.974673	0.857098	0.0172529	0.910839	0.915308	0.977236	0.986237	0.0185679	0.206962	0.0125701	0.901021	0.791323	0.924221	0.960265	0.813685	0.894086	0.0830643	0.899202	0.913679	0.935719	0.0416631	0.877556	0.323198	0.972781	0.678489	0.952886	0.942581	0.894305	0.0188727
TCGA-CW-5591	0	2271	0	2271	8.3628	0.0124155	0.0704954	0.927362	0.0125239	0.934411	0.975117	0.980066	0.92569	0.474475	0.0278102	0.0533104	0.0270501	0.614724	0.947401	0.987247	0.970169	0.887759	0.0176332	0.914496	0.911697	0.974352	0.982783	0.0175103	0.0533051	0.0119482	0.917872	0.742439	0.920975	0.955252	0.9195	0.797158	0.0911693	0.845739	0.909806	0.963085	0.0310396	0.833679	0.251324	0.967163	0.906565	0.96565	0.908719	0.789902	0.0214522
TCGA-CW-6087	1	41	0	41	9.3733	0.00941782	0.0834016	0.955557	0.0137644	0.937639	0.960154	0.979995	0.927031	0.665055	0.0239068	0.0635932	0.0223026	0.91787	0.949444	0.98276	0.973284	0.860435	0.0145886	0.887471	0.944478	0.958584	0.98602	0.0147223	0.0666916	0.013598	0.939621	0.868619	0.931333	0.928333	0.924901	0.940658	0.0903453	0.884772	0.937048	0.949922	0.0409873	0.861674	0.377502	0.96204	0.846979	0.969733	0.951222	0.922439	0.0195177
TCGA-CW-6088	0	3222	0	3222	8.3254	0.0100332	0.104697	0.923555	0.0148794	0.940738	0.967881	0.986118	0.940919	0.636979	0.0403046	0.0847367	0.019599	0.784771	0.953518	0.985844	0.976742	0.927746	0.0146885	0.904822	0.922508	0.980905	0.983945	0.0193405	0.0521665	0.0122048	0.922431	0.864921	0.94541	0.936863	0.845097	0.925334	0.0924408	0.889555	0.89587	0.958843	0.0418855	0.875355	0.185384	0.967769	0.887265	0.958374	0.953435	0.923235	0.0175279
TCGA-CW-6090	0	2552	0	2552	8.2483	0.0136492	0.119244	0.938766	0.0157825	0.943499	0.962698	0.982194	0.934549	0.282625	0.0686906	0.0433069	0.018291	0.869824	0.754389	0.984741	0.97424	0.906694	0.0162908	0.890512	0.946703	0.977687	0.988428	0.0151468	0.0424737	0.0136633	0.909657	0.853072	0.889757	0.936389	0.910313	0.678189	0.0807886	0.931138	0.935237	0.955038	0.0357331	0.696636	0.178307	0.963374	0.88631	0.957258	0.937255	0.89315	0.0186561
TCGA-CW-6093	0	3146	0	3146	8.1413	0.0131787	0.0683248	0.939533	0.0156907	0.942043	0.931062	0.973877	0.929515	0.710782	0.0646805	0.0457242	0.0370167	0.875031	0.930465	0.981289	0.966349	0.76787	0.0204153	0.879947	0.902914	0.956541	0.983772	0.0351272	0.0367932	0.0140112	0.901394	0.877714	0.90941	0.863418	0.872664	0.922191	0.0930048	0.861276	0.892511	0.914085	0.0389652	0.905172	0.241886	0.956865	0.862101	0.955975	0.937737	0.91845	0.0323575
TCGA-CW-6097	1	571	1	571	8.475	0.0124773	0.35165	0.922025	0.014882	0.932444	0.956342	0.981612	0.930279	0.624751	0.0326139	0.290518	0.023913	0.828296	0.953223	0.982143	0.979193	0.906857	0.0136632	0.906694	0.911981	0.948298	0.986541	0.0166897	0.145688	0.015871	0.876684	0.841001	0.938147	0.932763	0.895913	0.893915	0.0754441	0.89205	0.903173	0.952898	0.0380107	0.903454	0.398184	0.960185	0.784707	0.964179	0.9534	0.915431	0.0157911
TCGA-CZ-4853	0	774	0	774	8.0135	0.009022	0.0961424	0.953147	0.0121539	0.943257	0.968249	0.973222	0.942803	0.645678	0.0184674	0.0455874	0.0170789	0.787581	0.943515	0.987084	0.971012	0.887694	0.0115834	0.904067	0.791615	0.978989	0.989509	0.0140697	0.187576	0.0111155	0.91325	0.86663	0.937238	0.942813	0.886463	0.855246	0.0633821	0.951195	0.930619	0.947393	0.0293602	0.921553	0.339614	0.961673	0.860823	0.958183	0.949666	0.903729	0.0167164
TCGA-CZ-4856	0	18	0	18	8.3555	0.0085601	0.0433146	0.944596	0.0116902	0.948968	0.963136	0.981669	0.95912	0.580541	0.0251264	0.0369581	0.0216475	0.760898	0.937951	0.987406	0.959516	0.894815	0.0135001	0.889637	0.894941	0.979	0.989729	0.0206111	0.027899	0.011073	0.884112	0.839518	0.944992	0.920502	0.846669	0.939295	0.0752241	0.930311	0.91061	0.949702	0.0307243	0.908917	0.196063	0.9429	0.801469	0.9508	0.938267	0.898094	0.0143649
TCGA-CZ-4859	0	1787	0	1787	7.0697	0.0114795	0.0741335	0.942793	0.0143725	0.937641	0.974091	0.972059	0.952979	0.671526	0.0189287	0.0465263	0.016806	0.793518	0.942721	0.985499	0.974914	0.872112	0.0113692	0.882629	0.935703	0.980286	0.986313	0.0132055	0.0476154	0.012543	0.889625	0.854748	0.940147	0.953538	0.882953	0.920059	0.0756696	0.916146	0.929634	0.955405	0.0303691	0.90463	0.344358	0.944871	0.742173	0.954747	0.945482	0.893773	0.0168271
TCGA-CZ-4863	0	1928	0	1928	8.9446	0.0084075	0.0618191	0.963985	0.0133223	0.913019	0.952974	0.978906	0.94455	0.567101	0.0171741	0.0579148	0.0237657	0.779692	0.927709	0.985605	0.969452	0.889621	0.0119771	0.897013	0.927349	0.975364	0.988113	0.0135764	0.0589695	0.013705	0.903946	0.850674	0.93078	0.94514	0.878235	0.927133	0.073062	0.93939	0.895432	0.939128	0.0350121	0.889498	0.257317	0.9667	0.856926	0.963819	0.956017	0.903052	0.0194805
TCGA-CZ-4864	1	2830	0	2830	8.9447	0.00851185	0.0604981	0.923832	0.0132567	0.934177	0.954478	0.967275	0.945434	0.692949	0.0190362	0.0410057	0.017775	0.824238	0.944671	0.98441	0.964935	0.899105	0.0102093	0.883705	0.940263	0.978532	0.989692	0.014558	0.050387	0.0126663	0.907411	0.866665	0.935433	0.922783	0.885351	0.936703	0.0649126	0.941894	0.897311	0.944469	0.0288837	0.90083	0.447835	0.954781	0.873431	0.956424	0.935256	0.897911	0.0184362
TCGA-CZ-4865	1	166	0	166	8.5918	0.00974466	0.0676678	0.950192	0.012845	0.942032	0.963756	0.984134	0.958082	0.60884	0.0212969	0.0360912	0.0169235	0.77042	0.953762	0.986768	0.970463	0.891118	0.0125218	0.890873	0.924909	0.982177	0.989339	0.0129023	0.0724676	0.0118761	0.904771	0.854225	0.924252	0.916135	0.87671	0.914027	0.0689105	0.940143	0.900214	0.9513	0.0241093	0.919146	0.211482	0.959372	0.844258	0.961835	0.949144	0.895472	0.0174783
TCGA-CZ-4866	0	3267	0	3267	8.7251	0.00836597	0.0544635	0.942134	0.0110403	0.938347	0.969651	0.980885	0.953612	0.700589	0.0199476	0.0565585	0.0188577	0.813198	0.941168	0.986526	0.976871	0.893745	0.0109533	0.881889	0.902554	0.981707	0.989271	0.0128458	0.0436821	0.0109015	0.903897	0.86592	0.937837	0.925373	0.863095	0.931072	0.0691785	0.93996	0.921611	0.947286	0.0258505	0.878591	0.378286	0.970583	0.814216	0.959793	0.938761	0.893851	0.0158287
TCGA-CZ-5451	0	1929	0	1929	8.1534	0.00809162	0.0529931	0.905269	0.0126507	0.943327	0.967248	0.979626	0.937311	0.628441	0.0157444	0.0330894	0.0176403	0.813986	0.959342	0.984435	0.973466	0.921079	0.0110891	0.887739	0.937851	0.980485	0.990055	0.0159636	0.0290167	0.0108216	0.909938	0.869914	0.939276	0.953946	0.895137	0.945394	0.0659421	0.949755	0.898523	0.964049	0.0341383	0.901949	0.436247	0.955211	0.769029	0.960248	0.948593	0.92296	0.0185138
TCGA-CZ-5452	0	1789	0	1789	9.1414	0.00848397	0.0928135	0.958006	0.0111125	0.951657	0.968713	0.981149	0.954426	0.602342	0.0207698	0.0365543	0.019459	0.80213	0.945703	0.988082	0.973761	0.855594	0.0134657	0.872901	0.935414	0.970833	0.989722	0.0133972	0.0330698	0.010299	0.913619	0.858723	0.933209	0.936779	0.887112	0.93376	0.0612868	0.925354	0.920261	0.949606	0.0256047	0.911615	0.292404	0.944427	0.78601	0.962401	0.947334	0.899256	0.0164337
TCGA-CZ-5453	1	2419	0	2419	8.1996	0.00863608	0.047049	0.956071	0.0121553	0.944157	0.965629	0.96617	0.947422	0.596598	0.0186368	0.0376643	0.0180398	0.822626	0.946772	0.98711	0.969561	0.881551	0.0110943	0.880818	0.916238	0.979849	0.987688	0.0136296	0.0341158	0.0119869	0.905962	0.86985	0.93309	0.939901	0.894042	0.944765	0.0677562	0.943765	0.886663	0.947685	0.0284574	0.889753	0.191102	0.956132	0.878399	0.956132	0.945578	0.906519	0.0167166
TCGA-CZ-5454	1	722	1	722	7.9833	0.00859884	0.0362607	0.954525	0.0132363	0.950924	0.97535	0.982353	0.946282	0.66929	0.0174489	0.0264825	0.0182736	0.808734	0.949011	0.987556	0.972697	0.900458	0.0108978	0.861601	0.930333	0.979852	0.990252	0.0127467	0.154148	0.0104855	0.92076	0.872843	0.920716	0.941652	0.883076	0.927697	0.0719108	0.94267	0.92261	0.942214	0.0301793	0.911298	0.176805	0.958049	0.891931	0.961386	0.938193	0.916246	0.0153309
TCGA-CZ-5455	1	561	1	561	8.7461	0.00878284	0.0871726	0.96018	0.0152092	0.940251	0.964027	0.981528	0.93655	0.635923	0.0131971	0.0390617	0.015601	0.818587	0.953328	0.985108	0.97044	0.910251	0.0100061	0.881579	0.952668	0.976473	0.988994	0.0135832	0.044463	0.0123628	0.913152	0.881682	0.94224	0.916274	0.896943	0.957816	0.0701067	0.944291	0.929004	0.951522	0.0296177	0.911087	0.376472	0.953557	0.860668	0.964112	0.946183	0.908812	0.0178094
TCGA-CZ-5456	0	2422	0	2422	9.3358	0.0073172	0.122834	0.938062	0.0122471	0.946064	0.948131	0.956629	0.949565	0.602089	0.0147772	0.0556292	0.0170732	0.773656	0.951582	0.986149	0.971955	0.892033	0.0103618	0.872496	0.924825	0.980851	0.98813	0.0117212	0.0847175	0.0119673	0.916052	0.849084	0.940989	0.965443	0.893571	0.930345	0.0661706	0.934453	0.880325	0.958722	0.0328626	0.892993	0.394589	0.969632	0.885077	0.954962	0.950384	0.899885	0.0168144
TCGA-CZ-5457	0	2754	0	2754	7.568	0.018289	0.214989	0.953265	0.102058	0.954773	0.968106	0.981705	0.940072	0.616746	0.0805786	0.0784829	0.148689	0.778151	0.957275	0.987513	0.975279	0.92237	0.154296	0.912159	0.935615	0.982556	0.988611	0.0517507	0.121718	0.0547723	0.89304	0.881503	0.948634	0.947747	0.894173	0.919359	0.164912	0.925713	0.9099	0.950334	0.0474777	0.936323	0.351535	0.964377	0.888498	0.966395	0.942026	0.934836	0.074908
TCGA-CZ-5458	0	2789	0	2789	8.245	0.00763358	0.0663537	0.962785	0.0137853	0.919579	0.969973	0.982151	0.936161	0.571731	0.0138696	0.050021	0.0171902	0.780761	0.937507	0.98431	0.969362	0.888668	0.0104219	0.884566	0.940006	0.979403	0.989548	0.0138893	0.0300495	0.0128963	0.900418	0.779675	0.92894	0.951377	0.904864	0.926773	0.0750774	0.925705	0.894081	0.959306	0.0345502	0.904112	0.249338	0.967413	0.857224	0.961098	0.925543	0.915872	0.0171253
TCGA-CZ-5459	0	1683	0	1683	8.5317	0.00975364	0.0618051	0.949571	0.0125655	0.943436	0.963148	0.968927	0.952758	0.60124	0.0218866	0.0249059	0.020261	0.810177	0.939181	0.987608	0.961577	0.879351	0.0134238	0.874048	0.936527	0.975337	0.987335	0.0142801	0.0306845	0.0114281	0.896153	0.835589	0.932072	0.928562	0.857635	0.899905	0.0655829	0.942809	0.911665	0.939457	0.0229947	0.904293	0.312696	0.95856	0.850005	0.959136	0.942831	0.899176	0.0184503
TCGA-CZ-5460	0	2873	0	2873	8.8763	0.00908878	0.0497309	0.950925	0.0132613	0.936529	0.966614	0.976724	0.959909	0.587233	0.0213676	0.0290472	0.0177442	0.756468	0.934327	0.987484	0.973901	0.898317	0.0118749	0.879707	0.88605	0.978531	0.98882	0.0125795	0.0499924	0.010412	0.884693	0.846898	0.941487	0.933333	0.872787	0.880318	0.0716852	0.913705	0.899097	0.949336	0.0282087	0.901594	0.184712	0.956047	0.777792	0.963255	0.943923	0.900239	0.0145087
TCGA-CZ-5461	1	330	1	330	8.7237	0.00826473	0.0816579	0.943712	0.0116919	0.93208	0.967674	0.953845	0.952776	0.542417	0.042058	0.0460644	0.0154104	0.80238	0.951718	0.986227	0.960728	0.922423	0.00926199	0.898531	0.89802	0.984739	0.990445	0.0131594	0.0481397	0.011719	0.915988	0.862756	0.944596	0.943747	0.901015	0.935243	0.0827559	0.92902	0.910672	0.949308	0.03563	0.912598	0.422309	0.965796	0.848241	0.95324	0.948208	0.920083	0.0159813
TCGA-CZ-5462	1	311	1	311	8.3401	0.00797164	0.0581163	0.952907	0.0144219	0.94267	0.961601	0.97482	0.952298	0.689449	0.0175488	0.0447218	0.0180806	0.849658	0.942491	0.986966	0.962747	0.885417	0.0120473	0.877665	0.944629	0.978208	0.989278	0.0141975	0.0643139	0.012292	0.915966	0.874264	0.938444	0.94102	0.892825	0.939671	0.0765555	0.925089	0.925035	0.948176	0.0334849	0.922385	0.293797	0.962548	0.879785	0.959641	0.942157	0.919122	0.0183757
TCGA-CZ-5463	0	662	0	662	8.1583	0.0107381	0.0666955	0.95526	0.0146568	0.944533	0.966685	0.981128	0.937691	0.618851	0.0133834	0.035893	0.0189055	0.758861	0.94464	0.985623	0.969701	0.90455	0.0113248	0.889913	0.934956	0.975202	0.989346	0.016588	0.0356986	0.0132281	0.899728	0.86943	0.947765	0.932033	0.931758	0.88301	0.070753	0.94733	0.913521	0.945026	0.0362652	0.919867	0.242077	0.953842	0.886556	0.958079	0.95135	0.898856	0.0178705
TCGA-CZ-5464	0	2128	0	2128	9.1768	0.0086847	0.106599	0.914512	0.0114584	0.953587	0.95115	0.943322	0.958232	0.605715	0.0209334	0.0388621	0.0160306	0.71427	0.949458	0.98674	0.97551	0.898142	0.0095801	0.883315	0.931826	0.978987	0.990009	0.0124378	0.0361988	0.0106426	0.899897	0.853486	0.92965	0.938773	0.893935	0.924594	0.0727399	0.939536	0.883221	0.943334	0.0268	0.898154	0.258873	0.960731	0.843871	0.97163	0.930929	0.918388	0.0141929
TCGA-CZ-5465	1	2564	0	2564	8.0273	0.0139387	0.147711	0.947896	0.0234938	0.938229	0.955565	0.976459	0.95278	0.675464	0.0266203	0.13317	0.0197234	0.724298	0.926089	0.984478	0.972967	0.887997	0.0161812	0.861333	0.853431	0.979317	0.989236	0.0147167	0.16604	0.016142	0.892995	0.850894	0.936463	0.911517	0.850416	0.887263	0.138796	0.890223	0.895186	0.949905	0.0870395	0.869006	0.25391	0.962625	0.851083	0.951502	0.936788	0.893087	0.0171714
TCGA-CZ-5466	0	685	0	685	9.213	0.00834637	0.15276	0.921817	0.0114378	0.948439	0.95268	0.964765	0.959471	0.631491	0.0228695	0.0531034	0.0180417	0.789043	0.951258	0.986141	0.971988	0.902711	0.0114361	0.875566	0.921057	0.978924	0.990352	0.0155204	0.0825414	0.0116161	0.89705	0.838775	0.939843	0.947893	0.884969	0.923942	0.070024	0.919557	0.893989	0.937338	0.032741	0.916206	0.397696	0.960232	0.817558	0.95944	0.932759	0.897056	0.017865
TCGA-CZ-5467	1	73	1	73	8.2425	0.00940318	0.0550741	0.958107	0.0144466	0.931978	0.950476	0.972932	0.942408	0.57754	0.0179954	0.042619	0.016728	0.833651	0.946746	0.984349	0.962715	0.905681	0.0108974	0.874982	0.950346	0.977912	0.990711	0.014959	0.0382733	0.0121629	0.917645	0.875027	0.944111	0.951273	0.890825	0.926239	0.0723055	0.921382	0.881981	0.950529	0.0319576	0.903614	0.251898	0.962811	0.880735	0.950152	0.939066	0.914272	0.0175005
TCGA-CZ-5468	1	59	1	59	9.5329	0.00919125	0.0428054	0.953335	0.0128524	0.947119	0.962481	0.984228	0.958502	0.728856	0.0159981	0.0503505	0.0182685	0.846181	0.956159	0.986853	0.972797	0.923746	0.0119761	0.906908	0.935467	0.981569	0.990729	0.0111983	0.176825	0.0156461	0.911614	0.878089	0.937371	0.942637	0.905783	0.942253	0.0632009	0.926666	0.928989	0.946971	0.0712096	0.920336	0.218884	0.971538	0.880985	0.948359	0.948943	0.903098	0.0165709
TCGA-CZ-5469	1	946	1	946	8.403	0.00957629	0.389334	0.952248	0.0125074	0.94001	0.960806	0.979682	0.940539	0.72144	0.0200594	0.276528	0.0177904	0.805813	0.947356	0.985842	0.971274	0.903101	0.0220475	0.883866	0.920663	0.980281	0.98959	0.0137326	0.256822	0.0108849	0.904343	0.863723	0.945949	0.932758	0.907453	0.958475	0.0626308	0.945897	0.90211	0.954294	0.0447139	0.914619	0.428074	0.960308	0.867922	0.951833	0.951511	0.906263	0.0159206
TCGA-CZ-5470	0	386	0	386	8.7831	0.00916267	0.0867586	0.868627	0.0126835	0.910011	0.960621	0.975503	0.950112	0.582369	0.0171274	0.0456427	0.0163306	0.685102	0.948667	0.986061	0.967734	0.902361	0.0107589	0.858958	0.881248	0.979959	0.989473	0.0166873	0.068062	0.0138331	0.885841	0.803841	0.848504	0.936281	0.785779	0.932081	0.0768467	0.928636	0.869327	0.945944	0.0303551	0.850347	0.256868	0.956087	0.870318	0.959625	0.941816	0.891272	0.0170498
TCGA-CZ-5982	0	2439	0	2439	8.2265	0.0114542	0.0555223	0.946141	0.0149975	0.931129	0.957369	0.981348	0.936409	0.710225	0.0343079	0.0283055	0.0195792	0.906708	0.945032	0.984693	0.975013	0.891925	0.0215934	0.894284	0.92569	0.967637	0.983388	0.0161072	0.0738459	0.0143675	0.923801	0.858614	0.936869	0.950319	0.888371	0.948063	0.0916258	0.881069	0.918096	0.963913	0.0365636	0.864726	0.0931811	0.970449	0.850459	0.972328	0.931787	0.890468	0.0180862
TCGA-CZ-5984	0	2067	0	2067	8.3815	0.0101635	0.230416	0.929995	0.0145785	0.955533	0.952712	0.980788	0.945222	0.467358	0.0444676	0.0620087	0.0212767	0.910831	0.942728	0.985663	0.976749	0.899214	0.0135593	0.894341	0.945148	0.969817	0.984303	0.0160303	0.135804	0.0145533	0.920635	0.86725	0.923583	0.94877	0.913417	0.917118	0.0972298	0.924152	0.903742	0.936847	0.0503803	0.897944	0.196389	0.963254	0.868089	0.954845	0.948649	0.897678	0.0195998
TCGA-CZ-5985	0	1997	0	1997	8.3448	0.0122393	0.316447	0.949107	0.0153294	0.941394	0.965076	0.980814	0.927544	0.716934	0.0339313	0.0491624	0.0234079	0.89849	0.937684	0.982987	0.969819	0.891542	0.0180091	0.907177	0.937499	0.978894	0.98582	0.0155809	0.0425966	0.016103	0.925011	0.861988	0.927646	0.93598	0.909732	0.934925	0.0713746	0.863038	0.925743	0.950284	0.0326943	0.88151	0.2599	0.94892	0.872302	0.959746	0.929648	0.889822	0.0192091
TCGA-CZ-5986	0	373	0	373	7.5987	0.0122245	0.13399	0.933578	0.016107	0.914488	0.945072	0.9782	0.939331	0.774165	0.0330426	0.0804553	0.0215043	0.843201	0.945961	0.975962	0.969747	0.886759	0.0160675	0.878112	0.919017	0.97511	0.98501	0.0171543	0.0366592	0.0157211	0.881729	0.842573	0.928058	0.946895	0.898245	0.938895	0.0736314	0.865735	0.929444	0.948362	0.0376757	0.851109	0.50718	0.956921	0.878821	0.945209	0.942707	0.889978	0.0202678
TCGA-CZ-5987	1	445	1	445	8.6821	0.0124512	0.125806	0.923814	0.016539	0.940905	0.963693	0.978006	0.916955	0.629183	0.0335846	0.0678898	0.0196759	0.784924	0.949035	0.981698	0.981599	0.935895	0.0155657	0.898332	0.909946	0.979697	0.986573	0.0143628	0.303202	0.0125105	0.925096	0.876414	0.912851	0.944176	0.915044	0.953537	0.0796509	0.841388	0.923971	0.95313	0.0453346	0.86756	0.18024	0.949226	0.876429	0.954509	0.943592	0.880223	0.016785
TCGA-CZ-5988	0	693	0	693	7.9509	0.012363	0.043837	0.939258	0.0146469	0.943352	0.968629	0.984822	0.941155	0.563556	0.0289563	0.05373	0.0215898	0.908482	0.946061	0.983591	0.97626	0.876475	0.0133314	0.905146	0.8871	0.967391	0.985648	0.0183885	0.0371071	0.0144427	0.919486	0.887181	0.920538	0.954535	0.923298	0.944407	0.0946549	0.871032	0.935208	0.956137	0.0431292	0.871453	0.145022	0.961575	0.881634	0.965973	0.942007	0.918141	0.0178597
TCGA-CZ-5989	0	1905	0	1905	7.4334	0.010986	0.0706273	0.947461	0.014626	0.961553	0.957062	0.97753	0.937001	0.676859	0.0333263	0.0982423	0.0286167	0.877885	0.940586	0.982458	0.97415	0.858893	0.013161	0.894813	0.91652	0.978388	0.98533	0.013974	0.0853473	0.0143781	0.91146	0.744652	0.946525	0.937022	0.897755	0.906789	0.0837317	0.897455	0.910477	0.949551	0.0343212	0.892006	0.219367	0.970516	0.815076	0.958692	0.934274	0.902055	0.0169746
TCGA-DV-5565	0	1329	0	1329	8.6223	0.0121962	0.0724047	0.932816	0.0158115	0.9605	0.967216	0.980716	0.931964	0.689106	0.0453783	0.0445306	0.021042	0.863006	0.939019	0.982649	0.973286	0.856965	0.0133913	0.898493	0.921759	0.971384	0.984264	0.0197157	0.0391022	0.0150878	0.911318	0.840786	0.940781	0.947033	0.906597	0.910942	0.0956024	0.860105	0.920725	0.944334	0.037376	0.86223	0.444145	0.918655	0.904248	0.965213	0.933412	0.890058	0.0175033
TCGA-DV-5566	0	1398	0	1398	8.2122	0.0125531	0.0708534	0.946948	0.0120407	0.96196	0.966083	0.976217	0.944463	0.739832	0.0605933	0.0358067	0.024748	0.797297	0.916547	0.981855	0.973033	0.82024	0.0169121	0.900154	0.928671	0.979763	0.978405	0.0180382	0.121382	0.0131691	0.925217	0.854311	0.925329	0.937212	0.908342	0.724066	0.0896283	0.725122	0.943828	0.920893	0.0370124	0.910493	0.222697	0.960364	0.913805	0.956765	0.940159	0.902053	0.0199524
TCGA-DV-5567	0	2004	0	2004	7.5644	0.0182025	0.0666809	0.944822	0.0153367	0.958868	0.967585	0.980007	0.943857	0.519853	0.0293043	0.0545708	0.0236233	0.590007	0.935098	0.982304	0.953645	0.855703	0.0229421	0.894334	0.668493	0.958207	0.988282	0.0192031	0.0312107	0.0148932	0.923184	0.883549	0.929746	0.918731	0.892053	0.939891	0.0752272	0.847269	0.896576	0.949208	0.033499	0.874355	0.0693859	0.952674	0.897698	0.961856	0.956793	0.910414	0.0207388
TCGA-DV-5568	0	370	0	370	9.0243	0.0106875	0.0583898	0.948012	0.0125513	0.947639	0.976161	0.984826	0.924342	0.647791	0.0250643	0.0419445	0.0240895	0.858802	0.923564	0.988376	0.968747	0.843591	0.0148974	0.882084	0.910888	0.971065	0.986087	0.015757	0.02645	0.0132141	0.92186	0.835326	0.931305	0.928639	0.893671	0.92489	0.0724568	0.911793	0.923141	0.946795	0.0381532	0.873252	0.194031	0.95318	0.790877	0.962177	0.918638	0.90123	0.0196888
TCGA-DV-5569	0	355	0	355	8.3905	0.0112172	0.0645626	0.954163	0.0127276	0.938861	0.976003	0.984145	0.939208	0.79413	0.0291676	0.0705714	0.0239431	0.874348	0.930063	0.987105	0.97211	0.8344	0.0166146	0.900552	0.921184	0.975405	0.988039	0.0157442	0.0351901	0.0124531	0.928728	0.882916	0.932113	0.93959	0.927221	0.8789	0.0831735	0.913524	0.911226	0.951672	0.0378744	0.861148	0.152031	0.955276	0.890303	0.970431	0.927462	0.917803	0.0193443
TCGA-DV-5573	0	1130	0	1130	8.8793	0.0113104	0.0640711	0.934881	0.0145336	0.921907	0.95439	0.982808	0.946342	0.682355	0.0301792	0.0710248	0.0223147	0.854808	0.921846	0.98326	0.966505	0.858252	0.0140634	0.898794	0.913479	0.964182	0.988139	0.0160462	0.0601699	0.0137924	0.925526	0.865509	0.926049	0.941798	0.884954	0.923919	0.0966621	0.906554	0.867854	0.943521	0.0322995	0.924462	0.285031	0.968622	0.87035	0.959256	0.929394	0.897647	0.0207918
TCGA-DV-5574	0	2016	0	2016	8.8063	0.0118186	0.0999412	0.954296	0.0140298	0.914802	0.971464	0.979333	0.934689	0.646478	0.0220416	0.0671696	0.0208811	0.86319	0.938488	0.985163	0.973041	0.818799	0.0179301	0.905439	0.920656	0.970578	0.985689	0.016438	0.0846134	0.0183533	0.925243	0.868755	0.919607	0.940087	0.893142	0.878649	0.0981558	0.862674	0.888358	0.953684	0.0417318	0.851777	0.297896	0.942939	0.857237	0.957458	0.938769	0.921223	0.019952
TCGA-DV-5575	0	1729	0	1729	8.1503	0.0101212	0.0710581	0.930443	0.0125303	0.953934	0.980192	0.984311	0.945211	0.716605	0.0316099	0.0476365	0.021144	0.832775	0.941602	0.987976	0.976731	0.863226	0.0122856	0.887244	0.913361	0.978522	0.988954	0.0172103	0.0374377	0.0125804	0.897839	0.867032	0.927558	0.933888	0.891742	0.9346	0.0700098	0.911428	0.807489	0.950591	0.0367379	0.911518	0.205547	0.962977	0.867527	0.954151	0.951711	0.912722	0.0191675
TCGA-DV-5576	1	727	1	727	8.3551	0.0134074	0.0482953	0.948431	0.0129658	0.93727	0.953839	0.985381	0.92393	0.534478	0.0357339	0.0507905	0.0285129	0.811243	0.912919	0.983154	0.96302	0.854765	0.0164873	0.898325	0.909388	0.949542	0.985805	0.018038	0.0329866	0.0136957	0.745929	0.85364	0.919818	0.926958	0.898623	0.930975	0.0694396	0.911281	0.914437	0.946778	0.0306729	0.890083	0.125902	0.943224	0.649759	0.953774	0.926752	0.906592	0.0212908
TCGA-DV-A4VX	1	1626	1	1626	8.2335	0.0743225	0.505332	0.910068	0.255896	0.931818	0.966608	0.978031	0.9252	0.442478	0.485659	0.151563	0.0253221	0.836399	0.949649	0.979656	0.970733	0.836289	0.0487605	0.891833	0.876336	0.975704	0.987368	0.0320788	0.326691	0.0168827	0.880721	0.761235	0.836697	0.926755	0.640521	0.770392	0.340699	0.909375	0.784189	0.945324	0.0751745	0.858057	0.171371	0.956513	0.74271	0.945585	0.935015	0.75762	0.0313469
TCGA-DV-A4VZ	0	365	0	365	9.5903	0.0103341	0.0661741	0.959708	0.0150814	0.9729	0.969661	0.983337	0.942922	0.560754	0.0302914	0.0365324	0.0245228	0.699348	0.933668	0.985461	0.970177	0.864702	0.0138339	0.924916	0.942823	0.97626	0.988878	0.0143791	0.0278701	0.0148616	0.941357	0.8533	0.935644	0.948324	0.88435	0.91884	0.0813739	0.930576	0.949241	0.957359	0.0296022	0.875193	0.432319	0.963833	0.890671	0.964929	0.944248	0.906657	0.0225637
TCGA-DV-A4W0	0	2470	0	2470	8.239	0.0136276	0.12767	0.941805	0.0172586	0.943491	0.969338	0.978426	0.938101	0.647787	0.0257524	0.039738	0.0256411	0.737472	0.935151	0.983101	0.967314	0.816186	0.0156133	0.905569	0.916994	0.970033	0.986989	0.0235906	0.0302474	0.0171121	0.919018	0.85553	0.938559	0.956377	0.880686	0.946928	0.0734359	0.929886	0.884703	0.948132	0.0383738	0.898362	0.19577	0.960833	0.899987	0.943875	0.93036	0.898502	0.0205209
TCGA-EU-5904	0	551	0	551	8.0794	0.013359	0.0950565	0.930496	0.0157856	0.929056	0.972436	0.977851	0.92465	0.682632	0.0278971	0.0487673	0.0201874	0.818643	0.951042	0.979083	0.98101	0.873352	0.0136145	0.902669	0.920645	0.97023	0.986804	0.0157563	0.0534715	0.0148075	0.904732	0.72567	0.935788	0.94176	0.864105	0.914294	0.0786722	0.922785	0.905253	0.95315	0.0367757	0.84938	0.188388	0.94951	0.836819	0.944301	0.943949	0.910277	0.0203475
TCGA-EU-5905	0	119	0	119	8.3231	0.0133829	0.0931549	0.905713	0.0151882	0.939606	0.96418	0.978569	0.936217	0.485078	0.0209286	0.0413467	0.0178343	0.880287	0.946334	0.981991	0.97672	0.930249	0.0130849	0.885138	0.895558	0.979752	0.98717	0.0158762	0.0454005	0.0130581	0.91193	0.849799	0.937063	0.918542	0.905112	0.764794	0.0668463	0.892962	0.909585	0.958256	0.0297548	0.875552	0.247849	0.963278	0.895892	0.964817	0.938668	0.892501	0.0173954
TCGA-EU-5906	0	206	0	206	8.2118	0.0144124	0.0886273	0.943829	0.0162916	0.948538	0.966332	0.975468	0.941807	0.619705	0.0360158	0.0455655	0.0200415	0.843608	0.955082	0.981891	0.976124	0.89986	0.0149287	0.929972	0.908272	0.969907	0.984727	0.0169708	0.0593356	0.0145419	0.908088	0.848442	0.920895	0.921785	0.886237	0.94693	0.0828169	0.900039	0.935296	0.952202	0.0405008	0.859797	0.209035	0.956922	0.84966	0.958727	0.95386	0.905954	0.018288
TCGA-EU-5907	0	127	0	127	8.0753	0.0115672	0.0649892	0.950067	0.0137157	0.925629	0.966349	0.982111	0.917467	0.497422	0.035703	0.0535835	0.0206081	0.915796	0.949312	0.985723	0.978158	0.908336	0.0188991	0.886272	0.943555	0.972585	0.986935	0.0165137	0.0517683	0.0135269	0.936083	0.889487	0.938928	0.959454	0.940172	0.85633	0.0819902	0.89627	0.938311	0.964519	0.0428735	0.844607	0.110133	0.972181	0.904705	0.962757	0.961758	0.913896	0.0165078
TCGA-G6-A5PC	1	242	1	242	8.8918	0.0118002	0.0596923	0.928991	0.0162338	0.940229	0.968133	0.977771	0.943189	0.621392	0.0239572	0.045003	0.0217435	0.883899	0.948344	0.982738	0.967967	0.878963	0.0148927	0.85393	0.907283	0.976201	0.987501	0.0153895	0.0382767	0.0129574	0.893526	0.852721	0.930091	0.916716	0.881681	0.930172	0.0668976	0.924896	0.848971	0.959729	0.0360228	0.884835	0.237154	0.956026	0.8708	0.961383	0.929979	0.911779	0.0170257
TCGA-G6-A8L6	1	313	1	313	8.8397	0.0111533	0.0613765	0.935573	0.012972	0.939256	0.972993	0.984519	0.93288	0.668338	0.0220795	0.0343001	0.0244756	0.887023	0.867208	0.98634	0.968713	0.799321	0.0161094	0.905587	0.917401	0.977698	0.984998	0.0181156	0.0646553	0.0112104	0.934651	0.861117	0.875793	0.926929	0.902231	0.864846	0.0678616	0.913237	0.878448	0.944379	0.0241173	0.891556	0.119922	0.941856	0.872659	0.958156	0.939131	0.895876	0.0142961
TCGA-G6-A8L7	0	2133	0	2133	9.6464	0.0158379	0.221563	0.956718	0.0159675	0.955512	0.988143	0.976706	0.93006	0.759392	0.0231157	0.0313316	0.026578	0.91179	0.898866	0.984738	0.976531	0.871994	0.0223587	0.898805	0.921	0.982137	0.987396	0.0209501	0.0743981	0.00999064	0.915769	0.902249	0.820108	0.924255	0.956156	0.912088	0.0492315	0.936133	0.957126	0.967464	0.0342402	0.92654	0.494381	0.960023	0.922199	0.95613	0.9024	0.887339	0.0165169
TCGA-G6-A8L8	1	1091	0	1091	8.6771	0.0109919	0.0515329	0.949539	0.0130901	0.93879	0.973229	0.980943	0.795977	0.61585	0.0213468	0.265627	0.0198299	0.853204	0.921238	0.984644	0.964966	0.684863	0.0167436	0.889266	0.895215	0.982722	0.985362	0.0173395	0.0638367	0.0115127	0.94775	0.865734	0.873944	0.941068	0.917112	0.943195	0.0600337	0.865443	0.937218	0.948303	0.0297702	0.861679	0.550144	0.948201	0.929397	0.964341	0.925074	0.8538	0.0157087
TCGA-GK-A6C7	0	61	0	61	8.6913	0.0140217	0.127046	0.916282	0.0178792	0.930935	0.948008	0.978543	0.928836	0.656679	0.0359753	0.0421519	0.0187776	0.591154	0.94293	0.982263	0.970968	0.883925	0.0143206	0.849187	0.936852	0.976057	0.987259	0.0184449	0.0479453	0.0151955	0.883487	0.843203	0.907446	0.924393	0.878213	0.878913	0.0592015	0.932249	0.910984	0.95243	0.0257919	0.886148	0.420144	0.939685	0.806407	0.933114	0.922466	0.888883	0.0151266
TCGA-MM-A563	0	591	0	591	8.7935	0.0180081	0.36965	0.941403	0.0439686	0.951114	0.970141	0.976793	0.931307	0.68919	0.0245542	0.250383	0.0254341	0.853335	0.936373	0.976572	0.969487	0.850501	0.0182836	0.913073	0.927599	0.978846	0.98673	0.0166141	0.124676	0.0207772	0.893586	0.823143	0.923247	0.91674	0.861345	0.919238	0.113956	0.895395	0.927755	0.948458	0.116847	0.881995	0.71182	0.954253	0.853702	0.966143	0.926847	0.875467	0.0166027
TCGA-MM-A564	0	607	0	607	8.8351	0.0122111	0.0836719	0.947631	0.0140802	0.95941	0.969726	0.98006	0.925361	0.507723	0.0281458	0.0428542	0.0293192	0.754879	0.943533	0.981793	0.976725	0.784713	0.014398	0.930455	0.935543	0.974741	0.986471	0.0167173	0.0252163	0.014112	0.930316	0.799677	0.939591	0.902899	0.915115	0.902072	0.0725042	0.914065	0.918395	0.945425	0.0312781	0.923378	0.452421	0.933207	0.913022	0.961525	0.938339	0.913616	0.0200801
TCGA-MM-A84U	0	700	0	700	9.2973	0.0115824	0.149141	0.951136	0.0142008	0.920628	0.970068	0.98409	0.885169	0.756258	0.0278338	0.0575186	0.0246933	0.874537	0.924153	0.985165	0.973545	0.747707	0.0170327	0.898636	0.929473	0.97955	0.9861	0.0197696	0.04752	0.0140899	0.902513	0.87198	0.911681	0.924589	0.747738	0.80753	0.0434197	0.84049	0.894808	0.961483	0.0382478	0.856512	0.45662	0.964233	0.899366	0.959913	0.930567	0.903628	0.0206307
TCGA-MW-A4EC	0	498	0	498	8.7479	0.014943	0.0582439	0.949176	0.0169463	0.935086	0.98192	0.98086	0.920107	0.742832	0.0218736	0.039854	0.024327	0.847019	0.915883	0.981255	0.974693	0.799044	0.0157326	0.917635	0.946726	0.975385	0.987301	0.0175446	0.0480498	0.0154874	0.917326	0.840981	0.939266	0.918916	0.855468	0.946638	0.0702539	0.935444	0.924245	0.947732	0.0484351	0.860932	0.139023	0.943646	0.914557	0.96419	0.937626	0.890989	0.0176072
TCGA-T7-A92I	0	356	0	356	8.4796	0.0110131	0.0731826	0.91396	0.0141124	0.964041	0.977374	0.982347	0.924565	0.727276	0.025546	0.0459793	0.024634	0.894731	0.911289	0.98614	0.967496	0.641097	0.0151114	0.931332	0.933789	0.979424	0.983701	0.0167396	0.0646039	0.00968213	0.939138	0.898098	0.904725	0.947861	0.925339	0.920306	0.0541179	0.922457	0.925865	0.955143	0.0265083	0.897962	0.574763	0.955995	0.910678	0.963174	0.931004	0.892208	0.0158222
CHFR CORRELAT	CHFR CORRELAT	CHFR CORRELAT	CHFR CORRELAT	CHFR CORRELAT	1	-0.14446	0.00909058	-0.0694723	-0.0856158	-0.0318784	0.0717957	-0.0258379	0.0739414	0.144679	-0.123334	-0.015271	-0.0691254	-0.00355216	-0.0473295	0.134093	-0.0688366	-0.0574647	-0.0826257	0.0722024	0.126063	0.123872	0.14823	-0.107534	0.0475026	-0.0507384	0.0236197	-0.00495718	-0.071438	-0.0305826	-0.0704638	0.0388955	-0.198165	0.198003	0.00138742	-0.0218804	-0.0744702	0.0819705	0.149602	-0.0864492	0.0456238	0.0212115	-0.0806637	0.01268	-0.211366
[truncated: 29 more columns]
